# Supplementary material for: Identification of a transcriptome profile associated with improvement of organ function in septic shock patients after early supportive therapy
Source: Crit Care. 2018 Nov 21;22:312. doi: 10.1186/s13054-018-2242-3 (PMC6249814; doi:10.1186/s13054-018-2242-3)
Supplement: Supplementary file 2 — Table S1. Metrics and basic statistics of sequencing data. This table reports the number of reads processed along the data analysis workflow. In particular, it presented the number of sequenced reads (raw reads), the number of quality filters passing reads (trimmed reads), and the number of reads that map to exons (column E). Columns F to I report the percentage of reads mapping to rRNA and the rate of mapping along genic or intergenic regions. (XLSX 16 kb) [file 13054_2018_2242_MOESM2_ESM.xlsx]

## Sheet: Dataset_basic_stats
Table S1: Metrics and basic statistics of sequencing data.
Sample	Raw Reads Pairs	Trimmed Reads Pairs	Uniquely Mapped fragments	Uniquely and Unambigously Mapped to Genomic Features (exons)	rRNA rate	Intronic Rate	Exonic Rate	Intergenic Rate	Classification
E04T1	21413145	19520808	11593225	9160327	0.00683153	0.0890148	0.894582	0.0162125	R
E04T2	30653049	29688035	13163555	9613845	0.0185623	0.131866	0.842416	0.0255156	R
E07T1	35101940	32400220	22924922	16779146	0.000840046	0.141603	0.837321	0.020847	NR
E07T2	29614518	28914832	21564431	15418938	0.00622316	0.131275	0.836902	0.031606	NR
E15T1	33335152	32283099	23414225	17607070	0.00488154	0.0971272	0.876853	0.0258293	NR
E15T2	28034332	27358142	19207463	14536998	0.00427063	0.0845511	0.897539	0.0176925	NR
E16T1	41821238	40620418	28879208	21980524	0.0059346	0.0770492	0.907375	0.0153889	NR
E16T2	36399557	35166960	24535322	18195098	0.00226549	0.0923552	0.891147	0.016302	NR
E17T1	29614428	28543256	14138508	10492149	0.0250683	0.0952521	0.887201	0.0173289	NR
E17T2	33214403	31921589	20732148	16133531	0.0180857	0.0828047	0.899044	0.0178964	NR
E18T1	30437568	29284321	19457679	14253192	0.000829878	0.108469	0.879187	0.012079	R
E18T2	29478040	27911274	19352070	13538383	0.00114572	0.12111	0.862333	0.0163535	R
E26T1	23818627	22937124	16692423	12503402	0.00105212	0.117407	0.866315	0.0160475	NR
E26T2	26471499	25413917	19256268	12168736	0.00372918	0.262863	0.709204	0.0277371	NR
E32T1	33329194	31587538	20783620	13730902	0.00748849	0.220606	0.755065	0.0241158	R
E32T2	40060598	36841863	21185406	15128621	0.00925252	0.119526	0.863738	0.016495	R
E33T1	29160235	28045750	19501659	13702631	0.0125625	0.18025	0.800125	0.0194298	NR
E33T2	33864590	32926634	21146866	15086144	0.0247302	0.16311	0.816255	0.0204584	NR
E40T1	35247585	34005410	16397767	12648163	0.0269835	0.0914398	0.890322	0.018048	NR
E40T2	46657618	43798118	22340109	13450607	0.0114557	0.17946	0.734333	0.0859286	NR
E41T1	28722833	35136894	26791691	17006546	0.0173859	0.178761	0.721519	0.0994879	NR
E41T2	28451361	21336241	15441511	10886402	0.0192971	0.148002	0.799655	0.0521119	NR
G01T1	18336966	16694942	13412273	9240517	0.00409655	0.176309	0.787715	0.0357102	NR
G01T2	18548057	16592599	12874811	7970684	0.00612013	0.234071	0.723301	0.0423478	NR
G07T1	19022828	17387290	11507321	8469300	0.0113234	0.0895097	0.88896	0.0212304	R
G07T2	17737159	16321738	11054545	7705221	0.00241561	0.0901437	0.886902	0.0226286	R
G08T1	16310885	15158744	11010753	8146891	0.00326013	0.0941788	0.880148	0.0253435	NR
G08T2	18069582	16685434	11301862	7885716	0.00550821	0.105386	0.879237	0.0150719	NR
G11T1	30636190	27831939	18743827	12806261	0.00428891	0.120287	0.815994	0.0635107	R
G11T2	18138164	16504103	11289714	7245291	0.00314711	0.155602	0.776648	0.0675405	R
G12T1	27990590	25406771	17273094	12661394	0.00351697	0.0895466	0.874405	0.0358233	NR
G12T2	29916369	27119350	17699594	12331971	0.00548487	0.095097	0.861782	0.0429201	NR
G23T1	31753475	30623646	21573619	16884731	0.00101819	0.0641609	0.916347	0.0192957	R
G23T2	27430603	25881137	18865440	14654212	0.0134447	0.0964255	0.883912	0.0194699	R
G28T1	28722918	26428632	15124432	12024622	0.0355198	0.0922397	0.884781	0.0227181	R
G28T2	24042657	22200232	14146029	10130248	0.000580764	0.0976623	0.872436	0.0296736	R
G29T1	20344720	18796763	13853736	10708872	0.00101698	0.0847754	0.888326	0.0267119	R
G29T2	28454709	26029199	20096229	14006258	0.00947218	0.184732	0.764991	0.0501014	R
G33T1	32389907	29615820	15106039	11452382	0.0247837	0.114663	0.855109	0.0299886	R
G33T2	28687500	25924828	12757346	8067183	0.0338528	0.121546	0.826531	0.0517137	R
G34T1	29960347	27304333	15505413	10636666	0.0173623	0.121097	0.819196	0.0595117	R
G34T2	27480642	24988394	14244064	10367280	0.0170772	0.0868601	0.884153	0.0287858	R
G35T1	24070051	22275282	15491116	10213956	0.000648049	0.132398	0.783103	0.0842589	NR
G35T2	29969052	27619538	17846691	11510057	0.00059151	0.120854	0.818261	0.060661	NR
G39T1	28482783	27552563	18247655	13939537	0.000936394	0.0646879	0.924731	0.0103921	R
G39T2	35188099	33879998	21865855	16006218	0.000646236	0.0821474	0.905453	0.0121924	R
G41T1	28084011	27007956	16625461	12229639	0.00259118	0.081231	0.906299	0.0122317	R
G41T2	37420319	35965248	22704372	16054989	0.00132924	0.0829566	0.904729	0.0120641	R
G42T1	24213913	23391735	14848272	11149908	0.0020395	0.079107	0.90697	0.0137056	NR
G42T2	22944227	22203512	12786600	9266844	0.00149821	0.0719045	0.915843	0.0120253	NR
G43T1	37101649	35176057	23246974	16786527	0.00200052	0.103743	0.875095	0.0209481	R
G43T2	48593447	47331755	32408839	22375194	0.00113324	0.157332	0.823762	0.0187015	R
G44T1	38308379	36743502	23123665	17688996	0.00231315	0.0785992	0.909217	0.0119497	R
G44T2	36977592	35504812	21785460	16418085	0.00393205	0.0698204	0.916979	0.012967	R
G45T1	33675830	32082497	20597065	16157277	0.00479056	0.0514457	0.937798	0.0105336	R
G45T2	37809520	35708691	23434329	17827722	0.000934633	0.0545968	0.933064	0.0121202	R
G47T1	30787982	29700368	21056054	16713706	0.00152324	0.0492929	0.937944	0.0125605	NR
G47T2	40509289	38973651	28327023	19910115	0.000375331	0.142812	0.836527	0.020435	NR
G49T1	38066720	36887379	27170148	22493174	0.00220663	0.0531985	0.937085	0.00952696	R
G49T2	30796961	29852206	19409454	15168238	0.00152771	0.0568235	0.932739	0.0102091	R
G51T1	38456860	36726467	20465406	15223510	0.0230707	0.0728391	0.912007	0.0149418	R
G51T2	37179165	36104260	21965497	16001179	0.0078769	0.0680493	0.919071	0.0126656	R
Legend: The table reports the number of reads processed along the data analysis workflow. In particular it shows the number of sequenced reads (raw reads), the number of quality filters passing reads (trimmed reads) and the number of reads that maps to exons (column E). Column from F to I reports the percentage of reads mapping to rRNA and the rate of mapping along genic or intergenic regions.
