# Supplementary material for: Identification of a transcriptome profile associated with improvement of organ function in septic shock patients after early supportive therapy
Source: Crit Care. 2018 Nov 21;22:312. doi: 10.1186/s13054-018-2242-3 (PMC6249814; doi:10.1186/s13054-018-2242-3)
Supplement: Supplementary file 4 — Table S2. Differentially expressed gene (DEG) T2vsT1 in responder (R) patients. This table describes the results of the differential expression analysis between T1 and T2 in Rs. In total, 1979 DEGs were identified with a padj < 0.01. For each gene, the following information is reported: Ensembl Gene Name, the mean level of expression in all samples (baseMean), log2FoldChange comparing T2 versus T1, level of statistical significance (padj), genomic coordinates (chromosome_name, start_position, end_position), description of gene function (description), official gene symbol (external_gene_name), type of gene (gene_biotype), and the normalized gene count values in each biological sample. Abbreviations: T1 time point 1, T2 time point 2. (XLSX 2787 kb) [file 13054_2018_2242_MOESM4_ESM.xlsx]

## Sheet: T2vsT1_Responder
Table S2: DEGs T2vsT1 in R patients.
GeneID	baseMean	log2FoldChange	padj	chromosome_name	start_position	end_position	description	external_gene_name	gene_biotype	E04T1	E04T2	E18T1	E18T2	E32T1	E32T2	G07T1	G07T2	G11T1	G11T2	G23T1	G23T2	G28T1	G28T2	G29T1	G29T2	G33T1	G33T2	G34T1	G34T2	G39T1	G39T2	G41T1	G41T2	G43T1	G43T2	G44T1	G44T2	G45T1	G45T2	G49T1	G49T2	G51T1	G51T2
ENSG00000163959	122.473	-2.51764	4.40364e-23	3	196211487	196243178	solute carrier family 51 alpha subunit [Source:HGNC Symbol;Acc:HGNC:29955]	SLC51A	protein_coding	254.664	25.91	376.692	32.6171	29.477	10.4724	198.895	17.8374	285.916	19.1282	329.653	90.7271	74.6781	31.6747	230.272	23.7394	12.6046	5.52087	356.386	18.4892	213.946	9.43079	27.8209	5.73703	601.906	37.3812	148.144	5.70359	117.157	38.4012	495.493	14.4137	14.4039	8.78105
ENSG00000123836	4758.19	-2.1653	1.29768e-21	1	207034366	207081024	6-phosphofructo-2-kinase/fructose-2,6-biphosphatase 2 [Source:HGNC Symbol;Acc:HGNC:8873]	PFKFB2	protein_coding	16073.9	1509.26	9514.66	1877.4	2556.7	1288.11	8391.62	875.518	7460.4	1672.98	12238.6	5201.35	2886.15	639.359	6665.48	2261.63	1698.48	222.215	16328.3	2565.07	3632.99	578.906	868.41	455.376	12677.7	2891.41	8477.91	248.819	7032.14	914.518	19498.9	676.642	1489.78	407.981
ENSG00000250616	71.8844	1.9802	2.15232e-18	16	30096430	30104116		RP11-455F5.3	antisense	15.9165	172.733	3.93412	52.763	39.8806	56.8503	13.1622	84.7275	2.74919	23.5424	22.0356	147.556	14.7253	56.3106	85.4903	180.784	51.469	168.387	27.6381	186.125	36.8519	163.225	32.7889	120.478	2.82585	49.2482	3.13532	86.2667	26.1351	192.006	58.9353	178.569	24.0065	62.8183
ENSG00000072952	1221.93	-1.12549	1.221e-16	11	10573091	10693988	murine retrovirus integration site 1 homolog [Source:HGNC Symbol;Acc:HGNC:7237]	MRVI1	protein_coding	3323.01	731.958	1126.14	605.336	1214.63	422.637	1336.69	639.172	801.848	389.921	2085.45	1508.46	1458.85	701.536	1835.28	1178.75	1296.18	456.852	1640.83	801.198	1916.3	745.033	903.186	826.849	1979.98	633.7	1755	565.368	1471.68	579.574	3101.02	889.644	1600.89	1022.65
ENSG00000090382	48700.6	0.789404	1.38656e-16	12	69348341	69354234	lysozyme [Source:HGNC Symbol;Acc:HGNC:6740]	LYZ	protein_coding	25388.6	40225.3	14513	24729.5	61080.7	92755	44621.3	78725.2	49772.3	76024.3	21982.7	62042.4	25109.7	46414	31668.6	55178.5	38381.2	90597.5	27657	65881.9	68144.3	102344	22674.1	30738.3	26091.1	53523.9	40805.4	82686.3	47933.6	83894.6	26285.1	28841	28346.9	40762.3
ENSG00000166527	4185.46	-1.29357	1.38656e-16	12	8509475	8522366	C-type lectin domain family 4 member D [Source:HGNC Symbol;Acc:HGNC:14554]	CLEC4D	protein_coding	15217.9	7004.34	4762.25	2382.97	2560.16	1398.82	5223.92	1360.1	5978.58	2252.71	7931.94	3827.49	2946.1	1637.7	6287.67	2851.46	1659.61	1086.23	10850.1	4792.4	5358.88	1891.96	1649.38	990.354	6432.58	1952.72	5570.68	873.362	6135.44	1940.68	12561.2	1640.76	2183.91	1111.14
ENSG00000164741	102.679	-1.43522	4.79195e-16	8	13083361	13604610	DLC1 Rho GTPase activating protein [Source:HGNC Symbol;Acc:HGNC:2897]	DLC1	protein_coding	229.905	71.2525	97.3694	17.2679	44.2155	33.6614	76.0482	23.7832	52.2347	25.0138	430.135	148.553	51.5384	15.2508	570.854	262.959	81.9302	24.8439	224.014	55.4676	206.78	58.0356	25.8337	15.7768	76.298	28.4809	190.471	25.6661	114.454	27.0231	83.6736	24.0228	39.7823	38.5015
ENSG00000134243	4234.99	-1.45579	4.79195e-16	1	109309568	109397951	sortilin 1 [Source:HGNC Symbol;Acc:HGNC:11186]	SORT1	protein_coding	9930.13	7600.27	6674.23	1773.8	3206.92	2051.85	5963.93	1175.78	4134.79	1528.78	8645.02	7928.15	4089.42	1107.44	10216.1	4243.87	2092.37	345.055	6096.39	1092.09	4633.11	1559.71	2798.98	970.992	10122.2	3541.72	4764.12	946.795	6097.59	2118.47	10730.6	1474.2	2828.66	1506.29
ENSG00000139572	402.199	-1.78888	6.71853e-16	12	54362445	54364487	G protein-coupled receptor 84 [Source:HGNC Symbol;Acc:HGNC:4535]	GPR84	protein_coding	886.019	248.304	959.924	183.232	122.243	77.0471	985.701	156.077	713.874	195.696	1132.63	327.016	578.492	103.236	304.731	296.742	87.1822	30.3648	1128.8	321.712	788.222	99.386	183.817	24.3824	1014.48	80.1026	659.201	49.9064	369.496	155.738	1116.86	213.803	41.1541	39.177
ENSG00000169446	571.325	-0.749689	1.78275e-15	X	135962070	135974063	membrane magnesium transporter 1 [Source:HGNC Symbol;Acc:HGNC:28100]	MMGT1	protein_coding	1184.9	487.972	646.178	431.697	583.471	386.732	760.482	367.153	536.093	342.836	1208.43	632.098	663.689	390.654	930.741	464.744	514.69	314.69	741.866	405.53	643.885	388.113	371.608	372.907	743.199	395.173	688.203	431.334	683.117	411.746	1178.71	501.275	336.091	285.046
ENSG00000125430	231.908	-1.71636	2.70034e-15	17	14301083	14349404	heparan sulfate-glucosamine 3-sulfotransferase 3B1 [Source:HGNC Symbol;Acc:HGNC:5198]	HS3ST3B1	protein_coding	1027.5	127.391	280.306	136.225	85.8301	94.2518	292.493	63.9172	250.177	61.7988	621.405	110.667	119.906	58.6568	442.619	65.7398	94.5349	35.8857	843.69	86.2829	288.673	71.8191	64.5843	62.3902	347.58	109.77	307.262	53.4711	222.599	65.4243	1045.56	94.4896	179.02	72.9503
ENSG00000184005	506.43	-1.23724	2.9139e-15	1	76074719	76634601	ST6 N-acetylgalactosaminide alpha-2,6-sialyltransferase 3 [Source:HGNC Symbol;Acc:HGNC:19343]	ST6GALNAC3	protein_coding	900.167	539.792	707.157	332.887	196.802	86.7715	842.38	234.859	755.112	317.822	1268.37	883.343	387.064	211.165	1315.45	453.787	205.876	75.912	896.057	277.338	586.56	232.868	155.996	144.86	1028.61	406.446	636.47	106.229	471.333	189.162	1724.4	291.476	230.463	125.637
ENSG00000021355	12107.2	-1.28329	7.34116e-15	6	2832332	2842006	serpin family B member 1 [Source:HGNC Symbol;Acc:HGNC:3311]	SERPINB1	protein_coding	23669.6	20071.6	12135.8	6075.42	6283.8	5461.37	18925.8	5391.35	15239.7	5405.92	31637	17767.6	9884.86	3562.82	20037.8	9525.88	7562.79	2950.91	37374	7532.5	17350.1	3740.4	5286.97	2476.24	20206.7	6395.15	13513.2	3730.15	19092.1	5668.45	32520.6	5933.63	5224.51	4011.59
ENSG00000079277	1932.93	-1.13906	1.62406e-14	1	46557408	46616843	MAP kinase interacting serine/threonine kinase 1 [Source:HGNC Symbol;Acc:HGNC:7110]	MKNK1	protein_coding	3954.37	1643.13	1518.57	1006.33	944.131	699.408	2158.6	884.436	1349.85	662.13	5397.85	3075.75	1896.4	1079.29	3527.16	1831.58	1682.72	716.333	5236.7	1342.32	3183.6	729.073	1362.23	885.653	3266.68	1740.3	1781.65	488.37	1893.44	722.512	6383.93	1159.5	914.306	601.164
ENSG00000136026	3454.13	-1.087	1.86594e-14	12	106237877	106304279	cytoskeleton associated protein 4 [Source:HGNC Symbol;Acc:HGNC:16991]	CKAP4	protein_coding	6180.91	3007.72	6293.6	4011.91	2242.85	1279.13	4564.35	2097.38	4834	2282.14	5152.81	4656.99	3676.06	1577.87	3603	2470.72	2645.93	494.118	5104.33	2062.16	4930.99	1472.65	2542.63	1203.34	9103.95	3201.73	5336.32	1524.28	4728.65	2327.54	7056.23	2342.22	1954.13	1477.92
ENSG00000116717	997.398	-1.47064	2.58763e-14	1	67685061	67688338	growth arrest and DNA damage inducible alpha [Source:HGNC Symbol;Acc:HGNC:4095]	GADD45A	protein_coding	2870.28	688.774	1012.05	666.733	424.815	400.944	1668.67	426.61	1329.69	457.605	2074.87	1190.42	896.137	348.422	1930.43	726.79	705.86	111.798	1941.94	447.438	1180.29	240.848	307.024	277.529	2763.68	726.857	1756.56	204.616	1573.51	423.836	2769.23	512.486	552.836	301.933
ENSG00000091181	73.5941	2.05105	4.07112e-13	3	3066326	3126613	interleukin 5 receptor subunit alpha [Source:HGNC Symbol;Acc:HGNC:6017]	IL5RA	protein_coding	14.148	51.82	4.91764	73.8682	5.20182	72.5589	10.2373	29.729	5.49839	55.9132	4.40712	10.967	19.9843	281.553	11.031	30.1307	9.45349	287.085	5.81855	129.424	27.6389	57.3102	362.666	240.238	3.7678	17.8006	13.3251	454.861	3.60484	46.2237	15.2795	88.8843	7.54491	49.309
ENSG00000120306	4227.18	-1.4749	4.20593e-13	5	140174642	140282052	cysteine rich transmembrane module containing 1 [Source:HGNC Symbol;Acc:HGNC:30239]	CYSTM1	protein_coding	15106.5	3338.07	6548.33	2471.23	2006.17	1116.81	6698.09	966.191	4338.23	843.112	11663.9	4586.2	2020.52	1420.67	6588.27	3039.55	749.977	545.186	9442.06	2026.42	5443.85	1180.3	1482.46	1118	9874.46	2189.47	7634.51	894.75	5104.46	2358.83	15390.8	2467.14	1656.45	1413.07
ENSG00000183625	133.984	1.82027	4.4259e-13	3	46163604	46266706	C-C motif chemokine receptor 3 [Source:HGNC Symbol;Acc:HGNC:1604]	CCR3	protein_coding	58.3605	172.733	5.90117	50.8444	208.073	222.913	2.92493	20.8103	10.0804	70.6272	22.0356	67.7961	68.3673	395.347	35.8508	190.828	25.2093	360.237	17.4557	260.081	60.3962	239.397	409.365	437.448	16.9551	50.4349	21.9473	656.625	4.50605	32.7122	26.1935	120.915	43.8977	168.191
ENSG00000147475	441.291	-0.720255	4.58286e-13	8	37736599	37759101	ER lipid raft associated 2 [Source:HGNC Symbol;Acc:HGNC:1356]	ERLIN2	protein_coding	458.042	148.983	457.341	394.284	487.237	290.984	546.962	392.422	590.16	298.694	832.947	503.485	413.359	287.418	882.48	504.005	385.492	263.622	781.141	379.645	736.015	341.685	295.1	235.218	712.114	390.426	471.866	238.125	446.099	248.897	491.128	336.319	417.028	345.163
ENSG00000161217	1952.73	-1.08811	4.77918e-13	3	196214222	196287957	phosphate cytidylyltransferase 1, choline, alpha [Source:HGNC Symbol;Acc:HGNC:8754]	PCYT1A	protein_coding	4258.55	1206.97	2366.37	1195.32	1655.91	1294.84	2919.08	1132.67	2095.8	904.911	3871.22	2917.22	2163.56	761.366	2585.39	2361.15	1352.9	605.916	4457.01	1521.04	2594.99	701.506	1166.49	780.953	4034.37	1358.78	2912.71	1140.72	2546.82	947.23	3906.46	1030.58	871.78	772.057
ENSG00000185825	1144.49	-0.623195	6.58171e-13	X	153700497	153724697	B-cell receptor-associated protein 31 [Source:HGNC Symbol;Acc:HGNC:16695]	BCAP31	protein_coding	2343.26	947.875	1915.91	1149.27	900.782	637.322	1237.25	936.462	1528.55	915.21	1523.98	1172.47	1323.17	1037.05	1813.22	945.009	1100.81	593.494	1061.89	665.611	1162.88	745.758	1003.54	672.666	2013.89	1189.08	1205.53	715.8	1288.73	941.541	1394.8	873.629	980.152	976.048
ENSG00000198363	1665.25	-1.17655	6.58171e-13	8	61500556	61714640	aspartate beta-hydroxylase [Source:HGNC Symbol;Acc:HGNC:757]	ASPH	protein_coding	4164.82	1260.95	1078.93	1076.37	1290.92	435.353	2562.24	989.974	1512.97	645.944	4931.57	2826.5	1092.82	762.539	5305.91	1508.36	1304.58	674.927	3128.93	631.098	1105.56	337.332	560.393	531.392	3910.04	1988.32	1332.51	608.858	1520.34	500.638	4342.29	839.196	1229.13	626.832
ENSG00000129682	253.139	-1.18114	7.26661e-13	X	138614731	139222777	fibroblast growth factor 13 [Source:HGNC Symbol;Acc:HGNC:3670]	FGF13	protein_coding	841.806	539.792	247.849	115.119	48.5503	30.6692	305.655	124.862	260.257	70.6272	906.105	677.961	36.8132	31.6747	177.875	96.7836	73.5271	24.8439	923.696	337.736	461.673	131.306	103.335	68.1272	357.941	69.4222	137.17	24.9532	574.972	169.25	431.465	190.581	10.2885	4.05279
ENSG00000139187	77.6402	1.18967	1.46341e-12	12	8950044	9010760	killer cell lectin like receptor G1 [Source:HGNC Symbol;Acc:HGNC:6380]	KLRG1	protein_coding	42.444	53.9792	35.407	66.1936	65.0228	116.693	67.2734	236.345	37.5723	38.2564	14.9842	31.904	59.9529	129.045	17.9254	50.2179	43.0659	171.147	23.2742	124.494	49.1359	109.542	62.5971	136.972	20.7229	66.4555	107.385	220.301	22.5303	69.6911	20.3727	112.106	84.3658	132.391
ENSG00000159496	2294.6	-1.17792	1.46341e-12	22	23688136	23699176	ral guanine nucleotide dissociation stimulator like 4 [Source:HGNC Symbol;Acc:HGNC:31911]	RGL4	protein_coding	3439.73	736.276	5023.87	1952.23	1348.14	915.589	2721.65	964.705	3189.98	1338.97	5516.84	2009.95	1708.13	1523.9	2756.37	1764.93	691.155	545.186	5809.83	1821.8	3309.51	1002.57	1139.66	553.623	5074.29	1866.69	3149.43	645.218	2371.08	1271.51	8394.28	1768.08	916.364	774.759
ENSG00000186431	1438.2	-1.16417	1.51622e-12	19	54874248	54890472	Fc fragment of IgA receptor [Source:HGNC Symbol;Acc:HGNC:3608]	FCAR	protein_coding	4469	1297.66	2704.7	1217.39	1542.34	751.022	2421.84	609.444	1566.12	904.911	1594.5	1648.04	1748.1	523.219	1815.98	1499.23	1057.74	276.044	2353.61	951.577	1681.88	729.798	744.21	511.312	2250.32	1035.99	1758.92	353.622	1736.63	729.623	3825.7	856.813	1040.51	691.001
ENSG00000173744	6171.76	-1.04535	2.49381e-12	2	227472152	227561214	ArfGAP with FG repeats 1 [Source:HGNC Symbol;Acc:HGNC:5175]	AGFG1	protein_coding	17136.8	7015.14	6060.5	4717.97	3252.01	1935.9	8757.24	3149.78	5832.87	3026.67	15004.5	7839.42	3912.71	2677.1	12885.6	5871.84	3003.06	2017.88	13913.6	4655.58	8367.43	2996.09	2040.86	1606.37	9610.72	5258.88	7756.79	1860.08	7121.36	3005.96	18682.5	3363.19	3236.77	2266.86
ENSG00000067064	4957.38	-1.43124	2.49381e-12	10	1039908	1049170	isopentenyl-diphosphate delta isomerase 1 [Source:HGNC Symbol;Acc:HGNC:5387]	IDI1	protein_coding	15472.6	5497.24	6277.86	1911.94	1461.71	1066.69	10813.5	2037.92	7436.57	1592.05	13462.9	4870.35	3075.48	2526.94	9347.39	3482.38	1172.23	1388.5	15890.5	3342.85	6242.31	1802.73	1781.53	1161.03	10172.1	2005.53	5424.11	885.482	4619.6	1344.04	16071.1	1980.28	1678.4	1255.02
ENSG00000204936	15016.9	-1.67304	2.49381e-12	19	43353659	43363172	CD177 molecule [Source:HGNC Symbol;Acc:HGNC:30072]	CD177	protein_coding	26225.1	2854.42	20045.3	8682.87	2276.66	754.762	554.274	92.1598	50690.5	9069.71	515.634	654.032	4259.81	2280.58	18708.6	23363.2	4705.74	1222.87	53165.6	18414	27013.5	6425.27	1642.43	162.071	67341	11126.5	53432.9	3504.85	19384.1	5263.81	55958.7	6297.17	2907.53	1579.91
ENSG00000142657	16225.7	-0.984268	2.67036e-12	1	10398592	10420144	phosphogluconate dehydrogenase [Source:HGNC Symbol;Acc:HGNC:8891]	PGD	protein_coding	29976.1	10523.8	16370.8	14394.7	9342.47	7644.87	20149.8	8645.18	17162.3	9112.38	34561.6	28281.9	14019.5	5923.17	30278.7	17435.6	12090	3744.53	29961.2	11539.7	23590.3	6840.23	7686.52	5182.69	34063.7	14308.7	21810.9	9142.85	25030.2	10950.7	33631	10346.6	9573.8	8356.18
ENSG00000116574	1129.5	-1.29162	7.85281e-12	1	228735077	228746669	ras homolog family member U [Source:HGNC Symbol;Acc:HGNC:17794]	RHOU	protein_coding	1743.74	233.19	1236.3	361.666	642.425	548.306	1273.81	599.038	1578.04	332.536	2852.29	1011.96	822.511	668.688	2524.72	1101.14	438.012	307.789	3462.04	960.205	3123.2	791.461	460.039	369.321	1444.95	504.943	1267.45	351.484	928.247	271.653	4137.11	837.594	662.58	554.557
ENSG00000143641	1111.46	-1.29862	9.79207e-12	1	230057990	230282124	polypeptide N-acetylgalactosaminyltransferase 2 [Source:HGNC Symbol;Acc:HGNC:4124]	GALNT2	protein_coding	4545.05	867.985	1129.09	525.711	324.247	305.196	1746.18	603.498	1554.21	347.25	2077.52	2554.32	1263.22	370.711	2031.08	1201.58	524.143	162.866	1893.94	642.191	1959.29	453.403	483.885	318.405	1754.85	529.27	1549.63	255.235	1446.44	398.235	2437.45	674.239	487.676	371.506
ENSG00000138613	745.315	-0.893831	9.82775e-12	15	63276018	63309126	aph-1 homolog B, gamma-secretase subunit [Source:HGNC Symbol;Acc:HGNC:24080]	APH1B	protein_coding	1167.21	369.218	821.247	605.336	527.118	316.417	854.079	486.068	751.446	459.077	1666.77	728.808	618.461	590.088	1529.17	514.049	744.725	302.268	1214.62	479.486	950.984	455.58	683.6	543.583	1292.36	748.811	808.129	425.63	1027.38	578.863	1611.63	487.663	536.375	444.456
ENSG00000102543	275.351	-1.1376	9.82775e-12	13	49247925	49293485	cytidine and dCMP deaminase domain containing 1 [Source:HGNC Symbol;Acc:HGNC:20299]	CDADC1	protein_coding	431.514	224.553	421.934	186.11	202.871	149.606	587.911	162.023	365.643	125.069	646.084	318.043	211.413	127.872	351.613	179.871	121.845	81.4329	656.042	154.077	351.117	106.64	141.092	104.701	694.217	175.039	315.1	123.34	291.091	181.339	802.539	134.528	127.578	108.074
ENSG00000153208	323.504	-1.65983	1.15241e-11	2	111898479	112029561	MER proto-oncogene, tyrosine kinase [Source:HGNC Symbol;Acc:HGNC:7027]	MERTK	protein_coding	491.643	69.0934	631.425	68.1123	97.9676	72.5589	399.253	75.8088	378.472	69.1558	1633.28	425.719	83.0926	73.9076	832.841	213.654	82.9806	55.2087	1058.98	129.424	730.896	100.837	62.5971	69.5614	642.41	129.944	277.476	49.1934	269.462	133.693	1228.91	96.0911	134.437	131.04
ENSG00000101367	2694.05	-0.656842	1.32611e-11	20	32819893	32850405	microtubule associated protein RP/EB family member 1 [Source:HGNC Symbol;Acc:HGNC:6890]	MAPRE1	protein_coding	4200.19	1906.55	4057.06	2499.05	1916	1615.74	3564.03	1822.38	2997.54	1859.85	4304	2802.57	2405.48	1771.44	4576.49	2935.46	1720.53	1367.8	4166.09	2383.87	3562.35	1760.66	1606.66	1348.2	4849.16	2576.93	3150.21	1705.37	3484.08	2116.33	4931.65	2388.67	1582.37	1663
ENSG00000134333	7539.97	-1.15649	1.32611e-11	11	18394388	18408425	lactate dehydrogenase A [Source:HGNC Symbol;Acc:HGNC:6535]	LDHA	protein_coding	15472.6	3150.23	10393.9	5207.23	3454.01	3311.53	15099.9	4612.45	10213.3	4016.92	18582.2	10954	5332.65	2265.33	11823.9	7622.16	3032.47	1768.06	16421.4	5571.41	13114.2	3016.4	2954.98	2107.64	18815.5	4912.36	8397.18	2354.87	8232.56	5230.39	18531.2	4159.95	3356.8	2869.38
ENSG00000012779	9758.54	-0.782356	1.65207e-11	10	45374176	45446119	arachidonate 5-lipoxygenase [Source:HGNC Symbol;Acc:HGNC:435]	ALOX5	protein_coding	16643.4	10726.7	9385.82	6666.37	7507.1	5554.87	10814.9	6639.96	10228.8	5205.81	19900.8	12357.8	7025	5419.89	17976.4	11217.8	4966.23	3957.09	19348.1	6674.6	16190.3	6872.87	5910.95	4117.75	17487.3	8591.74	13760.1	5611.62	12349.3	7163.96	19594.9	6169.85	5351.4	4400.66
ENSG00000127948	1648.29	-0.955092	1.65207e-11	7	75899200	75986855	cytochrome p450 oxidoreductase [Source:HGNC Symbol;Acc:HGNC:9208]	POR	protein_coding	3957.9	1340.84	1332.68	1256.72	533.187	403.936	1831.01	703.09	1600.03	853.412	3561.84	2581.23	1543	946.721	3807.07	2028.8	791.992	318.83	3002.37	1235.08	2648.22	984.43	774.018	616.013	2642.17	1493.47	2408.71	597.451	2009.7	965.009	4142.21	1197.94	1126.25	806.506
ENSG00000143110	1981.29	-0.875807	1.94881e-11	1	111473792	111478512	chromosome 1 open reading frame 162 [Source:HGNC Symbol;Acc:HGNC:28344]	C1orf162	protein_coding	2673.97	1284.7	1973.94	1567.54	1291.79	1068.19	3101.89	1394.29	1818.13	996.137	4355.12	3864.37	2154.1	831.754	3415.47	2354.76	1731.04	748.078	3323.85	1892.06	2550.97	1053.35	723.344	643.264	4638.16	2048.85	2184.54	727.92	2864.95	1019.77	3755.85	1370.1	1135.17	806.506
ENSG00000230257	202.198	1.10633	2.05907e-11	7	102973522	102988856	nuclear factor, erythroid 4 [Source:HGNC Symbol;Acc:HGNC:29902]	NFE4	antisense	70.74	131.709	63.9294	338.643	25.1421	27.6771	36.5616	108.511	167.701	351.664	73.1583	263.208	99.9214	251.051	202.695	378.004	146.004	379.56	72.7319	301.99	130.005	330.078	121.22	227.33	239.255	563.685	67.4094	260.939	320.831	444.459	121.509	176.968	187.251	193.183
ENSG00000196878	42.408	-1.82854	2.36208e-11	1	209614870	209652466	laminin subunit beta 3 [Source:HGNC Symbol;Acc:HGNC:6490]	LAMB3	protein_coding	86.6565	10.7958	59.0117	10.5526	13.8715	18.7008	59.9611	5.94579	56.8167	8.8284	371.961	18.943	21.0361	11.7314	99.279	17.348	21.0077	6.90109	101.825	14.7914	120.792	10.1562	8.94244	7.17128	65.9365	6.52688	72.8962	7.84243	16.2218	12.0893	58.2077	11.2106	14.4039	13.5093
ENSG00000167434	883.76	-1.10697	2.43019e-11	17	60149936	60170899	carbonic anhydrase 4 [Source:HGNC Symbol;Acc:HGNC:1375]	CA4	protein_coding	2574.94	589.453	1723.14	922.873	795.879	428.621	1443.45	390.936	1443.33	653.301	1072.69	881.349	683.673	324.959	856.281	764.225	574.562	209.793	1092.43	480.719	622.388	240.122	385.518	344.222	2450.95	1027.09	1677.4	345.78	1556.39	642.865	1714.22	387.568	421.829	324.899
ENSG00000102010	1135.59	-1.15246	3.26008e-11	X	15464246	15556529	BMX non-receptor tyrosine kinase [Source:HGNC Symbol;Acc:HGNC:1079]	BMX	protein_coding	2382.17	809.688	2106.72	982.351	728.255	367.283	2085.47	594.579	1921.69	924.039	1209.31	1169.48	861.428	633.494	1060.35	940.444	577.713	224.976	2494.71	1010.74	1440.3	534.653	473.949	338.485	2912.51	1063.88	1816.92	273.059	1472.58	550.418	3091.56	522.896	705.106	328.952
ENSG00000198018	944.046	-1.59349	3.26129e-11	10	99659506	99706240	ectonucleoside triphosphate diphosphohydrolase 7 [Source:HGNC Symbol;Acc:HGNC:19745]	ENTPD7	protein_coding	3004.68	343.308	1928.7	377.016	275.697	225.905	1752.03	225.94	1193.15	285.451	2677.77	1596.2	512.229	198.26	1501.6	923.096	71.4263	88.334	2838	759.289	1907.09	203.125	146.06	98.2466	1771.81	326.937	1251.78	113.359	959.789	339.211	3521.57	414.793	150.898	114.829
ENSG00000135407	71.6352	1.56221	4.21216e-11	12	57797376	57818704	advillin [Source:HGNC Symbol;Acc:HGNC:14188]	AVIL	protein_coding	24.759	120.913	9.83529	134.306	123.977	57.5983	17.5496	63.9172	16.4952	105.941	16.7471	111.664	27.3469	64.5225	71.7015	215.48	47.2674	132.501	32.0021	115.866	59.3725	146.54	32.7889	79.6012	20.7229	180.972	14.8928	104.803	27.9375	122.315	11.6415	48.8463	30.8655	43.9053
ENSG00000123338	5792.58	-0.514937	4.65897e-11	12	54497711	54548238	NCK associated protein 1 like [Source:HGNC Symbol;Acc:HGNC:4862]	NCKAP1L	protein_coding	5655.66	3417.96	6080.18	3609.95	4966.01	3712.47	6089.7	4285.43	6485.35	4231.74	9715.07	8622.06	5378.93	4450.88	11451.6	8287.78	4730.95	3048.9	7452.11	5960.91	8425.78	4634.15	4983.92	4056.08	8359.81	5271.34	6265.94	3490.59	6916.79	4182.18	8598.73	5625.34	4210.75	4292.58
ENSG00000115020	1786.8	-0.410921	7.11545e-11	2	208266267	208358751	phosphoinositide kinase, FYVE-type zinc finger containing [Source:HGNC Symbol;Acc:HGNC:23785]	PIKFYVE	protein_coding	2327.35	2105.19	2209.99	1535.88	1881.33	1433.23	2141.05	1468.61	1866.7	1458.16	2695.4	2227.3	1523.01	1257.6	2632.27	2058.93	1626	1283.6	2064.13	1423.67	1671.64	1284.04	1655.34	1280.79	2566.81	1651.3	2351.49	1538.54	1696.98	1224.57	2487.65	1454.18	1351.91	1316.48
ENSG00000058063	11277.7	-0.889901	8.80926e-11	3	182793500	182921635	ATPase phospholipid transporting 11B (putative) [Source:HGNC Symbol;Acc:HGNC:13553]	ATP11B	protein_coding	22610.3	11810.6	11620.4	10977.6	7428.2	4092.47	17498.4	6183.62	15068.3	6914.11	21090.7	12606.1	7955.85	6155.45	15560.6	10661.7	6280.27	4649.96	23275.7	10246.7	12263.5	5267.46	5224.37	4020.22	21304.1	10866.1	13352.6	4501.56	14620.3	6121.44	33965.7	7962.75	6503.71	4781.62
ENSG00000169826	3629.02	-1.15091	1.47855e-10	10	43138486	43185308	chondroitin sulfate N-acetylgalactosaminyltransferase 2 [Source:HGNC Symbol;Acc:HGNC:24292]	CSGALNACT2	protein_coding	11705.7	4039.8	2868.95	2716.82	2769.1	1925.43	5785.51	1734.68	2663.05	1359.57	7638.43	8032.84	3030.25	868.121	7193.59	2711.77	3642.74	629.38	4644.66	1440.92	3002.41	1261.55	1606.66	1245.65	7114.55	3030.25	3303.85	1517.87	6778	1683.25	9551.88	1888.99	2430.15	1570.46
ENSG00000182866	448.277	1.02288	1.56645e-10	1	32251239	32286165	LCK proto-oncogene, Src family tyrosine kinase [Source:HGNC Symbol;Acc:HGNC:6524]	LCK	protein_coding	169.776	179.211	132.776	288.758	249.687	457.794	337.829	805.655	333.569	425.234	114.585	169.49	301.868	568.971	79.9748	236.481	397.046	1374.7	130.917	616.306	380.803	665.959	615.041	921.51	123.395	285.402	398.97	921.842	164.921	381.168	192.813	999.348	793.587	1026.03
ENSG00000137801	3291.08	-1.44782	1.66196e-10	15	39581079	39599466	thrombospondin 1 [Source:HGNC Symbol;Acc:HGNC:11785]	THBS1	protein_coding	8089.12	2936.47	11587.9	1910.98	1970.62	1623.23	8062.57	1276.86	3491.48	1280.12	8749.91	1580.25	8804.65	3273.05	4499.27	347.873	4439.99	1537.56	1438.64	696.426	1138.31	446.149	1177.42	839.04	3311.9	2887.25	3195.68	1489.35	2123.25	798.603	13442.3	875.23	1670.85	904.448
ENSG00000155307	6268.25	-1.18609	2.35078e-10	21	14485228	14583402	SAM domain, SH3 domain and nuclear localization signals 1 [Source:HGNC Symbol;Acc:HGNC:10528]	SAMSN1	protein_coding	24610.5	8587.01	6012.31	4129.91	2196.04	1776.57	11742.1	3021.95	6418.45	2310.1	17351.7	6630.06	2739.95	3376.29	11112.4	2983.86	2608.11	1699.05	13282.3	5185.6	5993.56	2884.37	1983.23	1186.85	12264.2	4378.94	5363.75	1209.87	7656.68	2182.47	22671.2	2898.75	2690.1	1982.49
ENSG00000129355	2593.29	-0.729682	2.5133e-10	19	10566462	10569059	cyclin dependent kinase inhibitor 2D [Source:HGNC Symbol;Acc:HGNC:1790]	CDKN2D	protein_coding	4483.15	3735.36	3444.32	1907.14	2472.6	2131.14	2544.69	1748.06	2280	1458.16	4183.24	2110.65	2377.08	1994.33	3656.78	1593.28	2156.45	1105.56	3350.03	1448.32	2586.8	1291.29	2605.23	1784.93	4481.8	2320.01	3589.16	1455.13	3869.8	2779.82	4985.49	2001.9	2147.56	2092.59
ENSG00000170525	3510.56	-1.19254	2.87186e-10	10	6144934	6235545	6-phosphofructo-2-kinase/fructose-2,6-biphosphatase 3 [Source:HGNC Symbol;Acc:HGNC:8874]	PFKFB3	protein_coding	12181.4	3435.24	4664.88	2422.3	1611.7	1013.58	5377.48	1279.83	4459.19	1381.64	4898.96	5289.09	3244.82	1445.3	5194.22	4192.74	1687.97	587.973	7183.01	2491.11	6212.62	1673.6	1414.89	939.438	6204.63	2879.54	6125.63	640.941	3363.32	1812.68	8750.8	1936.24	2067.99	1294.19
ENSG00000064419	1825.99	-0.539172	2.90979e-10	7	128954180	129055173	transportin 3 [Source:HGNC Symbol;Acc:HGNC:17103]	TNPO3	protein_coding	3170.92	1783.47	2094.92	1537.8	1607.36	1211.81	2218.56	1413.61	1880.45	1453.74	3305.34	2293.1	1407.31	1128.56	2226.88	1575.93	1446.38	952.351	2717.27	1672.66	1305.17	799.441	1232.07	1184.7	2630.87	1873.21	2549.8	1396.67	2516.18	1732.32	3501.92	1542.26	1404.73	1315.81
ENSG00000197903	1093.43	0.526794	4.12305e-10	6	27146418	27146798	histone cluster 1 H2B family member k [Source:HGNC Symbol;Acc:HGNC:13954]	HIST1H2BK	protein_coding	565.92	753.55	1425.13	1828.48	825.356	951.494	954.99	1511.72	1307.7	1815.71	735.99	1028.9	802.527	1427.71	983.138	1146.79	627.081	986.856	741.866	1348.48	945.866	1720.03	1031.36	1108.68	907.098	1385.48	743.855	1133.59	968.801	1842.55	668.661	1075.42	899.216	976.723
ENSG00000059377	3992.66	-0.552174	4.12305e-10	7	139777051	140020325	thromboxane A synthase 1 [Source:HGNC Symbol;Acc:HGNC:11609]	TBXAS1	protein_coding	4178.97	2312.47	3088.28	2439.57	2679.81	1710.74	3716.12	2772.22	3349.43	2318.93	8453.75	6016.9	3009.21	3038.42	10240.9	4763.39	3364.39	2263.56	6092.03	4018.32	6120.49	3243.47	2785.07	2355.77	7228.53	5044.09	3567.21	2480.35	4916.1	2663.2	6260.97	3741.15	2892.44	2624.18
ENSG00000131370	1702.75	-1.05213	4.12305e-10	3	15254853	15341368	SH3 domain binding protein 5 [Source:HGNC Symbol;Acc:HGNC:10827]	SH3BP5	protein_coding	5413.38	673.66	1908.05	1213.55	1061.17	763.739	2898.61	1196.59	1545.96	791.613	3790.13	1954.12	1186.44	760.192	2290.31	1278.27	829.806	499.639	3175.48	1073.61	2088.28	766.796	865.429	717.128	2873.89	1392.6	2346	697.976	2335.04	938.697	4887.99	1302.84	1264.12	1112.49
ENSG00000163812	1295.42	-0.68891	4.37148e-10	3	44915257	44976185	zinc finger DHHC-type containing 3 [Source:HGNC Symbol;Acc:HGNC:18470]	ZDHHC3	protein_coding	2405.16	1016.97	1611.02	964.124	923.323	926.061	1627.72	856.194	1186.74	825.455	2233.53	1596.2	1324.22	927.951	1636.72	1162.32	986.314	679.068	2325.97	1270.82	1551.88	716.015	1255.92	908.602	1819.85	1019.97	1610.77	697.263	1791.61	1281.46	2579.33	980.93	708.536	636.289
ENSG00000160883	11681.8	-0.939035	4.81105e-10	5	176880869	176899332	hexokinase 3 [Source:HGNC Symbol;Acc:HGNC:4925]	HK3	protein_coding	17635.5	12050.3	21271.8	9472.4	5799.16	4139.6	12321.3	5374.99	16977.2	7457.05	20056.8	17954	6687.37	5303.75	23556.7	13077.7	5305.51	2982.65	25025.6	9708.06	21678.1	5733.92	4839.85	2872.82	27796.9	13189	17163.5	3407.18	14980.8	7387.26	19724.4	7275.7	4636.69	4337.84
ENSG00000108244	1326.17	1.17905	5.12965e-10	17	40922696	40937634	keratin 23 [Source:HGNC Symbol;Acc:HGNC:6438]	KRT23	protein_coding	502.254	1593.47	518.32	2508.64	1081.98	751.022	210.595	819.033	706.543	1693.58	784.468	1497.5	1756.51	2819.05	397.116	1270.97	404.399	1300.17	317.111	1375.6	1377.85	2773.38	2516.8	2585.96	664.075	1523.73	1093.44	3345.87	483.049	1408.76	362.343	2196.48	1043.26	1406.32
ENSG00000185697	86.6134	0.835722	5.3774e-10	8	66562175	66614247	MYB proto-oncogene like 1 [Source:HGNC Symbol;Acc:HGNC:7547]	MYBL1	protein_coding	72.5085	110.118	59.0117	128.55	70.2246	143.622	137.472	188.779	65.0642	70.6272	18.5099	41.874	72.5745	133.738	20.6831	68.4789	50.4186	113.178	43.6392	130.657	54.2542	76.8972	62.5971	145.577	32.0263	81.2893	113.655	161.839	40.5545	50.4905	45.8386	100.095	103.571	136.444
ENSG00000268734	403.198	-1.22229	5.3774e-10	19	54890673	54891420		CTB-61M7.2	lincRNA	1565.12	332.512	377.675	304.107	224.545	160.826	818.98	162.023	493.938	282.509	459.222	540.374	668.948	141.95	574.991	507.657	410.702	82.8131	896.057	293.362	409.466	150.893	156.989	84.6211	543.505	198.18	391.131	114.785	474.037	175.65	1192.53	203.393	208.514	106.724
ENSG00000164924	10671.2	-0.449306	5.52216e-10	8	100916525	100953388	tyrosine 3-monooxygenase/tryptophan 5-monooxygenase activation protein zeta [Source:HGNC Symbol;Acc:HGNC:12855]	YWHAZ	protein_coding	18457.8	11795.5	15346	12657.4	9480.32	6688.88	14165.4	8967.74	9994.24	8067.68	14013.8	11782.6	13152.8	9012.03	13661.9	11767.4	11585.8	7148.15	11610.9	8051.43	9790.33	6579.79	7474.89	6312.16	15286.9	10321.4	12092.2	9365.29	11328.2	7983.19	16175.2	8870.01	6820.6	7012.01
ENSG00000125629	387.802	-0.796965	5.52216e-10	2	118088452	118110997	insulin induced gene 2 [Source:HGNC Symbol;Acc:HGNC:20452]	INSIG2	protein_coding	887.787	326.034	500.616	367.422	305.174	265.551	479.688	218.508	487.524	279.566	810.911	555.329	332.37	147.815	612.221	433.7	259.446	128.36	528.034	256.383	568.134	235.77	257.344	216.573	676.32	264.635	451.486	250.958	433.482	265.964	682.485	254.642	214.687	230.334
ENSG00000183696	1686.44	-0.949348	6.20382e-10	7	48088628	48108733	uridine phosphorylase 1 [Source:HGNC Symbol;Acc:HGNC:12576]	UPP1	protein_coding	6614.19	2364.29	1984.76	2550.85	888.645	470.511	1787.13	655.523	1527.64	698.915	3299.17	2481.53	1117.02	807.118	2247.57	1195.19	1019.93	398.883	1869.21	940.483	1854.88	1016.35	897.225	531.392	3983.51	2067.24	2527.07	609.571	2079.09	778.692	3430.62	897.651	963.005	784.216
ENSG00000168615	1667.55	-0.820328	6.38351e-10	8	38996869	39105144	ADAM metallopeptidase domain 9 [Source:HGNC Symbol;Acc:HGNC:216]	ADAM9	protein_coding	2709.34	1392.66	2064.43	808.713	853.099	708.384	2797.7	1337.8	2050.9	875.483	3602.38	2339.96	1578.76	1299.84	3593.35	1941.15	1196.39	910.944	2995.1	1447.09	2159.93	714.564	699.497	583.742	2844.69	1197.98	2019.15	725.068	2057.46	1199.68	3094.47	1498.22	661.208	737.608
ENSG00000178904	806.075	-1.09052	6.38351e-10	19	32405543	32485895	dpy-19 like 3 (C. elegans) [Source:HGNC Symbol;Acc:HGNC:27120]	DPY19L3	protein_coding	1688.92	269.896	1373.01	701.268	755.131	284.999	1085.15	338.91	877.909	567.96	1333.6	1196.4	1023.41	295.63	1423	1007.1	651.24	208.413	1480.82	693.961	775.938	359.096	230.516	301.194	1965.85	911.389	1246.29	340.076	1111.19	330.677	1419.54	518.091	375.874	264.107
ENSG00000181847	78.5068	1.01437	6.58972e-10	3	114276913	114310288	T-cell immunoreceptor with Ig and ITIM domains [Source:HGNC Symbol;Acc:HGNC:26838]	TIGIT	protein_coding	49.518	79.8892	30.4894	27.8205	65.0228	118.937	57.0361	114.456	35.7395	57.3846	31.7313	48.853	38.9168	62.1762	6.89438	42.9135	93.4845	263.622	24.7289	104.772	47.0886	90.6807	107.309	257.449	32.9683	63.4887	38.4077	124.766	29.7399	77.5136	29.8314	104.099	140.61	170.893
ENSG00000185619	413.841	-0.673556	6.89404e-10	4	705748	770640	polycomb group ring finger 3 [Source:HGNC Symbol;Acc:HGNC:10066]	PCGF3	protein_coding	675.567	384.332	362.922	214.889	448.224	290.236	741.47	251.21	569.083	441.42	624.93	590.224	363.924	273.341	605.326	531.397	373.938	212.554	388.389	240.359	355.212	217.634	265.292	195.776	896.737	472.308	560.439	223.866	516.394	292.276	443.106	249.837	460.925	337.057
ENSG00000075303	850.436	-0.696434	7.6521e-10	7	87833568	87876357	solute carrier family 25 member 40 [Source:HGNC Symbol;Acc:HGNC:29680]	SLC25A40	protein_coding	893.093	433.993	1228.43	709.902	425.682	431.613	1142.19	597.552	1070.35	781.313	1767.26	1396.8	970.815	484.505	1849.07	1267.32	490.531	339.534	1585.56	1121.68	1108.63	481.696	368.627	338.485	1614.5	722.11	923.352	407.093	946.271	523.394	1356.97	599.769	294.251	242.492
ENSG00000102172	356.999	0.540477	7.81638e-10	X	21940573	21994835	spermine synthase [Source:HGNC Symbol;Acc:HGNC:11123]	SMS	protein_coding	190.998	315.238	247.849	393.324	281.765	383.739	345.142	472.69	286.833	359.021	245.036	295.112	331.318	431.714	322.657	427.309	292.008	440.29	149.828	399.366	253.869	385.212	384.525	448.205	310.844	504.943	276.692	524.73	399.236	590.952	267.755	369.15	359.412	451.211
ENSG00000115590	19734.8	-1.52983	7.83651e-10	2	101991844	102028544	interleukin 1 receptor type 2 [Source:HGNC Symbol;Acc:HGNC:5994]	IL1R2	protein_coding	23193.9	13119.1	31908.6	18766.4	4144.12	2003.22	31042.3	6851.04	34797.5	6684.57	64448.9	73391.2	5338.96	4789.92	55230.8	6304.63	6565.97	1532.04	36127.4	5279.28	14170.6	3119.42	2692.67	1614.26	66019.4	29770.9	17124.3	1134.3	31788.4	3034.41	58718.5	4273.65	4236.12	1765.67
ENSG00000102401	503.435	-0.646986	9.7585e-10	X	101622797	101627843	armadillo repeat containing, X-linked 3 [Source:HGNC Symbol;Acc:HGNC:24065]	ARMCX3	protein_coding	781.677	513.882	780.922	288.758	398.806	394.212	665.421	390.936	647.893	385.507	951.057	600.194	603.736	385.962	574.991	344.221	505.236	386.461	823.325	440.043	614.199	282.198	360.678	289.72	761.096	367.285	630.983	425.63	455.111	349.878	651.926	381.962	355.297	327.601
ENSG00000154928	112.295	1.74962	1.01179e-09	3	134597801	135260467	EPH receptor B1 [Source:HGNC Symbol;Acc:HGNC:3392]	EPHB1	protein_coding	31.833	401.605	6.8847	146.777	210.674	143.622	7.31232	86.214	4.58199	117.712	5.28855	93.7181	32.6059	107.929	27.5775	154.306	267.849	415.446	30.5474	126.959	23.5443	142.187	110.29	205.816	6.59365	141.218	6.27064	226.005	38.752	155.027	13.0967	65.6623	89.853	174.27
ENSG00000137078	111.669	1.10459	1.01179e-09	9	35649295	35650950	signaling threshold regulating transmembrane adaptor 1 [Source:HGNC Symbol;Acc:HGNC:17710]	SIT1	protein_coding	38.907	38.865	41.3082	116.079	65.0228	97.2439	93.5977	236.345	84.3086	135.369	22.917	47.856	78.8853	153.681	26.1986	52.044	115.543	437.529	24.7289	167.635	82.9168	195.145	148.047	236.652	40.5039	87.8161	56.4358	142.59	33.3448	78.9359	29.1039	199.389	179.02	212.772
ENSG00000116260	1048.38	-0.887216	1.0176e-09	1	180154834	180204030	quiescin sulfhydryl oxidase 1 [Source:HGNC Symbol;Acc:HGNC:9756]	QSOX1	protein_coding	1559.82	503.086	1086.8	745.398	953.667	670.235	990.089	451.88	1230.72	726.871	2351.64	2637.07	1292.67	561.932	2105.54	1075.58	1171.18	303.648	1389.18	860.364	1319.5	407.7	537.54	405.895	2189.09	1181.96	1402.27	499.064	1006.65	712.556	1577.43	640.608	632.401	464.72
ENSG00000091140	924.331	-0.586668	1.17014e-09	7	107890970	107931730	dihydrolipoamide dehydrogenase [Source:HGNC Symbol;Acc:HGNC:2898]	DLD	protein_coding	1190.2	520.359	1120.24	889.297	675.37	564.763	1115.86	597.552	1057.52	843.112	1682.64	1205.37	811.993	658.13	1425.76	840.921	676.45	535.525	1367.36	820.92	1082.01	594.865	764.082	616.73	1500.53	729.823	950.786	677.301	1091.37	829.182	1762.97	811.97	789.472	626.832
ENSG00000136111	132.95	0.979873	1.21465e-09	13	75284665	75482114	TBC1 domain family member 4 [Source:HGNC Symbol;Acc:HGNC:19165]	TBC1D4	protein_coding	38.907	79.8892	44.2588	62.3563	109.238	139.134	109.685	200.67	116.383	172.154	37.0198	53.838	78.8853	127.872	33.093	96.7836	156.508	430.628	42.1845	193.52	66.5382	224.888	182.823	256.732	32.9683	93.7497	98.7626	270.207	83.8126	132.982	63.3009	249.837	196.168	244.519
ENSG00000152229	1724.94	-0.8772	1.24366e-09	18	45983536	46072272	proline-serine-threonine phosphatase interacting protein 2 [Source:HGNC Symbol;Acc:HGNC:9581]	PSTPIP2	protein_coding	4962.41	4665.96	2415.55	1389.11	1632.51	1009.84	2124.96	710.522	1644.93	897.554	3385.55	1994	1915.34	1236.49	1713.94	954.14	866.57	727.375	2708.54	982.392	1540.61	1165.79	1300.63	568.683	2641.23	1420.49	2541.18	700.115	1998.88	697.622	2858	869.625	1255.88	1151.67
ENSG00000183134	44.9574	1.6083	1.56993e-09	11	60850940	60855971	prostaglandin D2 receptor 2 [Source:HGNC Symbol;Acc:HGNC:4502]	PTGDR2	protein_coding	7.074	19.4325	9.83529	30.6985	4.33485	45.6298	4.38739	20.8103	10.0804	19.1282	8.81425	19.94	13.6735	161.893	5.5155	17.348	22.0581	142.163	8.72783	124.494	22.5206	27.5669	252.375	151.314	3.7678	16.6139	19.5958	181.802	4.50605	37.6901	12.3691	44.8425	8.91671	48.6335
ENSG00000198961	6832.77	-0.505812	1.56993e-09	5	109334709	109409994	praja ring finger ubiquitin ligase 2 [Source:HGNC Symbol;Acc:HGNC:17481]	PJA2	protein_coding	11912.6	8770.54	6233.61	6531.1	5138.53	3548.65	8722.14	5189.19	6588.9	4624.61	10285.3	8707.8	6562.21	5247.44	11073.7	7995.6	5980.91	3832.87	9929.36	6481.08	7965.13	4415.06	4209.9	3511.06	8751.66	5347.88	7560.04	5163.88	8865.21	5597.33	13066.9	6363.64	4323.23	3817.06
ENSG00000175928	188.856	-1.17836	1.72133e-09	3	3799437	3847703	leucine rich repeat neuronal 1 [Source:HGNC Symbol;Acc:HGNC:20980]	LRRN1	protein_coding	719.78	418.879	465.209	150.614	116.174	45.6298	295.418	121.889	153.955	94.1696	233.578	183.448	288.194	62.1762	184.769	214.567	112.391	37.2659	168.738	43.1414	182.212	79.0736	44.7122	40.8763	406.922	245.055	345.669	52.0452	202.772	51.2016	430.737	76.8729	108.372	44.5807
ENSG00000118971	417.712	1.03606	1.75861e-09	12	4273772	4305350	cyclin D2 [Source:HGNC Symbol;Acc:HGNC:1583]	CCND2	protein_coding	199.841	483.654	310.795	1083.08	875.64	640.314	128.697	322.559	332.652	882.84	136.621	356.926	286.091	393.001	230.272	491.222	307.764	473.415	104.734	442.508	266.153	737.053	519.655	620.316	132.815	421.28	203.796	420.639	197.365	470.771	93.1323	426.805	535.689	674.115
ENSG00000078124	1582.91	-0.836292	2.29731e-09	11	76860867	77026797	alkaline ceramidase 3 [Source:HGNC Symbol;Acc:HGNC:16066]	ACER3	protein_coding	3057.74	2092.23	2480.46	1061.02	675.37	507.164	2281.45	790.79	2198.44	781.313	4051.03	1850.43	1209.58	893.93	3124.53	2205.02	657.543	752.219	3361.67	1492.69	2333.95	938.727	409.365	322.708	2887.08	1501.18	1950.95	748.596	1844.78	894.606	2456.37	1017.77	500.022	488.362
ENSG00000196396	1148.53	-0.708165	2.34595e-09	20	50510321	50585241	protein tyrosine phosphatase, non-receptor type 1 [Source:HGNC Symbol;Acc:HGNC:9642]	PTPN1	protein_coding	2376.86	1755.4	1254.98	817.347	829.691	674.723	1205.07	569.309	1296.7	768.071	1689.69	1961.1	1196.95	647.571	2058.66	1460.88	722.667	306.409	1335.36	707.52	1811.89	898.102	1024.41	671.949	1872.6	989.712	1147.53	566.081	1128.32	688.378	2529.12	886.441	631.029	569.417
ENSG00000163519	194.39	1.24944	2.58717e-09	3	108822698	108855005	T cell receptor associated transmembrane adaptor 1 [Source:HGNC Symbol;Acc:HGNC:30698]	TRAT1	protein_coding	65.4345	88.5259	41.3082	125.672	101.436	147.362	118.46	297.29	173.199	266.323	24.6799	59.82	100.973	197.087	20.6831	109.566	170.163	909.564	33.4567	265.012	125.911	356.194	229.523	319.839	61.2268	95.5297	101.114	354.335	62.1835	179.206	59.6629	613.382	325.803	409.332
ENSG00000160310	1414.21	-0.416805	3.39447e-09	21	46635167	46665124	protein arginine methyltransferase 2 [Source:HGNC Symbol;Acc:HGNC:5186]	PRMT2	protein_coding	2343.26	1535.17	1658.23	1262.48	1544.94	1112.32	1379.1	848.762	1225.22	919.625	2013.17	1612.15	1192.75	875.16	1782.89	1499.23	1093.45	615.577	1264.08	1021.84	1809.84	1125.17	1225.11	1092.9	2025.19	1521.36	1792.62	1241.96	1859.2	1595.07	2095.48	1528.65	1180.44	1190.85
ENSG00000019991	1260.89	-1.51402	3.39447e-09	7	81699006	81770438	hepatocyte growth factor [Source:HGNC Symbol;Acc:HGNC:4893]	HGF	protein_coding	5266.59	300.124	1204.82	878.744	224.545	173.543	2361.88	469.717	2478.86	492.919	4735.9	1907.26	496.452	465.735	2053.15	757.834	335.074	317.45	2448.16	569.467	1457.7	405.524	277.216	204.382	2931.35	675.235	2486.31	213.884	1483.39	254.586	3750.03	264.251	301.796	226.281
ENSG00000111716	1137.17	0.787262	3.85821e-09	12	21635342	21757857	lactate dehydrogenase B [Source:HGNC Symbol;Acc:HGNC:6541]	LDHB	protein_coding	419.135	440.47	627.491	1162.7	713.517	1109.33	884.791	1464.15	1086.85	1789.22	418.677	516.446	755.196	1376.09	446.756	620.876	1049.34	2815.65	442.21	1569.12	901.848	1715.68	1347.33	1930.51	524.666	817.639	767.37	1690.4	693.932	1277.91	689.761	2261.34	2100.23	2237.14
ENSG00000166747	1683.66	-0.56652	3.85821e-09	16	71729000	71809201	adaptor related protein complex 1 gamma 1 subunit [Source:HGNC Symbol;Acc:HGNC:555]	AP1G1	protein_coding	2527.19	2027.46	2571.93	1556.03	1917.74	1280.63	2151.29	1247.13	1411.25	1053.52	2496.2	2411.74	1826.98	959.626	2450.26	2168.5	1787.76	1111.08	2324.51	1227.68	1630.7	1099.05	1242.01	1011.15	2460.37	1635.28	1958.79	1157.83	1567.2	904.562	2530.58	1125.87	1230.51	1182.06
ENSG00000174123	254.021	0.972694	3.93115e-09	4	38772239	38782990	toll like receptor 10 [Source:HGNC Symbol;Acc:HGNC:15634]	TLR10	protein_coding	162.702	561.384	69.8305	398.121	147.385	100.984	197.433	405.8	119.132	263.381	133.977	324.025	127.268	188.875	216.483	510.396	273.101	521.723	167.283	520.163	303.005	526.673	234.491	294.023	156.364	302.61	87.789	206.042	190.155	302.232	93.8599	246.634	112.488	170.893
ENSG00000279227	26.3794	-1.06442	3.99579e-09	2	118014174	118015673		AC009303.2	TEC	40.6755	17.2733	63.9294	26.8612	22.5412	9.72439	36.5616	14.8645	44.9035	16.1854	46.7155	30.907	27.3469	11.7314	24.8198	21.0002	5.25194	4.14066	39.2752	23.4196	39.9229	18.1361	8.94244	5.73703	81.0077	22.5474	29.0017	10.6942	48.6654	14.9338	45.8386	12.0114	17.1475	14.1848
ENSG00000107566	1139.24	-1.31184	3.99579e-09	10	100150094	100188334	ER lipid raft associated 1 [Source:HGNC Symbol;Acc:HGNC:16947]	ERLIN1	protein_coding	4868.68	677.979	930.418	684.96	792.411	720.353	1939.23	536.608	776.189	445.834	3941.73	1350.94	496.452	388.308	2138.64	488.483	496.833	171.147	2838	351.295	995.002	393.191	608.086	331.313	1851.87	750.591	949.219	366.455	1385.16	775.847	4064.35	248.235	600.849	379.612
ENSG00000237927	22.8267	1.51496	4.23286e-09	6	159586955	159589169		RP3-393E18.2	lincRNA	3.537	71.2525	2.95059	36.4544	8.6697	8.22833	8.77479	17.8374	1.8328	32.3708	14.1028	20.937	9.46624	21.1165	27.5775	60.2615	6.30232	33.1252	8.72783	34.5132	12.284	34.8214	7.94883	10.0398	15.0712	61.7086	5.48681	33.5086	14.4194	89.6029	8.73116	32.0304	8.23081	14.1848
ENSG00000121578	328.941	-0.877604	4.23286e-09	3	119211732	119241103	beta-1,4-galactosyltransferase 4 [Source:HGNC Symbol;Acc:HGNC:927]	B4GALT4	protein_coding	1397.12	468.539	476.028	242.71	209.807	173.543	453.364	202.157	322.572	208.939	769.484	277.166	140.942	146.642	652.208	224.611	183.818	131.121	464.03	167.635	249.774	181.361	155.002	131.234	537.854	294.303	344.102	139.025	380.311	225.429	709.406	200.19	179.706	143.874
ENSG00000076641	6150.93	-0.954736	4.23286e-09	8	80967810	81112068	phosphoprotein membrane anchor with glycosphingolipid microdomains 1 [Source:HGNC Symbol;Acc:HGNC:30043]	PAG1	protein_coding	20003.5	7578.68	6150.99	4315.06	3706.3	2446.06	8219.05	3571.93	7631.76	3292.99	13524.6	7274.12	3361.57	3064.23	9402.55	4236.56	3990.42	2941.25	13939.8	4363.45	6171.67	3616.35	3785.63	2577.36	10126.9	5333.05	6133.47	2574.46	9226.59	4241.91	16806	2116.41	1903.38	1503.59
ENSG00000127946	1064.9	-0.934763	4.35249e-09	7	75533300	75738962	huntingtin interacting protein 1 [Source:HGNC Symbol;Acc:HGNC:4913]	HIP1	protein_coding	2557.25	1243.68	2437.18	884.5	517.581	270.039	1389.34	331.478	945.723	606.217	1283.35	1116.64	1202.21	549.028	1381.63	1265.49	527.295	298.127	1277.17	621.237	1416.75	420.033	683.6	560.077	1939.48	1529.66	2521.58	709.384	883.186	348.456	1856.1	592.562	1100.19	940.248
ENSG00000130766	140.383	-1.14489	4.59439e-09	1	28259527	28282491	sestrin 2 [Source:HGNC Symbol;Acc:HGNC:20746]	SESN2	protein_coding	613.67	84.2075	155.398	96.8921	91.8989	71.8109	231.069	43.107	72.3954	48.5562	302.329	199.4	84.1444	37.5404	284.048	136.958	118.694	31.745	224.014	50.5371	146.384	78.3481	93.3988	68.1272	190.274	97.9031	148.144	57.0359	113.553	60.4464	513.683	84.8805	81.6222	60.7919
ENSG00000069869	773.732	-1.03777	4.61868e-09	15	55826922	55993746	neural precursor cell expressed, developmentally down-regulated 4, E3 ubiquitin protein ligase [Source:HGNC Symbol;Acc:HGNC:7727]	NEDD4	protein_coding	1819.79	397.287	1513.65	657.139	394.471	344.842	938.902	371.612	855.916	426.706	2583.46	1018.93	414.411	356.633	1136.19	598.049	288.857	266.382	2120.86	806.129	1261.15	475.167	211.638	157.051	1098.31	490.702	1417.95	336.512	796.67	497.083	1543.96	260.247	245.553	204.666
ENSG00000181026	135.135	0.821639	4.63434e-09	15	88621296	88632282	apoptosis enhancing nuclease [Source:HGNC Symbol;Acc:HGNC:25722]	AEN	protein_coding	67.203	107.958	99.3364	194.743	110.972	166.063	109.685	196.211	118.215	195.696	62.5812	47.856	73.6263	146.642	38.6085	83.0878	129.198	266.382	56.7309	209.544	73.7038	261.886	179.842	236.652	50.8653	81.8826	92.492	154.71	108.145	194.851	96.0427	215.404	154.328	213.447
ENSG00000120837	274.384	0.667643	6.0616e-09	12	104117077	104138289	nuclear transcription factor Y subunit beta [Source:HGNC Symbol;Acc:HGNC:7805]	NFYB	protein_coding	226.368	388.65	165.233	303.148	208.073	226.653	250.081	359.72	243.762	294.28	221.238	291.124	239.811	321.439	248.198	329.612	194.322	418.206	164.374	451.136	188.354	367.075	173.881	276.812	146.944	289.556	206.931	436.324	218.093	297.965	176.806	379.56	300.425	324.899
ENSG00000178896	381.306	-1.23924	6.0616e-09	8	144078626	144080647	exosome component 4 [Source:HGNC Symbol;Acc:HGNC:18189]	EXOSC4	protein_coding	1038.11	183.529	852.719	297.392	74.5594	97.9919	506.013	156.077	639.646	238.367	964.279	297.106	140.942	152.508	783.201	234.654	88.2325	78.6725	967.335	363.621	671.524	148.716	123.207	98.9637	888.259	294.896	533.005	79.8502	383.916	147.916	1020.09	217.006	98.7697	103.346
ENSG00000100580	2009.91	-0.801426	7.53699e-09	14	77335021	77377109	transmembrane p24 trafficking protein family member 8 [Source:HGNC Symbol;Acc:HGNC:18633]	TMED8	protein_coding	4272.7	2364.29	2750.93	1865.89	1351.61	825.077	2376.51	1193.62	1884.11	1284.53	3451.66	3558.3	2098.35	1325.64	3967.02	1969.45	1346.6	893.001	2906.37	1410.11	2003.31	980.802	982.675	889.956	3534.2	2397.14	2680.7	652.348	2658.57	1328.4	3805.33	1026.57	1415.7	885.535
ENSG00000114302	1342.38	-0.645243	8.30208e-09	3	48744597	48847846	protein kinase cAMP-dependent type II regulatory subunit alpha [Source:HGNC Symbol;Acc:HGNC:9391]	PRKAR2A	protein_coding	2493.59	837.757	1382.84	1415.97	932.86	679.959	1627.72	1033.08	1443.33	940.224	2120.71	1512.45	1263.22	861.082	2142.77	1441.71	925.391	561.749	1507.01	1130.31	1961.34	964.843	906.167	747.248	2284.23	1384.88	1832.6	882.63	1810.53	898.162	2395.25	1177.92	1120.76	1020.63
ENSG00000177565	3298.55	-0.405375	8.34036e-09	3	177019340	177228000	transducin beta like 1 X-linked receptor 1 [Source:HGNC Symbol;Acc:HGNC:29529]	TBL1XR1	protein_coding	5126.88	3279.78	4361.95	2957.61	2665.07	2487.95	4119.76	2636.96	3374.18	3084.05	5367	3377.84	3480.42	2657.15	4420.67	3263.25	3121.75	2460.93	5242.52	3874.1	3419.04	2769.75	2861.58	2673.45	4022.13	2433.34	3778.06	2645.04	3171.36	2449.86	3868.63	2737	2039.18	1922.38
ENSG00000162702	1536.09	-0.66544	8.34036e-09	1	200404940	200410056	zinc finger protein 281 [Source:HGNC Symbol;Acc:HGNC:13075]	ZNF281	protein_coding	2873.81	1623.69	1535.29	1672.11	2177.83	1134.01	2103.02	1094.03	1622.02	1147.69	2044.91	1498.49	1702.87	1171.96	1941.46	1581.41	1536.72	611.437	2228.51	1341.08	1605.11	800.892	1127.74	949.478	2256.91	1767.6	1714.24	720.791	1695.18	965.72	2836.17	1211.55	1078.24	855.139
ENSG00000277496	116.303	-0.954917	8.34036e-09	20	62648961	62650767		RP11-93B14.9	antisense	228.137	125.232	142.612	60.4376	60.6879	57.5983	134.547	74.3224	163.119	69.1558	288.226	159.52	76.7817	68.0419	193.043	84.9139	69.3256	57.9692	306.929	110.935	186.307	63.1138	91.4116	73.1471	165.783	86.0361	96.4111	29.2309	121.663	43.3792	306.318	58.4554	56.9298	44.5807
ENSG00000143549	8608.59	-0.510662	9.03527e-09	1	154155304	154194648	tropomyosin 3 [Source:HGNC Symbol;Acc:HGNC:12012]	TPM3	protein_coding	13810.2	8297.68	10092	6391.04	6206.64	5670.07	9974.01	6662.26	9642.34	6775.79	14738.3	10918.2	9454.67	7720.41	12640.1	9537.75	6935.71	6456.66	14563.8	9324.71	9996.08	4872.09	5926.85	4297.03	10740.1	7441.23	8773.41	6035.11	9837.61	6373.89	15369.7	7198.03	5053.03	4965.35
ENSG00000151726	54494.9	-0.877279	9.09699e-09	4	184755595	184826818	acyl-CoA synthetase long-chain family member 1 [Source:HGNC Symbol;Acc:HGNC:3569]	ACSL1	protein_coding	133066	88452.5	48895.2	45466.4	33381	18809.2	68500.4	29812.2	52812	23613	114652	47144.2	38947.3	36376.6	78161.5	43444.9	26107.4	20735	119405	46674.1	72283	28896.7	30294	20507.7	74300.1	48398	78516.3	17857.2	65399.9	33222.7	159277	40851.5	37444	31122.8
ENSG00000076248	48.2779	0.843287	1.06799e-08	12	109097574	109110992	uracil DNA glycosylase [Source:HGNC Symbol;Acc:HGNC:12572]	UNG	protein_coding	19.4535	19.4325	28.5223	57.5597	55.4861	78.5432	43.8739	90.6733	43.9871	92.6982	18.5099	17.946	28.3987	59.83	15.1676	20.0872	36.7636	82.8131	23.2742	72.7241	40.9466	78.3481	53.6546	83.904	19.781	35.6011	23.5149	61.3136	33.3448	96.7142	34.197	64.8615	50.7567	58.7655
ENSG00000007264	56.1022	1.01187	1.07201e-08	19	3777970	3802129	megakaryocyte-associated tyrosine kinase [Source:HGNC Symbol;Acc:HGNC:6906]	MATK	protein_coding	37.1385	25.91	35.407	52.763	44.2155	82.2833	27.7868	109.997	30.2411	39.7278	10.5771	17.946	53.642	114.967	9.65213	33.7829	16.8062	59.3494	17.4557	85.0503	50.1596	89.9553	38.7506	91.7924	15.0712	42.128	59.5711	100.526	29.7399	68.98	32.0142	112.106	117.975	154.006
ENSG00000070540	1178.77	-0.559033	1.07254e-08	17	68420948	68457513	WD repeat domain, phosphoinositide interacting 1 [Source:HGNC Symbol;Acc:HGNC:25471]	WIPI1	protein_coding	1163.67	1051.51	1880.51	1188.61	905.117	810.117	1452.23	1053.89	1603.7	1057.94	1612.13	1065.79	1388.38	1168.44	1654.65	1011.66	894.93	662.505	1594.28	960.205	1237.61	544.81	1168.48	940.155	2653.47	1368.86	1663.29	823.455	1660.03	940.83	1051.38	701.465	576.843	567.391
ENSG00000189077	660.328	-0.815139	1.32064e-08	7	75986837	75994659	transmembrane protein 120A [Source:HGNC Symbol;Acc:HGNC:21697]	TMEM120A	protein_coding	1407.73	408.083	608.804	624.522	364.994	330.629	753.169	335.937	567.25	366.378	1561.88	766.694	625.824	430.541	1144.47	664.702	462.17	139.402	821.871	433.88	889.564	412.053	493.821	362.867	1092.66	733.383	715.637	445.593	900.309	426.68	1826.99	563.735	416.342	352.593
ENSG00000155097	2460.7	-0.821961	1.44344e-08	8	103021063	103073051	ATPase H+ transporting V1 subunit C1 [Source:HGNC Symbol;Acc:HGNC:856]	ATP6V1C1	protein_coding	3574.14	2383.72	3288.92	1963.74	1249.3	923.069	4059.8	1538.47	3550.13	1408.13	1553.07	948.148	2282.42	1659.99	5645.11	2970.16	998.919	1413.34	3898.43	1925.34	4770.28	1848.44	1336.4	1052.74	5590.47	2212.02	2203.35	852.686	3374.13	1871.7	6302.44	1933.83	1701.72	1379.3
ENSG00000137055	351.585	-0.514374	1.44415e-08	9	26904083	26947463	phospholipase A2 activating protein [Source:HGNC Symbol;Acc:HGNC:9043]	PLAA	protein_coding	420.903	328.193	432.753	346.317	222.811	217.677	345.142	231.886	350.98	263.381	618.76	357.923	363.924	239.32	463.302	297.655	348.729	200.132	469.848	234.196	399.229	289.453	366.64	299.76	472.859	294.896	329.993	272.346	384.817	290.854	729.052	357.139	381.361	331.654
ENSG00000225611	40.7421	1.0037	1.45649e-08	3	42770612	42773635		RP11-70C1.1	antisense	8.8425	47.5017	9.83529	30.6985	39.8806	64.3306	7.31232	23.7832	13.746	23.5424	37.9013	51.844	26.2951	26.9821	52.3973	60.2615	59.8721	100.756	23.2742	53.0023	38.8992	100.111	27.8209	53.7846	17.8971	34.4144	19.5958	69.8689	26.1351	66.1354	16.0071	69.6661	28.1219	54.7127
ENSG00000168807	583.614	-0.653143	1.5014e-08	16	69187129	69309052	syntrophin beta 2 [Source:HGNC Symbol;Acc:HGNC:11169]	SNTB2	protein_coding	654.345	243.986	813.378	524.752	569.599	507.164	982.776	585.66	706.543	437.006	645.203	681.949	692.087	430.541	854.903	638.224	644.938	263.622	1034.25	513.999	472.933	301.785	370.614	366.453	1146.35	776.105	568.277	298.725	760.622	470.771	876.754	414.793	357.354	236.413
ENSG00000203879	581.387	-0.689599	1.60535e-08	X	154436913	154443467	GDP dissociation inhibitor 1 [Source:HGNC Symbol;Acc:HGNC:4226]	GDI1	protein_coding	1137.15	604.567	642.244	480.623	619.884	448.07	552.812	435.529	540.675	357.55	1015.4	616.146	536.42	188.875	1053.46	807.138	809.849	226.356	536.762	318.014	587.583	282.198	415.327	379.361	871.304	585.639	823.022	587.469	818.299	494.238	896.399	451.628	360.098	287.073
ENSG00000229647	32.9258	-1.58328	1.78567e-08	2	207239650	207245887		AC007879.7	lincRNA	104.342	15.1142	84.5835	5.75597	23.4082	17.2047	57.0361	5.94579	71.479	8.8284	71.3954	19.94	31.5541	26.9821	52.3973	6.39137	6.30232	12.422	64.0041	11.0935	47.0886	7.25446	4.96802	3.58564	113.976	18.3939	57.2196	3.56474	35.1472	13.5115	60.3905	16.0152	19.8911	22.2904
ENSG00000089220	216.714	0.681986	1.96638e-08	12	118135858	118145584	phosphatidylethanolamine binding protein 1 [Source:HGNC Symbol;Acc:HGNC:8630]	PEBP1	protein_coding	60.129	53.9792	147.529	272.449	151.72	222.913	272.018	442.961	208.939	414.935	133.977	120.637	151.46	270.995	79.9748	120.523	193.271	364.378	106.189	260.081	125.911	261.886	258.337	339.202	66.8785	133.504	126.197	283.04	160.415	249.608	184.809	351.533	384.79	393.121
ENSG00000163751	29.8565	1.65589	1.99143e-08	3	148865256	148897196	carboxypeptidase A3 [Source:HGNC Symbol;Acc:HGNC:2298]	CPA3	protein_coding	5.3055	15.1142	3.93412	10.5526	0.86697	15.7086	1.46246	1.48645	6.41479	14.714	1.76285	0	12.6217	53.9643	2.75775	5.47831	4.20155	180.809	2.90928	77.6546	7.16565	21.0379	129.169	227.33	0.94195	4.74682	11.7575	60.6006	2.70363	14.9338	5.09317	62.4592	10.2885	39.177
ENSG00000148700	6160.45	-0.58912	2.10132e-08	10	109996368	110135565	adducin 3 [Source:HGNC Symbol;Acc:HGNC:245]	ADD3	protein_coding	8051.98	4488.91	6760.78	5256.16	5852.92	4149.32	7068.09	4364.21	7432.9	5554.53	10661.7	7972.02	5782.82	4310.1	8652.44	6470.8	5090.18	3950.19	10557.8	5544.29	7408.26	3709.93	3324.6	3436.48	9151.99	5930.56	7172.05	4314.05	7262.85	3343.04	12998.5	5211.34	4253.96	3965.66
ENSG00000276180	152.398	0.808725	2.17899e-08	6	27138588	27139881	histone cluster 1 H4 family member i [Source:HGNC Symbol;Acc:HGNC:4793]	HIST1H4I	protein_coding	38.907	41.0242	166.216	345.358	85.8301	187.756	89.2104	157.563	199.775	435.534	66.9883	74.7751	87.2998	207.645	74.4593	67.5659	54.6201	142.163	69.8227	160.24	96.2245	172.656	172.887	261.035	74.4141	211.827	64.2741	159.7	155.909	349.167	77.8528	116.11	264.758	251.949
ENSG00000180509	239.293	-0.935764	2.23633e-08	21	34446688	34512275	potassium voltage-gated channel subfamily E regulatory subunit 1 [Source:HGNC Symbol;Acc:HGNC:6240]	KCNE1	protein_coding	647.271	436.152	369.807	156.37	160.39	110.708	229.607	102.565	247.427	126.54	550.009	468.59	156.719	132.564	525.351	201.785	170.163	46.9274	480.031	192.288	238.514	115.346	78.4947	66.6929	449.31	384.492	261.799	49.1934	232.512	135.827	344.153	84.0797	124.834	59.441
ENSG00000019169	339.365	-1.15095	2.32669e-08	2	118942166	118994660	macrophage receptor with collagenous structure [Source:HGNC Symbol;Acc:HGNC:6895]	MARCO	protein_coding	120.258	30.2283	309.812	104.567	377.999	419.645	352.454	166.482	179.614	19.1282	1196.98	339.977	74.6781	65.6956	1070.01	343.308	274.151	136.642	516.397	266.244	1034.92	132.757	522.636	182.151	219.474	146.558	221.824	54.1841	458.716	333.522	781.438	332.315	432.118	321.522
ENSG00000118515	805.565	1.17066	2.60307e-08	6	134169246	134318112	serum/glucocorticoid regulated kinase 1 [Source:HGNC Symbol;Acc:HGNC:10810]	SGK1	protein_coding	226.368	207.28	155.398	968.921	856.567	960.471	212.057	872.545	178.698	800.441	1078.86	1167.49	424.929	854.043	757.002	1401.54	858.167	1918.5	414.572	1962.32	761.606	1930.41	1049.25	1281.51	150.712	642.007	192.822	1329.65	308.214	867.583	326.691	1147.49	474.643	650.473
ENSG00000104643	327.745	-0.519536	2.60307e-08	8	11284416	11328146	myotubularin related protein 9 [Source:HGNC Symbol;Acc:HGNC:14596]	MTMR9	protein_coding	502.254	254.782	386.527	264.774	283.499	202.716	399.253	276.479	344.566	242.781	657.543	329.01	315.541	244.012	490.88	369.786	234.236	236.017	517.851	290.897	434.034	270.591	250.388	235.935	378.664	267.602	356.643	234.56	314.522	227.563	531.873	293.078	260.642	243.843
ENSG00000211751	271.449	1.12014	2.64212e-08	7	142791694	142793368	T cell receptor beta constant 1 [Source:HGNC Symbol;Acc:HGNC:12156]	TRBC1	TR_C_gene	122.027	120.913	120.974	231.198	182.064	307.44	193.045	489.041	172.283	225.124	46.7155	78.7631	125.165	255.744	24.8198	91.3052	192.221	866.777	50.9124	446.206	208.828	438.895	390.486	529.241	73.4721	154.272	159.901	482.666	109.046	268.809	90.2219	719.883	513.054	747.74
ENSG00000108582	10772.9	-0.808397	2.70758e-08	17	30378905	30469989	carboxypeptidase D [Source:HGNC Symbol;Acc:HGNC:2301]	CPD	protein_coding	23964.9	8252.34	7341.06	8487.17	9219.36	5299.04	13612.6	5809.04	7529.13	5098.4	26774.2	14999.9	7521.45	6703.3	22712.8	10711	7602.7	3607.89	20455.1	8312.74	13021	7126.05	7986.59	6198.86	12259.5	8765	13662.9	5918.18	9923.23	6633.46	28676	6888.93	8504.49	6701.29
ENSG00000143452	54.85	1.45099	2.79927e-08	1	150698060	150720888	HORMA domain containing 1 [Source:HGNC Symbol;Acc:HGNC:25245]	HORMAD1	protein_coding	5.3055	185.688	5.90117	82.5022	24.2752	14.9606	30.7118	54.9986	21.9935	76.5128	8.81425	74.7751	16.8289	51.618	16.5465	150.654	49.3682	115.938	29.0928	83.8177	49.1359	137.835	28.8145	61.673	32.9683	134.691	7.8383	48.4805	32.4436	80.3581	29.8314	46.4441	30.1796	43.9053
ENSG00000140386	251.87	-0.471101	2.81689e-08	15	76347904	76905444	S-phase cyclin A associated protein in the ER [Source:HGNC Symbol;Acc:HGNC:13081]	SCAPER	protein_coding	251.127	261.259	242.932	157.33	380.6	209.448	343.679	227.426	255.675	191.282	276.767	198.403	183.014	166.585	357.129	300.394	278.353	201.512	352.023	192.288	372.614	258.984	216.606	162.071	251.501	201.74	381.725	263.078	214.488	136.538	434.375	262.649	202.341	177.647
ENSG00000115085	192.222	0.94253	2.93052e-08	2	97713560	97739862	zeta chain of T cell receptor associated protein kinase 70 [Source:HGNC Symbol;Acc:HGNC:12858]	ZAP70	protein_coding	63.666	159.778	69.8305	142.94	189	274.527	115.535	234.859	126.463	200.11	47.5969	72.7811	171.444	195.914	19.3043	100.436	211.128	350.575	64.0041	210.777	115.674	320.647	251.382	359.281	65.9365	194.62	181.849	317.262	82.9114	161.427	93.8599	480.456	443.092	446.483
ENSG00000164120	2407.95	-1.24689	2.94348e-08	4	174490177	174523154	hydroxyprostaglandin dehydrogenase 15-(NAD) [Source:HGNC Symbol;Acc:HGNC:5154]	HPGD	protein_coding	4912.89	2612.59	542.908	1134.88	415.279	127.165	4374.23	1586.04	2828	1328.67	5968.13	8609.1	2068.9	497.41	9096.44	2647.85	1259.41	420.967	4278.09	1421.2	5005.72	1416.8	178.849	100.398	6061.45	1961.62	2002.69	274.485	2856.84	270.231	3648.9	1036.18	656.407	269.511
ENSG00000116793	805.668	-0.733598	2.99011e-08	1	113696831	113759489	putative homeodomain transcription factor 1 [Source:HGNC Symbol;Acc:HGNC:8939]	PHTF1	protein_coding	2049.69	885.259	1080.9	774.177	653.696	401.692	1221.16	545.526	684.549	404.635	961.635	723.823	624.772	661.649	798.369	599.875	580.864	458.233	1475	733.405	761.606	396.819	621.996	449.639	1615.44	971.911	833.996	300.151	862.458	450.148	2103.48	612.581	576.843	516.731
ENSG00000173208	88.7284	1.20783	3.15961e-08	12	39550033	39619751	ATP binding cassette subfamily D member 2 [Source:HGNC Symbol;Acc:HGNC:66]	ABCD2	protein_coding	28.296	53.9792	29.5059	73.8682	70.2246	91.2597	48.2613	115.943	83.3922	153.026	14.1028	37.886	47.3312	79.7733	16.5465	82.1747	103.988	340.914	11.6371	155.309	44.0176	142.187	119.233	163.505	19.781	53.9951	55.652	161.839	26.1351	76.8024	24.7383	217.006	147.469	126.988
ENSG00000173930	1035.39	-0.816975	3.53774e-08	5	102233986	102296549	solute carrier organic anion transporter family member 4C1 [Source:HGNC Symbol;Acc:HGNC:23612]	SLCO4C1	protein_coding	2215.93	919.805	1827.4	1331.55	755.998	584.211	1642.35	692.685	1176.65	832.812	1472.86	1670.97	1553.52	550.201	1111.37	1079.23	686.953	307.789	1330.99	574.397	1074.85	460.658	602.124	569.4	1793.47	852.647	1808.3	610.284	1432.02	569.618	1303.85	552.524	730.484	525.512
ENSG00000196227	1027.38	-0.970942	3.89674e-08	20	59933764	59948680	family with sequence similarity 217 member B [Source:HGNC Symbol;Acc:HGNC:16170]	FAM217B	protein_coding	1510.3	507.404	926.484	848.046	712.65	537.086	1803.22	631.74	1105.18	609.159	1410.28	1297.1	1127.53	320.266	977.622	1174.19	679.601	287.085	2629.99	957.74	1399.35	425.837	568.342	520.635	1881.07	626.58	1563.74	605.293	1374.35	594.508	3323.66	775.135	738.029	481.607
ENSG00000185112	55.7379	0.914951	3.91221e-08	3	194686544	194689037	family with sequence similarity 43 member A [Source:HGNC Symbol;Acc:HGNC:26888]	FAM43A	protein_coding	26.5275	79.8892	31.4729	99.7701	32.0779	44.8818	62.886	93.6462	32.9903	55.9132	43.1898	122.631	38.9168	66.8688	57.9128	88.5661	43.0659	52.4483	30.5474	87.5155	46.0649	87.0535	55.6418	70.9957	20.7229	70.6089	26.6502	63.4524	27.9375	49.0682	20.3727	77.6737	43.8977	43.2298
ENSG00000178562	234.173	1.04555	4.03927e-08	2	203706475	203738912	CD28 molecule [Source:HGNC Symbol;Acc:HGNC:1653]	CD28	protein_coding	79.5825	110.118	73.7647	131.428	180.33	237.874	97.9851	254.183	161.286	173.625	59.9369	79.7601	163.03	244.012	28.9564	121.436	224.783	749.459	58.1855	327.875	159.692	368.526	437.186	564.38	56.517	155.458	159.901	438.463	70.2944	204.095	98.2255	640.608	438.291	612.647
ENSG00000105122	239.021	-0.617843	4.03927e-08	19	15451624	15464571	RAS protein activator like 3 [Source:HGNC Symbol;Acc:HGNC:26129]	RASAL3	protein_coding	557.078	174.893	382.593	222.564	347.655	296.968	197.433	150.131	247.427	179.511	323.483	193.418	312.386	205.299	337.824	178.045	179.616	118.699	277.836	155.309	285.602	180.636	296.094	187.17	277.875	215.98	301.775	154.71	161.317	159.294	279.397	161.753	224.29	202.64
ENSG00000121933	72.4086	-1.13835	4.04994e-08	1	111483348	111563962	transmembrane and immunoglobulin domain containing 3 [Source:HGNC Symbol;Acc:HGNC:51375]	TMIGD3	protein_coding	99.036	34.5467	55.0776	45.0884	22.5412	11.9685	68.7358	22.2967	53.1511	19.1282	338.467	294.115	43.124	31.6747	317.141	57.5223	51.469	15.1824	104.734	32.0479	33.7809	28.2924	8.94244	7.17128	238.313	150.711	58.0034	17.1108	37.8508	13.5115	67.6665	9.60911	61.0452	12.8338
ENSG00000176597	1249.78	-0.743553	4.12295e-08	3	183253244	183298504	UDP-GlcNAc:betaGal beta-1,3-N-acetylglucosaminyltransferase 5 [Source:HGNC Symbol;Acc:HGNC:15684]	B3GNT5	protein_coding	4891.67	1977.8	965.825	705.106	1004.82	863.227	1692.07	631.74	657.974	513.518	2803.81	1911.25	1236.92	551.374	2535.75	1996.85	844.512	401.644	1518.64	680.402	1169.02	597.042	772.031	464.699	1008.83	638.447	731.314	556.1	970.604	775.136	4125.47	1138.68	598.791	561.312
ENSG00000196505	577.87	-0.425036	4.45785e-08	1	117863485	117929630	ganglioside induced differentiation associated protein 2 [Source:HGNC Symbol;Acc:HGNC:18010]	GDAP2	protein_coding	815.279	639.114	663.882	426.901	843.562	534.093	671.271	390.936	560.836	466.434	773.01	688.928	614.254	430.541	810.779	697.572	527.295	423.727	824.78	587.956	601.915	486.774	455.071	387.249	656.539	536.39	622.361	443.454	589.392	338.5	734.872	437.215	495.22	471.475
ENSG00000127824	2502.05	-0.702645	4.75423e-08	2	219249711	219278170	tubulin alpha 4a [Source:HGNC Symbol;Acc:HGNC:12407]	TUBA4A	protein_coding	5905.02	1951.89	3269.25	2536.46	2561.9	2579.21	3884.31	1884.82	2215.85	1954.02	3281.55	3252.22	2778.87	1469.94	2333.06	1542.15	3118.6	1305.69	3469.31	1847.69	2053.47	987.331	1453.64	1192.58	4462.02	2089.19	4119.81	2421.89	3768.86	2292.7	3319.29	1470.19	1299.78	996.987
ENSG00000063601	783.494	-0.859466	4.96189e-08	X	150692971	150765103	myotubularin related protein 1 [Source:HGNC Symbol;Acc:HGNC:7449]	MTMR1	protein_coding	1455.48	738.435	709.124	352.073	679.705	518.385	975.464	493.501	779.855	386.978	1067.41	985.037	907.707	403.559	857.66	941.357	423.306	329.872	2165.96	918.296	1175.17	335.881	607.092	458.245	1359.23	391.613	1075.42	406.381	1040	484.993	1801.53	578.148	425.944	410.008
ENSG00000112335	7523.11	-0.569488	5.062e-08	6	108211222	108261260	sorting nexin 3 [Source:HGNC Symbol;Acc:HGNC:11174]	SNX3	protein_coding	11626.1	7475.04	11225	6418.86	4170.99	4593.65	7658.93	5517.69	8084.46	4939.49	9739.75	8603.12	6964	6334.94	10607.7	6173.15	7160.49	3941.9	10511.2	6467.52	8472.87	4097.32	8070.05	7192.8	13334.2	7081.07	11056.7	6273.95	11637.3	6913.64	11613.2	6213.89	2908.91	2705.92
ENSG00000134248	977.674	-0.943962	5.10392e-08	1	110401249	110407942	late endosomal/lysosomal adaptor, MAPK and MTOR activator 5 [Source:HGNC Symbol;Acc:HGNC:17955]	LAMTOR5	protein_coding	1814.48	665.024	835.999	1034.16	577.402	548.306	1459.54	654.037	921.896	454.662	1836.01	1458.61	1023.41	276.86	1316.83	1025.36	662.795	218.075	1648.11	632.33	1283.68	429.464	581.259	489.082	2055.34	564.871	1414.81	742.892	1761.87	709	2457.09	694.258	565.868	427.57
ENSG00000163754	3725.67	-1.11995	5.39968e-08	3	148991341	149027668	glycogenin 1 [Source:HGNC Symbol;Acc:HGNC:4699]	GYG1	protein_coding	9668.39	5341.78	5723.15	3550.47	2354.69	1038.27	6445.08	1339.29	3662.84	1362.52	4928.05	6734.74	3000.8	1142.63	3733.99	3816.56	1235.26	517.582	6272.4	1979.58	5065.09	2021.09	1078.06	752.268	7270.91	3361.93	5758.8	607.432	5647.89	1688.94	13774.9	2395.07	2040.56	1361.74
ENSG00000145244	27.7612	1.72532	5.4639e-08	4	47593998	47838106	corin, serine peptidase [Source:HGNC Symbol;Acc:HGNC:19012]	CORIN	protein_coding	3.537	95.0034	0	8.63395	16.4724	11.9685	1.46246	52.0257	5.49839	16.1854	40.5455	93.7181	7.36263	25.809	17.9254	128.74	14.7054	40.0263	24.7289	41.9088	5.11832	19.587	2.98081	6.45415	1.8839	17.8006	0.78383	132.608	5.40726	76.8024	0.727596	20.019	1.3718	6.07919
ENSG00000180096	104.925	1.00186	6.18214e-08	16	30378133	30395991	septin 1 [Source:HGNC Symbol;Acc:HGNC:2879]	SEPT1	protein_coding	47.7495	58.2975	38.3576	98.8107	78.8943	137.638	81.898	205.13	75.1446	113.298	30.8499	69.7901	119.906	111.448	24.8198	84.9139	86.1318	262.242	43.6392	197.218	83.9405	152.344	163.945	211.553	37.678	65.8621	68.1932	183.228	42.3569	107.381	29.8314	193.784	118.661	142.523
ENSG00000139132	3883.89	-0.624103	6.18214e-08	12	32399529	32646050	FYVE, RhoGEF and PH domain containing 4 [Source:HGNC Symbol;Acc:HGNC:19125]	FGD4	protein_coding	6805.19	4758.81	3008.61	3308.72	4128.51	2353.3	5428.67	2608.72	3309.11	2402.8	7045.23	5124.58	3275.32	3090.04	7094.31	3567.3	3245.7	2322.91	6695.7	3885.2	4341.36	2419.36	1866.98	1796.41	5728	4072.77	4557.97	2200.87	4470.9	2242.2	6661.87	2596.86	3354.74	2283.07
ENSG00000118520	4449.4	-1.12522	7.14967e-08	6	131573144	131584332	arginase 1 [Source:HGNC Symbol;Acc:HGNC:663]	ARG1	protein_coding	2046.15	390.809	7743.32	6360.34	3700.23	1717.48	5794.29	3684.9	7259.7	4568.7	5485.99	6821.48	3438.35	1888.75	13066.2	4752.44	3492.54	848.834	9634.07	3565.95	4890.05	1204.24	737.254	609.559	16145	9085.41	5083.92	1023.79	8312.76	3416.29	2308.66	231.419	1533.67	437.026
ENSG00000139679	402.622	0.928309	7.19832e-08	13	48389567	48444704	lysophosphatidic acid receptor 6 [Source:HGNC Symbol;Acc:HGNC:15520]	LPAR6	protein_coding	162.702	719.003	91.4682	202.418	187.266	328.385	516.25	494.987	348.231	388.449	91.6682	219.34	295.557	422.329	210.968	484.831	454.818	1261.52	128.008	677.937	343.951	864.731	354.717	560.077	150.712	260.482	231.23	395.686	170.329	292.987	294.677	939.291	570.67	573.47
ENSG00000178075	32.0196	1.45008	7.95239e-08	3	113828182	113947174	GRAM domain containing 1C [Source:HGNC Symbol;Acc:HGNC:25252]	GRAMD1C	protein_coding	14.148	36.7058	3.93412	53.7223	26.8761	20.9448	11.6997	23.7832	1.8328	25.0138	11.4585	49.85	9.46624	37.5404	38.6085	109.566	48.3178	75.912	5.81855	39.4436	7.16565	43.5267	21.8593	69.5614	2.82585	18.9873	2.35149	62.0265	16.2218	85.3361	16.0071	32.8311	31.5514	33.7733
ENSG00000137962	66.5824	-1.25093	8.00525e-08	1	94148988	94275068	Rho GTPase activating protein 29 [Source:HGNC Symbol;Acc:HGNC:30207]	ARHGAP29	protein_coding	118.49	15.1142	92.4517	66.1936	53.7522	50.866	70.1983	29.729	98.0546	44.142	159.538	93.7181	52.5902	18.7702	143.403	72.1311	69.3256	17.9428	59.6402	17.2566	61.4199	31.1942	32.7889	30.8365	117.744	58.7419	98.7626	11.4072	130.676	28.4454	248.838	18.4175	37.0386	14.1848
ENSG00000165175	809.245	0.809475	8.10804e-08	X	38801432	38806537	MID1 interacting protein 1 [Source:HGNC Symbol;Acc:HGNC:20715]	MID1IP1	protein_coding	318.33	1209.13	455.374	1138.72	587.806	630.589	368.541	995.92	506.768	890.197	634.626	1427.71	496.452	976.05	1247.88	1116.66	571.411	873.678	667.679	1151.26	903.896	1183.93	753.152	922.227	470.975	1201.54	453.054	1102.22	688.525	1204.66	318.687	814.372	594.676	637.64
ENSG00000170242	1263.65	-0.445283	8.10804e-08	11	11841423	11959323	ubiquitin specific peptidase 47 [Source:HGNC Symbol;Acc:HGNC:20076]	USP47	protein_coding	1657.08	1029.92	2120.49	1085.96	1203.35	994.88	1515.11	1067.27	1345.27	974.066	1899.47	1503.48	1132.79	773.097	1374.74	1240.84	1172.23	621.098	1552.1	1051.42	1406.51	972.097	1041.3	953.781	1752.97	1271.55	1373.27	1152.12	1148.14	987.765	1971.79	1289.22	1200.33	1128.7
ENSG00000102007	1597.81	-1.02795	9.4899e-08	X	49171926	49175239	proteolipid protein 2 [Source:HGNC Symbol;Acc:HGNC:9087]	PLP2	protein_coding	3503.4	932.76	1022.87	1031.28	1029.96	1217.04	2240.5	783.358	1222.47	815.155	4530.52	3387.81	2295.04	483.332	2396.49	2210.5	1612.34	509.301	3492.59	1325.06	2373.88	433.091	848.538	451.791	2929.46	834.253	1790.27	931.823	2604.5	989.898	2402.52	844.801	482.188	366.778
ENSG00000186432	2262.4	-0.788719	9.58335e-08	3	160494995	160565588	karyopherin subunit alpha 4 [Source:HGNC Symbol;Acc:HGNC:6397]	KPNA4	protein_coding	6099.56	2720.55	2887.64	1493.67	1632.51	1499.05	3645.92	1456.72	2225.93	1153.58	4114.49	2705.86	1797.53	1277.55	2346.85	2189.5	1787.76	1117.98	3960.98	1740.45	2277.65	1256.47	1693.1	1237.76	3836.56	1368.27	2515.31	1793.78	2921.72	1322.71	5589.4	1329.26	919.107	1006.44
ENSG00000105612	489.204	0.734364	9.91626e-08	19	12875211	12881468	deoxyribonuclease 2, lysosomal [Source:HGNC Symbol;Acc:HGNC:2960]	DNASE2	protein_coding	213.989	526.837	296.042	721.414	232.348	377.755	333.442	685.252	353.73	467.905	303.21	811.559	353.406	724.998	705.984	853.704	332.973	418.206	302.565	786.407	367.496	416.406	583.246	666.212	184.622	417.72	378.59	834.15	549.738	930.163	221.189	341.924	500.708	439.053
ENSG00000185909	146.713	1.06054	1.03154e-07	3	49171611	49176486	kelch domain containing 8B [Source:HGNC Symbol;Acc:HGNC:28557]	KLHDC8B	protein_coding	33.6015	179.211	123.925	199.54	561.797	403.188	68.7358	142.699	89.807	188.339	14.1028	82.7511	82.0407	206.472	19.3043	70.305	163.86	176.668	36.366	88.7481	65.5145	360.546	134.137	172.828	88.5433	220.727	65.8418	219.588	101.837	254.586	33.4694	81.6775	98.0838	159.41
ENSG00000178814	676.771	-1.06794	1.03154e-07	8	144051266	144063965	5-oxoprolinase (ATP-hydrolysing) [Source:HGNC Symbol;Acc:HGNC:8149]	OPLAH	protein_coding	1039.88	172.733	801.576	640.831	276.564	191.496	558.662	228.913	927.395	532.647	1188.16	846.454	521.695	357.807	1840.8	926.748	448.515	113.178	816.052	541.117	1046.19	284.375	424.269	194.342	1598.49	1228.83	1046.41	96.961	1198.61	347.744	1537.41	622.19	253.097	160.085
ENSG00000197860	1795.09	-0.552843	1.04853e-07	5	65665928	65723035	small glutamine rich tetratricopeptide repeat containing beta [Source:HGNC Symbol;Acc:HGNC:23567]	SGTB	protein_coding	1982.49	826.961	1313.01	1297.97	1295.25	1002.36	2492.04	1432.94	1787.89	1018.21	3843.89	2616.13	1618.73	1293.97	4318.64	2751.94	1245.76	1065.53	3479.5	1952.46	2772.08	1504.57	1944.48	1185.41	2181.56	1371.24	1683.67	1229.84	1849.28	1020.48	2000.16	1634.35	967.806	1052.38
ENSG00000253214	41.5062	-0.930658	1.08739e-07	8	81154279	81164599		RP11-1149M10.2	lincRNA	88.425	49.6609	60.9788	47.0071	61.5549	23.1889	62.886	19.3238	49.4855	13.2426	89.0239	46.859	19.9843	30.5015	52.3973	21.0002	38.8643	27.6044	69.8227	27.1175	54.2542	21.7634	17.8849	15.0597	89.4853	42.128	32.9209	10.6942	45.0605	27.0231	73.4872	23.222	34.9809	24.3168
ENSG00000105374	133.18	-1.22584	1.15856e-07	19	51371606	51372715	natural killer cell granule protein 7 [Source:HGNC Symbol;Acc:HGNC:7830]	NKG7	protein_coding	571.226	198.643	571.43	71.9496	246.22	183.267	76.0482	50.5392	109.051	52.9704	267.072	72.7811	133.579	23.4627	191.664	27.3916	39.9147	24.8439	125.099	30.8153	286.626	53.683	59.6163	71.7128	147.886	58.1485	108.952	36.3604	43.2581	65.4243	121.509	32.0304	227.033	147.927
ENSG00000171049	8574.71	-0.726095	1.23432e-07	19	51752026	51770526	formyl peptide receptor 2 [Source:HGNC Symbol;Acc:HGNC:3827]	FPR2	protein_coding	21469.6	12385	5558.9	6553.17	6924.49	5489.04	10440.5	4114.49	4980.62	3668.2	20843.1	12382.7	5574.56	3728.23	15892.9	10383.2	7414.69	5253.11	21426.8	9966.91	13172.5	4655.18	5468.8	3369.79	8868.46	3906.63	7356.25	4490.15	7507.08	5092.43	19284.2	5622.13	4306.77	3989.3
ENSG00000054793	680.039	-1.22513	1.2642e-07	20	51596514	51768634	ATPase phospholipid transporting 9A (putative) [Source:HGNC Symbol;Acc:HGNC:13540]	ATP9A	protein_coding	2960.47	354.103	1921.82	655.221	364.128	159.33	1088.07	224.454	1060.27	341.365	519.159	623.125	823.563	358.98	457.787	487.57	200.624	266.382	740.411	356.225	717.589	165.402	143.079	94.6609	1288.59	531.05	1554.34	166.117	1112.09	332.099	1883.02	361.943	472.586	335.706
ENSG00000062598	1502.8	-0.784699	1.28343e-07	20	46366049	46432985	engulfment and cell motility 2 [Source:HGNC Symbol;Acc:HGNC:17233]	ELMO2	protein_coding	3391.98	4406.86	1099.59	1134.88	1111.46	856.494	1316.22	772.953	1050.19	566.489	2821.44	1840.46	1262.17	687.458	2243.43	1371.4	1163.83	362.997	2365.24	817.222	2000.24	873.436	1346.33	727.168	2233.36	1261.47	1685.24	915.426	2013.3	1005.54	3900.64	1105.05	793.587	591.708
ENSG00000101695	168.943	0.704616	1.33987e-07	18	32018372	32073213	ring finger protein 125 [Source:HGNC Symbol;Acc:HGNC:21150]	RNF125	protein_coding	67.203	97.1625	67.8635	135.265	117.041	128.661	197.433	327.018	186.945	228.067	96.9567	170.487	160.926	222.896	118.583	285.785	152.306	325.732	103.279	288.431	102.366	223.437	131.156	228.764	93.2531	119.264	132.467	260.226	134.28	155.027	85.1288	205.795	203.027	191.832
ENSG00000196352	9590.52	-0.868086	1.38624e-07	1	207321508	207386804	CD55 molecule (Cromer blood group) [Source:HGNC Symbol;Acc:HGNC:2665]	CD55	protein_coding	22398.1	11262.2	9251.07	10945.9	5507	3381.84	13660.9	4499.48	9225.38	5052.79	19764.2	18359.8	6674.75	5304.92	17951.6	9854.57	4854.89	2516.14	20807.2	8296.72	15455.3	7082.53	4533.82	3877.51	12420.6	5226.84	9523.54	2145.26	11493.1	5712.54	23031.3	5622.93	5899.43	4483.74
ENSG00000158869	9460	-0.657051	1.3999e-07	1	161215234	161220699	Fc fragment of IgE receptor Ig [Source:HGNC Symbol;Acc:HGNC:3611]	FCER1G	protein_coding	13072.8	13613.6	6925.03	7915.41	4426.75	3052.71	8961.98	5140.14	8279.65	5129.3	23030.8	19793.5	8044.2	4136.48	18545.9	12283.3	5332.82	3153.8	18260.1	9221.18	15853.5	7977.72	4312.24	2301.26	16324.9	10043.1	7630.59	2887.44	11741	6878.09	19725.9	7740.94	5186.1	4718.13
ENSG00000118496	994.035	-0.526517	1.43264e-07	6	145793502	145814753	F-box protein 30 [Source:HGNC Symbol;Acc:HGNC:15600]	FBXO30	protein_coding	1952.42	1027.76	996.315	729.089	706.581	713.621	1222.62	879.977	1072.19	653.301	1487.85	1360.91	948.728	594.78	1851.83	1417.97	866.57	608.676	1681.56	892.412	1070.75	578.906	647.83	669.798	1327.21	705.496	1236.88	778.54	1147.24	659.221	1316.95	861.617	589.189	542.399
ENSG00000113448	973.162	-1.02214	1.49198e-07	5	58969038	60522120	phosphodiesterase 4D [Source:HGNC Symbol;Acc:HGNC:8783]	PDE4D	protein_coding	2725.26	947.875	1951.32	487.338	639.824	518.385	1775.43	410.26	1236.22	559.132	1916.22	782.646	576.389	517.353	1242.37	736.833	526.244	521.723	1901.21	539.884	1316.43	453.403	381.544	365.735	1634.28	618.866	1032.3	466.268	664.192	480.015	3632.16	582.152	481.502	466.747
ENSG00000152766	693.785	-1.5763	1.52334e-07	10	88822132	88851818	ankyrin repeat domain 22 [Source:HGNC Symbol;Acc:HGNC:28321]	ANKRD22	protein_coding	2528.96	939.238	1033.69	255.181	142.183	143.622	893.566	104.051	762.443	145.669	2950.13	525.419	175.651	248.705	1571.92	184.437	49.3682	91.0944	1988.49	428.949	1267.3	394.642	733.28	98.2466	1273.52	160.798	665.472	62.0265	629.045	182.761	2510.21	116.11	145.411	187.104
ENSG00000099985	273.137	-0.883143	1.56546e-07	22	30262829	30266840	oncostatin M [Source:HGNC Symbol;Acc:HGNC:8506]	OSM	protein_coding	647.271	446.948	540.941	301.229	170.793	97.9919	374.391	123.375	284.083	158.911	332.297	134.595	254.537	186.529	268.881	215.48	123.946	102.136	363.66	192.288	267.176	138.56	215.612	136.972	411.632	243.868	442.08	51.3323	263.153	160.005	777.8	256.243	362.156	239.79
ENSG00000085491	1555.17	-0.701991	1.62083e-07	1	108134036	108200849	solute carrier family 25 member 24 [Source:HGNC Symbol;Acc:HGNC:20662]	SLC25A24	protein_coding	2849.05	1228.57	1551.02	1126.25	792.411	560.275	2070.85	1050.92	1907.94	926.982	4397.43	2105.67	1291.62	1340.89	3273.45	1560.41	775.186	948.21	4030.8	2264.31	2194.74	957.588	584.239	503.424	1893.32	1037.18	1653.1	707.245	1694.28	1127.86	2100.57	915.268	750.376	704.511
ENSG00000104756	220.211	-0.826487	1.62083e-07	8	25427847	25458476	potassium channel tetramerization domain containing 9 [Source:HGNC Symbol;Acc:HGNC:22401]	KCTD9	protein_coding	435.051	194.325	434.72	146.777	203.738	268.543	292.493	156.077	216.27	129.483	424.847	191.424	241.915	95.0241	226.136	132.393	231.085	121.459	286.564	107.237	215.993	139.286	184.81	165.657	309.902	126.977	264.151	201.051	241.524	155.738	495.493	128.922	170.789	151.304
ENSG00000196636	256.748	-1.07576	1.70365e-07	7	97116590	97181763	succinate dehydrogenase complex assembly factor 3 [Source:HGNC Symbol;Acc:HGNC:21752]	SDHAF3	protein_coding	930.231	360.581	305.877	199.54	126.578	103.228	614.235	133.78	331.736	92.6982	486.547	122.631	171.444	164.239	383.327	159.784	119.744	161.486	465.484	176.264	281.508	116.797	72.5331	86.0554	416.342	95.5297	403.673	119.775	249.635	106.67	691.944	136.129	195.482	147.927
ENSG00000093167	1459.55	-0.453045	1.77448e-07	3	37052656	37183689	LRR binding FLII interacting protein 2 [Source:HGNC Symbol;Acc:HGNC:6703]	LRRFIP2	protein_coding	2357.41	2249.85	1579.55	1047.59	1353.34	1119.8	1310.37	981.055	1173.91	875.483	2307.57	1861.4	1411.52	1153.19	2051.77	1359.54	1142.82	908.184	2165.96	1137.7	1803.7	1270.26	1121.78	902.147	2132.58	1448.37	1949.39	1219.85	1537.46	1098.7	2347.95	1129.87	1050.8	1063.86
ENSG00000122218	3549.48	-0.534667	1.77448e-07	1	160289273	160343400	coatomer protein complex subunit alpha [Source:HGNC Symbol;Acc:HGNC:2230]	COPA	protein_coding	4410.64	2796.12	3464.97	2925.95	2881.81	2965.19	4745.7	2972.9	3200.98	2293.91	6184.96	6289.08	3584.55	2075.28	5072.88	3872.26	2839.2	1748.74	5699.27	3259.03	4638.22	2345.37	2685.71	2241.74	4433.76	2675.43	4107.27	2608.68	4681.79	2756.35	6188.21	2863.52	2675.01	2497.87
ENSG00000042493	1894.15	-0.578115	1.77448e-07	2	85394748	85418432	capping actin protein, gelsolin like [Source:HGNC Symbol;Acc:HGNC:1474]	CAPG	protein_coding	1876.38	1759.72	3030.25	2044.33	2239.38	1299.33	1367.4	765.521	2193.86	1294.83	3521.29	2285.13	1931.11	1458.21	3794.66	1945.71	703.76	516.202	1809.57	1385.46	3387.31	1545.92	1082.04	749.399	4554.33	2427.4	2391.47	983.869	1959.23	1659.79	1921.58	1679.19	1363.57	1473.87
ENSG00000186814	106.61	-0.816866	1.77448e-07	18	35251058	35290245	zinc finger and SCAN domain containing 30 [Source:HGNC Symbol;Acc:HGNC:33517]	ZSCAN30	protein_coding	123.795	36.7058	147.529	47.0071	78.0273	51.6141	109.685	62.4308	143.874	83.8698	208.016	212.361	87.2998	45.7523	162.707	169.828	88.2325	42.7868	212.377	93.6786	224.183	99.386	60.6099	51.6332	201.577	89.0028	130.9	42.0639	93.7259	40.5346	150.612	91.2866	76.135	65.5202
ENSG00000134242	1514.95	-0.646169	1.84726e-07	1	113813811	113871759	protein tyrosine phosphatase, non-receptor type 22 [Source:HGNC Symbol;Acc:HGNC:9652]	PTPN22	protein_coding	3064.81	1403.46	1854.94	1281.66	933.727	826.573	2477.42	1296.18	1612.86	1155.05	2636.34	1864.39	1297.93	1285.76	2258.6	1233.53	1213.2	1158	2695.45	1318.9	2092.37	800.892	649.817	553.623	2304.95	1018.79	1686.8	1148.56	1300.45	877.539	2354.5	960.111	1609.81	1281.36
ENSG00000167680	120.818	-1.36289	1.9468e-07	19	4542593	4559808	semaphorin 6B [Source:HGNC Symbol;Acc:HGNC:10739]	SEMA6B	protein_coding	571.226	79.8892	42.2917	13.4306	16.4724	14.9606	61.4235	23.7832	33.9067	22.071	443.357	132.601	29.4505	18.7702	583.264	168.915	16.8062	13.8022	301.11	136.82	297.886	34.8214	27.8209	20.7967	82.8916	39.1613	104.249	4.27769	85.615	54.0462	507.862	32.0304	53.5003	38.5015
ENSG00000136935	470.845	-0.586333	1.95993e-07	9	124878357	124948492	golgin A1 [Source:HGNC Symbol;Acc:HGNC:4424]	GOLGA1	protein_coding	691.484	494.449	676.668	387.568	379.733	253.582	565.974	352.288	457.283	279.566	664.594	692.916	646.86	374.231	456.408	447.396	406.5	356.096	688.044	352.527	497.501	320.647	304.043	294.023	954.195	455.695	525.95	293.022	549.738	266.675	793.08	377.958	414.97	337.057
ENSG00000152700	600.474	-0.515486	1.99813e-07	5	134601144	134649271	secretion associated Ras related GTPase 1B [Source:HGNC Symbol;Acc:HGNC:10535]	SAR1B	protein_coding	850.649	384.332	651.096	597.661	360.66	313.425	814.593	496.474	761.527	578.26	951.057	758.718	508.022	492.717	812.157	559.701	543.05	419.586	1086.62	633.563	672.548	424.386	420.295	366.453	884.491	449.761	580.034	372.159	740.795	467.215	1100.13	582.152	421.143	360.699
ENSG00000013563	825.215	-0.484576	2.02767e-07	X	154401238	154412112	deoxyribonuclease 1 like 1 [Source:HGNC Symbol;Acc:HGNC:2957]	DNASE1L1	protein_coding	1022.19	574.339	852.719	776.096	568.733	542.322	475.301	291.344	1030.95	597.388	1827.19	1515.44	725.745	648.744	1398.18	990.662	566.159	525.863	1429.91	1002.11	1488.41	742.856	474.943	352.827	1217	817.639	877.106	593.886	1203.12	678.422	928.413	561.332	403.31	356.646
ENSG00000273812	33.172	-1.34117	2.02767e-07	20	62596732	62603115		WI2-87327B8.2	lincRNA	127.332	10.7958	64.9129	31.6578	19.9403	21.6929	59.9611	8.91869	57.7331	19.1282	96.9567	40.877	14.7253	12.9045	44.124	10.9566	13.655	6.90109	64.0041	11.0935	58.3489	5.07812	9.93604	9.32267	70.6463	19.5806	21.9473	9.26833	23.4315	18.4895	114.233	13.6129	9.60261	6.07919
ENSG00000163710	295.007	-1.52345	2.22568e-07	3	142815922	142889203	procollagen C-endopeptidase enhancer 2 [Source:HGNC Symbol;Acc:HGNC:8739]	PCOLCE2	protein_coding	580.068	84.2075	210.475	39.3324	98.8346	127.913	472.376	108.511	712.958	72.0986	1372.38	438.68	130.424	103.236	645.314	81.2617	24.1589	16.5626	917.877	173.798	1258.08	36.2723	14.9041	5.0199	614.151	64.0821	239.068	63.4524	191.958	214.051	602.45	265.852	28.8078	21.6149
ENSG00000104412	622.29	-0.578256	2.24719e-07	8	108443601	108486918	ER membrane protein complex subunit 2 [Source:HGNC Symbol;Acc:HGNC:28963]	EMC2	protein_coding	827.658	846.394	792.724	508.444	388.403	306.692	720.995	442.961	747.781	481.148	1198.74	559.317	585.855	454.004	870.07	469.309	433.81	445.811	1146.26	631.098	806.648	455.58	391.48	339.202	1135.05	520.963	671.743	426.343	568.664	417.436	1097.22	518.091	504.137	447.834
ENSG00000188897	389.816	1.32939	2.27856e-07	16	11359845	11523588		CTD-3088G3.8	protein_coding	164.471	2280.08	54.0941	447.047	410.944	255.078	35.0992	297.29	25.6591	229.538	135.739	381.851	124.113	391.828	453.65	853.704	480.027	730.136	192.012	276.105	250.798	438.169	313.979	433.145	87.6014	616.493	48.5975	299.438	155.008	931.585	268.483	432.41	244.867	514.705
ENSG00000136279	3668.64	-0.602363	2.27856e-07	7	44044640	44069456	drebrin like [Source:HGNC Symbol;Acc:HGNC:2696]	DBNL	protein_coding	6099.56	2206.67	4410.14	3080.4	2343.42	2236.61	3694.19	2375.34	3819.55	2654.4	6034.24	4317.01	3807.53	3278.92	4959.81	3742.6	2945.29	2124.16	6190.94	3559.79	4322.93	2314.9	2798.98	2348.6	6290.34	3962.41	5029.84	2496.03	3644.49	2370.21	7601.2	2863.52	2461.7	2347.92
ENSG00000237298	1119.71	-0.754965	2.32206e-07	2	178521183	178779963	TTN antisense RNA 1 [Source:HGNC Symbol;Acc:HGNC:44124]	TTN-AS1	antisense	2139.89	1008.33	2916.16	903.687	1668.92	795.156	1506.34	634.713	1244.47	813.684	1107.07	777.661	545.887	539.643	1079.66	810.791	715.314	546.567	1870.67	1064.98	1437.22	617.354	639.881	579.44	2167.43	1294.69	1472.03	518.313	1325.68	1124.3	2107.85	724.687	699.619	672.088
ENSG00000197766	932.94	0.979082	2.3509e-07	19	859643	863630	complement factor D [Source:HGNC Symbol;Acc:HGNC:2771]	CFD	protein_coding	61.8975	131.709	443.571	3174.41	346.788	401.692	116.997	217.021	1523.97	3799.15	62.5812	207.376	139.89	546.682	183.39	292.177	1061.94	2027.54	80.0051	305.688	1145.48	2380.19	493.821	522.069	743.199	2514.63	281.395	493.36	1613.17	2804.71	386.354	355.537	1262.74	1598.83
ENSG00000177112	113.852	-1.36219	2.3509e-07	11	10541272	10599932	MRVI1 antisense RNA 1 [Source:HGNC Symbol;Acc:HGNC:43434]	MRVI1-AS1	antisense	381.996	17.2733	86.5505	49.885	36.4128	13.4645	65.8109	25.2696	97.1382	19.1282	747.448	110.667	17.8807	38.7135	729.425	145.175	22.0581	31.745	161.465	55.4676	300.957	63.1138	11.9233	16.494	95.137	29.0743	165.388	34.9345	34.246	19.2006	174.623	45.6433	16.4616	10.8074
ENSG00000172943	186.929	-0.601758	2.44468e-07	X	53936676	54048958	PHD finger protein 8 [Source:HGNC Symbol;Acc:HGNC:20672]	PHF8	protein_coding	392.607	213.758	333.416	185.15	342.453	175.039	181.346	133.78	177.781	128.012	205.372	145.562	190.377	92.6778	241.303	211.828	158.609	120.079	231.288	118.331	189.378	174.832	199.714	179.999	223.242	151.898	256.313	104.803	164.02	109.515	202.272	96.0911	167.36	157.383
ENSG00000157150	7.26443	-1.67853	2.44468e-07	3	12153051	12159351	TIMP metallopeptidase inhibitor 4 [Source:HGNC Symbol;Acc:HGNC:11823]	TIMP4	protein_coding	3.537	2.15917	14.7529	0	0	0.74803	4.38739	1.48645	8.24758	2.9428	51.1226	6.97901	3.15541	2.34627	41.3663	3.65221	1.05039	0	17.4557	3.69784	6.14199	2.17634	0	0	16.0132	3.56011	12.5413	0	2.70363	1.42227	27.6487	1.60152	2.7436	1.35093
ENSG00000197063	226.978	-0.789954	2.46553e-07	17	81918270	81927714	MAF bZIP transcription factor G [Source:HGNC Symbol;Acc:HGNC:6781]	MAFG	protein_coding	622.512	220.235	630.442	204.337	271.362	184.763	223.757	133.78	262.09	182.454	223.001	218.343	351.303	187.702	318.52	159.784	204.826	81.4329	228.378	120.796	181.189	97.9352	159.97	107.569	314.611	274.129	384.861	96.248	204.575	204.807	247.383	118.512	164.616	131.04
ENSG00000167286	234.71	1.02155	2.53086e-07	11	118338954	118342744	CD3d molecule [Source:HGNC Symbol;Acc:HGNC:1673]	CD3D	protein_coding	104.342	88.5259	76.7152	162.126	149.986	302.204	115.535	420.665	155.788	200.11	74.0397	71.7841	143.045	242.839	31.7141	106.827	198.523	808.808	52.367	258.849	222.135	412.053	333.851	426.691	74.4141	138.844	176.362	491.934	78.4053	160.005	94.5875	675.04	370.386	560.636
ENSG00000188186	923.821	0.609488	2.59997e-07	7	100148907	100155944	late endosomal/lysosomal adaptor, MAPK and MTOR activator 4 [Source:HGNC Symbol;Acc:HGNC:33772]	LAMTOR4	protein_coding	376.691	751.39	625.524	1807.37	879.975	870.707	526.487	802.682	650.642	1218.32	706.903	1174.47	782.543	1033.53	824.567	804.399	830.857	1142.82	647.314	1137.7	1007.29	1328.29	852.512	1109.4	945.718	1516.02	601.982	1289.01	1008.45	1307.06	361.615	749.511	768.209	969.969
ENSG00000165272	90.4492	1.12415	2.67938e-07	9	33441154	33447611	aquaporin 3 (Gill blood group) [Source:HGNC Symbol;Acc:HGNC:636]	AQP3	protein_coding	24.759	34.5467	17.7035	188.028	77.1604	90.5116	35.0992	132.294	75.1446	276.623	17.6285	28.913	45.2276	131.391	22.062	48.3918	108.19	142.163	20.3649	60.398	55.2779	135.658	191.766	253.863	9.4195	41.5347	37.6239	86.2667	45.0605	143.649	21.8279	128.122	181.764	166.84
ENSG00000047056	1066.58	-0.478448	2.7249e-07	10	1049538	1132297	WD repeat domain 37 [Source:HGNC Symbol;Acc:HGNC:31406]	WDR37	protein_coding	1345.83	749.231	1238.26	960.287	713.517	644.802	1131.95	903.76	1063.02	670.958	1622.7	1550.34	1062.32	895.103	1996.61	1321.19	786.74	528.624	1605.92	966.368	1503.76	798.716	714.401	679.121	1997.88	1189.67	1196.91	750.022	1219.34	733.179	1417.36	952.103	673.555	680.194
ENSG00000186591	5953.25	-0.882241	2.7249e-07	7	129830732	129952949	ubiquitin conjugating enzyme E2 H [Source:HGNC Symbol;Acc:HGNC:12484]	UBE2H	protein_coding	12735	5087	8434.74	2476.02	3032.66	4812.83	7461.5	4075.84	5356.35	2096.74	10702.3	5091.68	5122.29	3397.4	7228.06	3332.64	4307.64	2115.87	11357.8	3403.24	4735.47	2413.56	7910.08	8961.24	10546.1	4048.44	9094.78	4779.61	8790.41	5396.08	15354.5	4475.44	2107.09	2170.27
ENSG00000172594	796.662	-1.23344	2.80489e-07	6	122789049	122809720	sphingomyelin phosphodiesterase acid like 3A [Source:HGNC Symbol;Acc:HGNC:17389]	SMPDL3A	protein_coding	1209.65	155.46	2399.81	572.719	224.545	204.96	851.155	205.13	1691.67	264.852	1828.96	1184.44	353.406	276.86	740.456	695.746	146.004	277.424	1921.58	682.867	2192.69	481.696	390.486	291.871	2241.84	409.413	568.277	135.46	896.704	296.543	2575.69	539.712	96.0261	82.4068
ENSG00000137312	4465.39	-0.628563	2.82514e-07	6	30727709	30742733	flotillin 1 [Source:HGNC Symbol;Acc:HGNC:3757]	FLOT1	protein_coding	8667.42	6177.38	4451.45	6216.44	2714.48	2241.1	3719.05	1868.46	3780.14	2511.68	8549.82	6732.75	3818.05	2390.85	6555.17	4590.83	2702.65	1389.88	5708	3148.09	5986.39	3366.79	2820.84	1939.83	7155.05	3560.71	6247.91	2580.87	6560.81	4245.47	9976.07	4078.27	2880.1	2490.44
ENSG00000204839	64.8872	-0.922999	2.85934e-07	8	143566187	143572971	maestro heat like repeat family member 6 [Source:HGNC Symbol;Acc:HGNC:27814]	MROH6	protein_coding	81.351	51.82	158.348	46.0477	76.2934	50.866	45.3364	22.2967	137.46	52.9704	70.514	60.817	44.1758	56.3106	115.826	52.044	39.9147	35.8857	112.007	43.1414	82.9168	31.9196	46.6994	16.494	166.725	75.3557	82.3022	21.3884	72.0968	59.0241	112.05	31.2296	32.9232	21.6149
ENSG00000172116	70.8657	0.979212	2.89646e-07	2	86815339	86861924	CD8b molecule [Source:HGNC Symbol;Acc:HGNC:1707]	CD8B	protein_coding	47.7495	36.7058	38.3576	72.9089	43.3485	116.693	67.2734	156.077	35.7395	39.7278	29.087	28.913	66.2637	125.526	17.9254	56.6093	53.5698	151.824	14.5464	101.074	37.8756	105.19	55.6418	88.9239	25.4327	59.3352	88.5728	215.31	20.7278	64.002	12.3691	44.8425	144.039	147.251
ENSG00000187601	46.5809	0.924617	2.89646e-07	X	55452105	55453566	MAGE family member H1 [Source:HGNC Symbol;Acc:HGNC:24092]	MAGEH1	protein_coding	14.148	21.5917	23.6047	75.7869	14.7385	25.433	49.7238	74.3224	45.8199	117.712	15.8656	12.961	18.9325	52.7911	22.062	29.2177	36.7636	132.501	27.6381	51.7697	33.7809	73.9954	55.6418	84.6211	15.0712	16.6139	21.9473	64.1653	21.629	66.1354	26.9211	79.2752	76.135	84.4332
ENSG00000196083	4057.66	-1.30774	2.95286e-07	3	190514051	190659750	interleukin 1 receptor accessory protein [Source:HGNC Symbol;Acc:HGNC:5995]	IL1RAP	protein_coding	16266.7	3184.77	3576.11	1505.18	875.64	818.345	6228.64	1024.16	1914.36	403.163	21675.1	4946.12	925.588	1263.47	11130.3	2773.85	871.822	1733.55	11562.9	3056.88	3862.29	845.87	1756.69	1107.25	3671.72	1088.21	2512.18	957.49	1996.18	1303.51	20329	1177.12	842.972	773.408
ENSG00000233184	65.556	-1.17874	3.10321e-07	1	101025878	101087268		RP11-421L21.3	antisense	127.332	36.7058	97.3694	32.6171	12.1376	12.7165	155.021	32.7018	76.061	32.3708	158.656	60.817	39.9686	26.9821	100.658	40.1743	27.3101	56.589	148.373	41.9088	81.8932	33.3705	28.8145	42.3106	110.208	29.0743	104.249	15.6849	82.0101	26.312	239.379	44.0418	51.4426	23.6413
ENSG00000211829	106.053	0.932034	3.28413e-07	14	22272262	22465787	T cell receptor delta constant [Source:HGNC Symbol;Acc:HGNC:12253]	TRDC	TR_C_gene	49.518	49.6609	30.4894	40.2918	48.5503	125.669	52.6487	145.672	39.4051	20.5996	21.1542	29.91	70.4709	165.412	8.27325	36.5221	34.6628	104.897	43.6392	221.87	105.437	146.54	86.4436	200.079	16.0132	40.9413	275.908	495.499	37.8508	64.7132	71.3044	176.968	198.911	349.891
ENSG00000155926	14415	-0.811669	3.28413e-07	8	133036724	133103054	Src-like-adaptor [Source:HGNC Symbol;Acc:HGNC:10902]	SLA	protein_coding	20831.2	11322.7	11608.6	9747.73	9878.26	7015.77	16363.5	7894.52	13226.4	6783.15	37680	16143.4	8150.43	10568.8	37575.7	13137.9	9778.06	5627.15	31090	13530.4	21362.9	9096.36	5877.17	6582.52	22205.5	13019.3	19409.2	6594.06	14621.2	8238.49	37223.1	9910.2	9494.24	8521.67
ENSG00000117281	23.5754	1.40186	3.32617e-07	1	145719471	145739288	CD160 molecule [Source:HGNC Symbol;Acc:HGNC:17013]	CD160	protein_coding	12.3795	15.1142	0.983529	7.67462	8.6697	29.1732	5.84986	75.8088	11.9132	19.1282	3.5257	12.961	15.7771	53.9643	0	21.0002	1.05039	26.2242	14.5464	107.237	10.2366	20.3125	11.9233	32.2708	4.70975	15.4272	24.2987	28.5179	15.3206	39.1124	3.63798	30.4289	52.8144	69.573
ENSG00000000938	11588.5	-0.615252	3.39407e-07	1	27612064	27635277	FGR proto-oncogene, Src family tyrosine kinase [Source:HGNC Symbol;Acc:HGNC:3697]	FGR	protein_coding	17129.7	14373.6	9884.46	11600.2	13463.2	8071.24	9473.85	6638.48	8333.72	6583.04	25709.4	16519.3	10893.5	7858.84	19262.9	12654	10648.8	4754.85	19551.8	8619.66	17120.8	8134.42	7999.51	4719.42	18149.5	13699.9	13418.4	6583.36	13014.4	8637.43	18389.3	7671.28	7138.17	7307.86
ENSG00000179593	29.1858	-1.47871	3.39407e-07	17	8039017	8049134	arachidonate 15-lipoxygenase, type B [Source:HGNC Symbol;Acc:HGNC:434]	ALOX15B	protein_coding	35.37	0	3.93412	2.87798	32.0779	21.6929	61.4235	29.729	50.4019	25.0138	61.6997	32.901	68.3673	17.597	82.7325	16.4349	39.9147	5.52087	27.6381	0	4.09466	0.725446	3.97442	3.58564	31.0844	27.2942	18.0281	1.4259	69.3932	10.667	154.978	8.0076	32.9232	10.8074
ENSG00000128951	220.64	0.736213	3.44687e-07	15	48331011	48343373	deoxyuridine triphosphatase [Source:HGNC Symbol;Acc:HGNC:3078]	DUT	protein_coding	208.683	228.872	124.908	322.334	250.554	346.338	193.045	222.967	229.099	401.692	87.2611	96.7091	177.755	397.693	220.62	242.872	136.55	276.044	181.83	398.134	128.982	258.259	168.913	234.501	105.498	204.113	94.0596	267.356	146.897	439.481	110.595	209.799	196.854	192.508
ENSG00000187688	398.414	-0.77806	3.5816e-07	17	16415542	16437003	transient receptor potential cation channel subfamily V member 2 [Source:HGNC Symbol;Acc:HGNC:18082]	TRPV2	protein_coding	1177.82	250.463	534.056	216.808	249.687	259.566	525.025	285.398	411.463	260.438	761.551	519.437	505.918	286.245	605.326	306.786	228.984	186.329	651.678	256.383	594.749	266.964	356.704	286.134	421.994	237.341	470.298	229.569	399.236	285.165	645.378	282.668	276.418	314.091
ENSG00000111445	80.877	0.624543	3.70457e-07	12	118013588	118033130	replication factor C subunit 5 [Source:HGNC Symbol;Acc:HGNC:9973]	RFC5	protein_coding	21.222	62.6159	59.0117	91.1361	91.0319	125.669	39.4865	96.6191	90.7234	120.655	64.344	73.7781	52.5902	97.3703	51.0184	69.392	89.2829	110.417	58.1855	99.8416	67.5619	102.288	100.354	124.78	50.8653	82.476	43.1107	96.961	63.0847	120.182	47.2938	90.4858	95.3402	100.644
ENSG00000136634	55.2595	-1.33975	3.73234e-07	1	206767602	206772494	interleukin 10 [Source:HGNC Symbol;Acc:HGNC:5962]	IL10	protein_coding	120.258	47.5017	217.36	26.8612	26.0091	14.9606	201.82	26.7561	149.373	16.1854	59.0555	40.877	26.2951	12.9045	37.2296	44.7396	43.0659	55.2087	53.8216	18.4892	81.8932	14.5089	6.95523	5.0199	176.145	28.4809	29.7856	4.27769	52.2702	15.6449	124.419	17.6167	41.1541	41.8789
ENSG00000179639	68.7228	1.40902	3.79125e-07	1	159289714	159308224	Fc fragment of IgE receptor Ia [Source:HGNC Symbol;Acc:HGNC:3609]	FCER1A	protein_coding	17.685	23.7508	4.91764	11.5119	12.1376	27.6771	21.937	66.8901	11.9132	11.7712	1.76285	1.994	34.7095	144.296	0	3.65221	9.45349	364.378	5.81855	133.122	20.4733	54.4084	232.503	343.504	3.7678	4.15347	34.4885	112.646	7.20968	18.4895	45.8386	248.235	58.9875	242.492
ENSG00000131069	433.854	-0.599331	3.79125e-07	20	34872146	34927962	acyl-CoA synthetase short-chain family member 2 [Source:HGNC Symbol;Acc:HGNC:15814]	ACSS2	protein_coding	459.81	276.373	650.113	322.334	434.352	317.913	365.616	196.211	500.353	253.081	718.361	824.52	415.463	269.821	701.847	690.268	372.888	195.991	760.776	383.343	613.175	322.823	319.941	231.632	693.275	361.352	483.623	298.725	519.998	337.789	558.066	360.342	254.469	286.397
ENSG00000073737	2154.99	-1.16802	3.84928e-07	2	169064789	169096167	dehydrogenase/reductase 9 [Source:HGNC Symbol;Acc:HGNC:16888]	DHRS9	protein_coding	7622.24	4996.31	5533.33	1626.06	851.365	823.581	3944.27	807.141	2948.97	746	5612.91	1752.73	814.097	660.476	1777.37	668.354	823.504	812.949	3030.01	1174.68	1605.11	1174.5	418.307	401.592	5683.73	1926.61	2973.07	518.313	2162	769.447	7319.62	463.64	480.817	346.514
ENSG00000274536	3299.59	-0.758239	4.02515e-07	X	66015461	66020422	microRNA 223 [Source:HGNC Symbol;Acc:HGNC:31603]	MIR223	antisense	6898.92	4493.23	8995.35	2254.42	5153.27	2680.19	4235.3	1547.39	2849.08	2315.98	4478.52	3281.13	2554.83	2097.57	5100.46	4000.08	2278.29	1490.64	5511.63	2526.86	4334.2	1644.59	1182.39	1302.31	5893.78	4001.57	4072	1736.03	2653.16	1950.64	4196.78	1541.46	1667.43	1266.5
ENSG00000138031	315.399	-0.847105	4.02515e-07	2	24819169	24919839	adenylate cyclase 3 [Source:HGNC Symbol;Acc:HGNC:234]	ADCY3	protein_coding	109.647	43.1834	503.567	322.334	71.9585	69.5668	54.1112	46.0799	487.524	188.339	721.887	762.706	127.268	59.83	1766.34	910.313	96.6356	67.6307	562.945	252.686	255.916	74.7209	308.017	119.043	654.655	217.167	97.9788	52.0452	446.099	295.832	651.926	192.983	60.3593	72.2748
ENSG00000197540	76.906	0.924466	4.0707e-07	19	544034	549924	granzyme M [Source:HGNC Symbol;Acc:HGNC:4712]	GZMM	protein_coding	56.592	60.4567	38.3576	58.519	61.5549	145.866	35.0992	112.97	48.5691	42.6706	18.5099	23.928	57.8492	119.66	13.7888	38.3482	36.7636	160.105	39.2752	154.077	81.8932	134.207	84.4564	110.438	29.2005	48.0615	79.1669	136.173	38.752	81.7804	39.2902	176.968	100.827	150.629
ENSG00000119321	1730.8	-0.46242	4.0707e-07	9	113161006	113221361	FK506 binding protein 15 [Source:HGNC Symbol;Acc:HGNC:23397]	FKBP15	protein_coding	2070.91	1738.13	1707.41	1520.53	1863.99	1325.51	1841.24	1184.7	1287.54	910.796	3582.11	3450.62	1970.03	976.05	2844.62	2439.68	1420.12	775.683	2250.33	1491.46	2329.86	1622.1	933.988	847.646	2226.77	1615.7	2161.8	1214.15	1813.24	1319.86	2433.08	1458.18	1133.79	1085.47
ENSG00000054523	1763.78	-0.844155	4.0707e-07	1	10210805	10381603	kinesin family member 1B [Source:HGNC Symbol;Acc:HGNC:16636]	KIF1B	protein_coding	4881.06	3463.3	3539.72	1807.37	2686.74	1151.97	2218.56	749.17	1606.45	953.467	1474.62	1811.55	1800.69	908.008	1504.35	1841.63	1607.09	651.463	1956.49	938.018	1512.98	985.881	1223.13	776.65	2657.24	1943.82	3118.86	716.513	2020.51	760.913	3364.41	979.329	1377.97	978.75
ENSG00000132965	7199.04	-0.877201	4.0707e-07	13	30713478	30764426	arachidonate 5-lipoxygenase activating protein [Source:HGNC Symbol;Acc:HGNC:436]	ALOX5AP	protein_coding	13822.6	5011.43	8718.98	7029.95	2266.26	1678.58	8820.13	3542.2	7191.89	4664.34	24413.7	4926.18	5940.59	5248.61	10673.9	4673.92	4170.04	3300.1	14469.3	6144.57	9458.66	6040.79	2705.58	3127.4	12136.1	6523.91	7718.38	2381.96	6037.21	4016.48	23758.2	5673.38	5087.33	3394.89
ENSG00000077380	356.914	-0.615612	4.2081e-07	2	171687409	171748420	dynein cytoplasmic 1 intermediate chain 2 [Source:HGNC Symbol;Acc:HGNC:2964]	DYNC1I2	protein_coding	594.216	198.643	452.423	261.896	271.362	216.929	504.55	294.317	393.135	319.294	566.756	373.875	456.483	215.857	482.606	276.655	269.95	212.554	368.024	189.822	409.466	264.062	204.682	233.067	492.64	280.656	402.889	258.8	401.94	384.012	607.543	293.078	538.432	444.456
ENSG00000132825	1172.99	-0.686043	4.30139e-07	20	59936668	59940297	protein phosphatase 1 regulatory subunit 3D [Source:HGNC Symbol;Acc:HGNC:9294]	PPP1R3D	protein_coding	2184.1	1517.89	1079.91	1096.51	735.191	518.385	1529.74	735.792	1300.37	793.084	1664.13	1596.2	1007.63	690.977	1691.88	1519.32	892.829	389.222	2097.59	1081	1452.58	743.582	652.798	573.703	1726.59	1176.62	1602.93	632.385	1523.05	723.934	2889.29	842.399	726.369	493.765
ENSG00000196743	1177.68	-0.776312	4.42586e-07	5	151212150	151270440	GM2 ganglioside activator [Source:HGNC Symbol;Acc:HGNC:4367]	GM2A	protein_coding	664.956	416.719	630.442	336.724	1110.59	1364.41	1630.65	768.493	2168.2	1202.13	1429.67	1618.13	1976.34	1042.92	1330.61	847.313	656.492	371.279	1758.66	864.061	1255.01	418.582	1008.51	875.614	3120.68	1457.27	1191.42	542.554	2875.76	1052.48	1760.06	507.682	936.255	850.411
ENSG00000148356	142.754	-0.529158	4.44991e-07	9	127451486	127503501	leucine rich repeat and sterile alpha motif containing 1 [Source:HGNC Symbol;Acc:HGNC:25135]	LRSAM1	protein_coding	183.924	92.8442	154.414	129.509	141.316	109.96	108.222	96.6191	171.366	113.298	216.831	199.4	180.91	97.3703	235.788	200.872	134.45	69.0109	187.648	149.146	218.041	108.817	109.296	86.7725	275.049	186.906	148.144	83.415	159.514	104.537	143.336	78.4744	96.712	81.7313
ENSG00000211772	402.187	1.03631	4.58597e-07	7	142670777	142802748	T cell receptor beta constant 2 [Source:HGNC Symbol;Acc:HGNC:12157]	TRBC2	TR_C_gene	203.378	185.688	119.007	259.018	254.022	432.361	342.217	808.628	262.09	341.365	104.89	177.466	307.127	395.347	48.2606	261.133	351.88	1113.84	64.0041	546.047	282.531	679.742	570.329	808.921	127.163	193.433	301.775	937.527	127.972	320.721	179.716	1096.24	667.382	803.129
ENSG00000197635	111.966	1.03941	4.59595e-07	2	161992241	162074542	dipeptidyl peptidase 4 [Source:HGNC Symbol;Acc:HGNC:3009]	DPP4	protein_coding	42.444	56.1384	30.4894	39.3324	69.3576	91.2597	64.3485	145.672	90.7234	128.012	20.2728	29.91	67.3155	95.0241	13.7888	75.7834	115.543	427.868	23.2742	179.961	69.6092	184.263	144.073	200.079	34.8522	67.0488	72.8962	218.875	44.1593	107.381	50.9317	321.905	218.116	266.133
ENSG00000178789	203.817	1.01214	4.61153e-07	17	74521174	74531474	CD300 molecule like family member b [Source:HGNC Symbol;Acc:HGNC:30811]	CD300LB	protein_coding	45.981	103.64	45.2423	238.873	356.325	359.054	174.033	227.426	164.035	292.808	23.7985	112.661	257.692	319.093	122.72	508.57	283.605	346.435	36.366	178.729	78.8222	198.772	121.22	186.453	60.2848	250.395	133.251	320.114	151.403	204.807	62.5733	241.829	312.085	410.683
ENSG00000182885	1768.91	-0.883294	4.78762e-07	16	57668187	57689378	adhesion G protein-coupled receptor G3 [Source:HGNC Symbol;Acc:HGNC:13728]	ADGRG3	protein_coding	6057.11	3040.11	1722.16	1480.24	2659.86	1073.42	2497.89	954.299	818.343	720.986	2304.93	2782.63	1918.49	675.727	2691.56	2566.59	1782.51	403.024	1978.31	1293.01	2154.81	932.923	696.517	524.938	2565.87	1438.29	2036.39	557.526	2218.78	1033.28	3587.78	936.088	1253.14	785.566
ENSG00000134698	6923.76	-0.516204	5.07618e-07	1	35808172	35857890	argonaute 4, RISC catalytic component [Source:HGNC Symbol;Acc:HGNC:18424]	AGO4	protein_coding	8322.56	5546.9	5029.77	5807.77	7155.97	4782.9	7544.86	4961.76	6475.27	5613.39	9935.42	8666.93	6707.36	4984.66	11978.3	7869.6	5388.49	3776.28	12566.6	7388.28	8965.25	4378.06	4766.32	4156.48	10500.9	7361.72	8351.71	4789.59	9510.47	5236.79	11987.1	5577.29	4893.9	4429.03
ENSG00000176928	58.9972	1.07399	5.3914e-07	5	75025346	75030899	glucosaminyl (N-acetyl) transferase 4, core 2 [Source:HGNC Symbol;Acc:HGNC:17973]	GCNT4	protein_coding	35.37	43.1834	15.7365	45.0884	21.6743	34.4094	65.8109	115.943	27.4919	57.3846	17.6285	23.928	23.1397	36.3672	5.5155	44.7396	78.7791	273.283	18.9103	70.2589	46.0649	87.7789	86.4436	125.497	19.781	23.7341	27.4341	126.905	11.7157	45.5126	16.0071	120.114	98.7697	115.505
ENSG00000145247	39.0467	0.831969	5.44657e-07	4	48885019	48906937	OCIA domain containing 2 [Source:HGNC Symbol;Acc:HGNC:28685]	OCIAD2	protein_coding	22.9905	21.5917	12.7859	35.4951	24.2752	44.1338	45.3364	69.863	38.4887	54.4418	5.28855	11.964	21.0361	35.1941	15.1676	26.4785	46.217	73.1516	11.6371	35.7458	36.8519	52.9575	62.5971	80.3184	12.2454	23.7341	25.8664	81.9891	19.8266	39.8235	17.4623	65.6623	61.7311	95.2406
ENSG00000135049	10088.9	-0.63678	5.46025e-07	9	85546539	85742029	ATP/GTP binding protein 1 [Source:HGNC Symbol;Acc:HGNC:17258]	AGTPBP1	protein_coding	11896.7	6317.72	11884	9765	6428.58	4189.72	12177.9	6159.84	11815.1	6909.69	14877.6	12582.1	7211.17	7366.12	14151.4	8806.39	6903.15	6602.97	19303.1	10119.7	12191.8	6259.87	5528.41	5281.65	18733.5	9709.02	10936.8	6157.02	13551.5	6528.21	29395.6	9546.65	7289.07	6445.29
ENSG00000059804	23173.2	-0.617088	5.55104e-07	12	7919230	7936275	solute carrier family 2 member 3 [Source:HGNC Symbol;Acc:HGNC:11007]	SLC2A3	protein_coding	37119.1	29697.2	22433.3	19081	14551.2	10432	32686.1	17390	23938.1	16504.7	33934.9	35507.2	20981.4	13668.2	34192	32384.1	15693.8	9893.41	40649.9	29142.7	35199.7	13324.3	11405.6	7689.77	36059.7	19609.1	28051.7	10484.6	32412.9	16728.7	38524.8	17194.7	16819	14504.9
ENSG00000130517	334.206	-0.696913	5.57757e-07	19	18340587	18369950	pyroglutamyl-peptidase I [Source:HGNC Symbol;Acc:HGNC:13568]	PGPEP1	protein_coding	351.932	95.0034	373.741	194.743	399.673	370.275	368.541	246.75	312.492	197.168	746.567	687.931	320.8	186.529	503.289	299.481	413.853	143.543	523.67	321.712	495.454	206.027	322.921	255.298	463.439	200.553	284.53	201.051	333.448	204.807	482.396	299.484	266.815	289.099
ENSG00000100448	197.464	1.68332	5.69202e-07	14	24573522	24576260	cathepsin G [Source:HGNC Symbol;Acc:HGNC:2532]	CTSG	protein_coding	8.8425	32.3875	93.4352	166.923	452.558	1426.49	8.77479	252.696	68.7298	922.567	8.81425	6.97901	45.2276	317.92	4.13663	9.13052	6.30232	12.422	5.81855	83.8177	49.1359	134.933	77.5011	46.6133	27.3166	379.745	6.27064	560.377	55.875	1410.18	5.09317	10.4099	8.23081	8.10559
ENSG00000131187	28.155	-0.9509	5.69202e-07	5	177402140	177409576	coagulation factor XII [Source:HGNC Symbol;Acc:HGNC:3530]	F12	protein_coding	21.222	8.63667	38.3576	19.1866	34.6788	23.1889	29.2493	17.8374	45.8199	27.9566	46.7155	40.877	41.0204	19.9433	53.7761	15.5219	29.4108	9.66153	46.5484	14.7914	44.0176	14.5089	8.94244	10.0398	74.4141	36.1945	56.4358	12.1201	25.2339	20.6229	28.3763	16.0152	18.5193	7.43012
ENSG00000148110	1959.69	-0.473812	5.71985e-07	9	94374551	94461042	major facilitator superfamily domain containing 14B [Source:HGNC Symbol;Acc:HGNC:23376]	MFSD14B	protein_coding	3368.99	2165.65	2021.15	2062.55	1648.98	1262.67	2253.66	1490.91	2152.62	1901.05	2868.16	2078.75	1676.58	1413.63	2982.51	2341.07	1572.43	966.153	3469.31	2313.61	2275.61	1270.98	1530.15	1216.97	2859.76	1876.77	2203.35	1230.55	2290.88	1870.99	2521.85	1145.89	1178.38	1146.94
ENSG00000064999	576.767	-0.906572	6.27142e-07	6	34889265	35091413	ankyrin repeat and sterile alpha motif domain containing 1A [Source:HGNC Symbol;Acc:HGNC:20961]	ANKS1A	protein_coding	905.472	606.726	501.6	459.518	504.577	344.094	577.674	276.479	567.25	286.923	1162.6	1842.46	536.42	193.568	1467.12	878.356	506.287	107.657	794.233	261.314	574.276	235.044	291.126	201.513	1277.28	731.603	603.549	245.967	972.406	277.342	860.746	206.596	203.027	149.278
ENSG00000141627	434.896	-0.505085	6.33548e-07	18	49041474	49461347	dymeclin [Source:HGNC Symbol;Acc:HGNC:21317]	DYM	protein_coding	765.761	332.512	420.95	349.195	467.297	453.306	590.836	340.397	433.456	341.365	646.084	450.644	526.954	290.938	438.482	316.829	411.752	365.758	631.313	449.904	482.146	298.884	371.608	347.09	620.745	324.564	464.811	403.529	510.085	373.345	531.873	290.676	422.515	320.846
ENSG00000164466	853.5	-1.55124	6.37101e-07	5	175477062	175529742	sideroflexin 1 [Source:HGNC Symbol;Acc:HGNC:16085]	SFXN1	protein_coding	4667.07	118.754	2024.1	313.7	234.082	279.763	2376.51	280.939	1385.59	385.507	2267.02	362.908	419.67	258.09	1325.1	184.437	142.853	183.569	2088.86	216.94	514.903	201.674	259.331	288.286	1861.29	241.494	1417.95	237.412	577.676	431.658	2689.2	249.036	266.13	267.484
ENSG00000197386	644.533	-0.71198	6.48397e-07	4	3074681	3243959	huntingtin [Source:HGNC Symbol;Acc:HGNC:4851]	HTT	protein_coding	666.725	371.377	1373.01	383.731	821.021	861.731	757.557	457.826	566.334	392.864	759.788	754.73	1025.51	360.153	682.543	510.396	779.388	390.602	788.414	340.201	731.92	414.955	673.664	536.412	717.766	471.715	1075.42	513.323	823.706	513.439	910.223	419.598	543.919	524.161
ENSG00000116679	2605.02	-0.717758	6.64548e-07	1	185296388	185317329	influenza virus NS1A binding protein [Source:HGNC Symbol;Acc:HGNC:16951]	IVNS1ABP	protein_coding	4704.21	2424.75	3780.68	2730.25	3130.63	1576.1	3806.8	1550.36	1751.24	1642.08	5482.46	2852.42	3367.88	1825.4	3070.75	2505.42	2783.53	1256	3649.69	1724.43	1981.81	2122.65	2400.55	1691.71	3439.06	2681.36	2396.17	1396.67	1957.43	1339.78	6663.33	1479	1902	1504.26
ENSG00000048052	239.823	0.784896	6.93278e-07	7	18086949	19002416	histone deacetylase 9 [Source:HGNC Symbol;Acc:HGNC:14065]	HDAC9	protein_coding	77.814	103.64	179.986	212.011	251.421	300.708	298.343	527.689	164.035	388.449	52.8855	150.547	195.636	351.941	113.068	250.176	200.624	501.019	145.464	612.608	183.236	340.234	181.83	337.767	96.0789	127.571	167.74	263.791	217.192	283.742	97.4979	254.642	295.623	228.983
ENSG00000110721	60.0795	-0.881027	6.99404e-07	11	68052859	68121444	choline kinase alpha [Source:HGNC Symbol;Acc:HGNC:1937]	CHKA	protein_coding	173.313	23.7508	88.5176	33.5765	69.3576	50.866	57.0361	29.729	78.8102	73.57	147.198	49.85	43.124	39.8866	135.13	48.3918	31.5116	22.0835	56.7309	23.4196	47.0886	28.2924	43.7186	27.968	157.306	79.5092	50.1651	26.3791	63.9859	43.3792	80.7632	30.4289	48.0131	39.8525
ENSG00000136161	1558.65	0.883293	7.01451e-07	13	48488959	48533256	RCC1 and BTB domain containing protein 2 [Source:HGNC Symbol;Acc:HGNC:1914]	RCBTB2	protein_coding	744.539	2660.09	481.929	2116.28	1381.95	1062.2	900.878	1447.8	1143.66	1709.77	1248.1	2351.92	918.225	1844.17	1614.66	2916.29	1153.33	2717.65	779.686	3037.16	1831.34	2450.56	1033.35	1134.5	927.821	1589.59	990.762	2406.2	1350.01	1702.45	659.202	2616.08	899.216	1172.61
ENSG00000175066	376.798	-1.11375	7.16255e-07	3	142157527	142225607	glycerol kinase 5 (putative) [Source:HGNC Symbol;Acc:HGNC:28635]	GK5	protein_coding	1048.72	140.346	573.397	247.507	280.031	194.488	993.014	218.508	537.009	213.353	654.899	296.109	230.345	214.684	352.992	220.959	184.868	144.923	980.426	216.94	426.868	178.46	177.855	178.565	524.666	219.54	472.65	138.312	229.809	144.36	1666.92	158.55	165.302	185.753
ENSG00000149781	2704.07	-0.584847	7.17692e-07	11	64206678	64223886	fermitin family member 3 [Source:HGNC Symbol;Acc:HGNC:23151]	FERMT3	protein_coding	4610.48	2476.57	5162.54	2686.12	2216.84	1879.05	2363.34	1739.14	3205.56	2082.03	2609.02	2579.24	4234.56	2456.55	3068	2695.33	3209.98	1055.87	2029.22	1468.04	2804.84	1699.72	2603.24	1514.57	4467.67	3375.58	3988.91	1949.2	3111.88	2301.23	3645.99	2197.28	2179.79	2270.92
ENSG00000254789	202.616	1.65463	7.23206e-07	11	15571819	15622403		RP11-531H8.2	lincRNA	31.833	34.5467	9.83529	704.146	241.018	106.968	2.92493	46.0799	8.24758	114.769	10.5771	32.901	28.3987	489.198	41.3663	195.393	247.891	644.562	8.72783	362.388	40.9466	190.067	146.06	497.687	7.5356	106.803	20.3796	973.887	113.553	849.805	48.0214	179.37	120.033	233.036
ENSG00000248323	243.302	1.11522	7.35015e-07	5	91303029	91314402	lung cancer associated transcript 1 (non-protein coding) [Source:HGNC Symbol;Acc:HGNC:48498]	LUCAT1	lincRNA	116.721	140.346	67.8635	446.087	514.98	219.921	49.7238	160.536	70.5626	301.637	54.6483	235.292	171.444	368.365	111.689	483.918	404.399	524.483	112.007	316.781	132.053	237.221	169.906	344.222	118.686	701.342	120.71	367.168	93.7259	281.609	102.591	249.837	234.578	247.22
ENSG00000104687	2246.64	-0.580985	7.35015e-07	8	30678061	30727926	glutathione-disulfide reductase [Source:HGNC Symbol;Acc:HGNC:4623]	GSR	protein_coding	1697.76	794.574	2868.95	1981.01	1378.48	1505.78	2146.9	1755.49	2757.44	1921.65	3988.45	2899.28	2101.51	1888.75	4721.27	2413.2	2154.34	1428.53	4935.59	2667.37	2844.76	1046.82	1591.75	1189	3856.34	2228.63	2800.63	1600.57	3174.96	1820.5	2357.41	1591.91	1108.42	1167.88
ENSG00000260314	73.9997	-1.3383	7.35015e-07	10	17809344	17911170	mannose receptor, C type 1 [Source:HGNC Symbol;Acc:HGNC:7228]	MRC1	protein_coding	44.2125	21.5917	34.4235	3.83731	16.4724	44.1338	217.907	93.6462	24.7427	16.1854	278.53	65.8021	46.2794	14.0776	501.911	90.3922	72.4767	19.3231	27.6381	16.024	28.6626	13.7835	29.8081	30.1194	52.7492	19.5806	232.014	9.98128	54.0726	29.1565	165.164	20.019	149.526	31.7469
ENSG00000163600	61.429	1.04134	7.48919e-07	2	203936748	203961577	inducible T-cell costimulator [Source:HGNC Symbol;Acc:HGNC:5351]	ICOS	protein_coding	17.685	45.3425	23.6047	52.763	29.477	58.3463	43.8739	92.1598	76.9774	48.5562	9.69567	22.931	28.3987	69.2151	9.65213	45.6526	66.1744	216.694	10.1825	78.8872	46.0649	111.719	74.5203	107.569	22.6068	38.5679	50.1651	110.507	21.629	50.4905	26.1935	148.141	117.289	116.856
ENSG00000090376	11609.1	-0.65749	7.50922e-07	12	66188879	66254622	interleukin 1 receptor associated kinase 3 [Source:HGNC Symbol;Acc:HGNC:17020]	IRAK3	protein_coding	20038.9	12639.8	12151.5	13721.3	9782.89	4626.57	14534	8657.07	11420.2	8620.93	19506.8	21479.4	11773.9	6818.27	20830.7	15063.5	8657.29	3824.59	15849.7	10266.4	12437.5	9227.67	5637.71	3715.44	19837.5	16430.5	11712	4358.25	15444	6181.89	19768.8	7506.32	7332.97	4855.25
ENSG00000088543	19.5171	1.13194	7.51195e-07	3	50558025	50571027	chromosome 3 open reading frame 18 [Source:HGNC Symbol;Acc:HGNC:24837]	C3orf18	protein_coding	3.537	17.2733	3.93412	15.3492	6.06879	15.7086	14.6246	28.2425	6.41479	23.5424	7.0514	9.97001	12.6217	26.9821	11.031	14.6088	22.0581	78.6725	4.36392	22.187	12.284	23.9397	21.8593	32.2708	5.6517	14.2405	14.8928	36.3604	5.40726	16.3561	5.82077	47.2448	39.7823	43.2298
ENSG00000196781	73.2339	-1.13077	7.71934e-07	9	81583683	81689305	transducin like enhancer of split 1 [Source:HGNC Symbol;Acc:HGNC:11837]	TLE1	protein_coding	252.896	62.6159	143.595	38.3731	47.6834	41.1417	229.607	62.4308	79.7266	48.5562	127.807	54.835	77.8335	36.3672	77.217	23.7394	53.5698	37.2659	88.733	32.0479	26.6153	21.0379	35.7698	53.0675	128.105	29.6676	90.1405	32.0827	83.8126	38.4012	255.386	19.2182	32.2373	28.3696
ENSG00000206337	994.34	0.656943	7.96445e-07	6	31400702	31477506	HLA complex P5 (non-protein coding) [Source:HGNC Symbol;Acc:HGNC:21659]	HCP5	sense_overlapping	592.448	2210.99	358.004	895.053	800.214	944.762	662.497	989.974	726.704	1107.96	815.318	987.031	732.056	1213.02	736.319	938.618	1240.51	1556.89	679.316	1587.61	893.659	1350.78	1344.35	1394.1	399.387	757.711	678.797	1279.74	647.069	997.721	574.074	1081.03	1257.26	1376.6
ENSG00000196154	9146.57	0.80517	9.03031e-07	1	153543613	153550136	S100 calcium binding protein A4 [Source:HGNC Symbol;Acc:HGNC:10494]	S100A4	protein_coding	2930.41	6997.86	4261.63	21323.9	4786.54	5394.79	4207.51	8474.24	6866.57	10260.1	6154.11	14137.5	7685.54	11880.4	9124.02	11881.6	5219.38	14139	5239.61	13902.6	12217.4	13052.2	7909.09	7634.55	9081.34	18404	6037.85	8882.62	10436	13884.9	3350.58	10882.3	5977.63	8365.64
ENSG00000184489	120.691	1.06004	9.05356e-07	8	141391993	141432454	protein tyrosine phosphatase type IVA, member 3 [Source:HGNC Symbol;Acc:HGNC:9636]	PTP4A3	protein_coding	68.9715	136.028	61.9623	311.781	164.724	181.771	13.1622	63.9172	56.8167	220.71	40.5455	128.613	117.802	97.3703	68.9438	231.002	176.465	171.147	37.8206	110.935	88.0351	206.752	188.785	197.21	38.62	142.998	25.8664	114.785	77.5041	153.605	26.9211	128.922	113.86	139.146
ENSG00000111371	1267.47	0.634789	9.05356e-07	12	46183063	46270017	solute carrier family 38 member 1 [Source:HGNC Symbol;Acc:HGNC:13447]	SLC38A1	protein_coding	889.556	861.508	838.95	1393.9	1072.44	1248.46	2171.76	2571.55	1148.25	2087.92	706.903	921.229	866.687	1052.3	740.456	1143.14	1124.97	2045.48	507.669	1585.14	773.89	1476.28	1652.36	2347.88	538.795	1035.4	859.862	1545.67	712.857	1457.82	758.155	1788.1	1635.19	1533.31
ENSG00000156140	99.2386	-1.27128	9.05356e-07	4	72280969	72569386	ADAM metallopeptidase with thrombospondin type 1 motif 3 [Source:HGNC Symbol;Acc:HGNC:219]	ADAMTS3	protein_coding	290.034	12.955	69.8305	19.1866	35.5458	34.4094	254.469	47.5663	164.035	26.4852	207.135	213.358	56.7974	22.2896	278.533	148.828	29.4108	26.2242	177.466	50.5371	183.236	31.9196	36.7634	40.1592	220.416	40.9413	90.1405	20.6755	36.9496	21.334	357.977	80.8767	22.6347	24.9922
ENSG00000131966	935.062	-0.482273	9.62816e-07	14	58200080	58235636	actin-related protein 10 homolog [Source:HGNC Symbol;Acc:HGNC:17372]	ACTR10	protein_coding	1299.85	628.318	1357.27	924.792	550.526	489.96	998.863	764.034	1194.07	688.615	1681.76	908.268	869.842	876.333	1405.07	804.399	715.314	630.76	1242.26	898.575	1219.18	745.758	756.133	649.001	1338.51	906.049	1011.14	836.288	994.936	681.266	1488.66	883.238	672.869	680.194
ENSG00000259953	117.923	-0.636345	9.62816e-07	9	112032555	112037730		RP11-4O1.2	sense_overlapping	162.702	79.8892	181.953	90.1768	133.513	122.677	162.334	90.6733	118.215	113.298	134.858	118.643	216.672	79.7733	99.279	81.2617	154.407	80.0527	71.2773	54.235	90.0825	42.8013	114.264	88.9239	124.337	79.5092	199.093	113.359	213.587	109.515	186.992	96.0911	105.629	99.2934
ENSG00000032444	498.551	-0.634518	9.88521e-07	19	7534004	7561764	patatin like phospholipase domain containing 6 [Source:HGNC Symbol;Acc:HGNC:16268]	PNPLA6	protein_coding	1075.25	513.882	716.009	542.979	451.692	382.243	317.355	227.426	391.302	285.451	910.512	455.629	375.494	380.096	1112.75	395.352	450.616	234.637	423.3	279.803	684.832	457.756	771.037	438.165	694.217	455.695	638.038	260.226	428.075	394.679	617.729	287.473	442.406	458.641
ENSG00000110315	3518.1	-0.777723	1.01456e-06	11	10511678	10541230	ring finger protein 141 [Source:HGNC Symbol;Acc:HGNC:21159]	RNF141	protein_coding	5164.02	1304.14	2308.34	2769.58	2591.37	1637.44	4008.62	2513.58	2926.06	2034.95	8923.55	3509.44	2536.95	3052.5	7774.1	3078.81	2969.45	2165.56	7412.84	3510.48	5251.4	2408.48	2284.3	1817.92	4391.37	2298.05	4082.97	2189.46	4066.26	2065.84	9918.59	3115.76	1952.76	1580.59
ENSG00000159658	1183.8	-0.422464	1.02874e-06	1	46675159	46719064	EF-hand calcium binding domain 14 [Source:HGNC Symbol;Acc:HGNC:29051]	EFCAB14	protein_coding	1828.63	1200.5	1212.69	706.065	1340.34	1211.06	1377.64	1033.08	1068.52	847.526	1919.74	1676.96	1409.42	804.772	1243.75	1215.27	1296.18	778.443	1523.01	1090.86	1315.41	969.195	1030.37	965.255	1157.66	863.328	1362.3	1087.96	1147.24	902.429	1795.71	935.287	1035.02	897.694
ENSG00000155096	3272.21	-0.686946	1.02874e-06	8	102826357	102893864	antizyme inhibitor 1 [Source:HGNC Symbol;Acc:HGNC:16432]	AZIN1	protein_coding	6034.12	2141.89	5121.23	2478.9	2981.51	2862.71	4072.96	2769.25	3792.97	2418.98	4785.26	1883.33	2920.86	2780.33	4838.47	2335.59	2429.55	2248.38	4781.4	2491.11	4218.52	2230.75	2479.04	2162.14	4664.54	2339.59	4406.69	2678.55	3328.17	3045.79	7064.23	2357.44	2227.81	1883.2
ENSG00000134324	168.411	0.58198	1.02902e-06	2	11677595	11827409	lipin 1 [Source:HGNC Symbol;Acc:HGNC:13345]	LPIN1	protein_coding	88.425	118.754	109.172	141.021	149.986	187.008	182.808	218.508	168.617	217.767	73.1583	88.7331	154.615	200.606	68.9438	120.523	195.372	284.325	65.4587	213.242	99.2955	195.87	231.51	291.154	52.7492	113.924	183.416	285.892	103.639	183.473	148.43	287.473	237.322	264.783
ENSG00000103540	518.059	-0.49911	1.02902e-06	16	19523811	19553408	centriolar coiled-coil protein 110 [Source:HGNC Symbol;Acc:HGNC:24342]	CCP110	protein_coding	783.446	788.096	372.757	409.633	550.526	418.149	617.16	334.451	435.289	291.337	832.947	552.338	496.452	324.959	736.319	570.658	526.244	244.299	689.499	399.366	590.654	376.506	516.674	405.895	783.703	472.308	493.029	400.677	615.527	381.168	822.184	485.26	454.066	442.43
ENSG00000277734	369.047	1.06319	1.04206e-06	14	22203093	22552155	T-cell receptor alpha constant [Source:HGNC Symbol;Acc:HGNC:12029]	TRAC	TR_C_gene	125.564	123.073	80.6494	202.418	220.21	590.944	331.98	784.844	253.842	384.035	66.1069	180.457	391.271	416.463	44.124	320.481	454.818	1356.75	101.825	650.819	248.75	371.428	580.265	832.586	118.686	127.571	250.042	874.788	118.059	342.055	120.053	808.767	338.149	335.706
ENSG00000164485	4.33245	-1.76479	1.04206e-06	6	137143820	137173648	interleukin 22 receptor subunit alpha 2 [Source:HGNC Symbol;Acc:HGNC:14901]	IL22RA2	protein_coding	0	0	50.16	0.959328	0	0	1.46246	0	19.2444	1.4714	2.64427	2.991	0	0	15.1676	0.913052	0	0	4.36392	1.23261	12.284	0	0	0	11.3034	0.593352	4.70298	0	1.80242	0	16.0071	0	0	0
ENSG00000109452	390.72	1.00288	1.0489e-06	4	142023160	142847432	inositol polyphosphate-4-phosphatase type II B [Source:HGNC Symbol;Acc:HGNC:6075]	INPP4B	protein_coding	95.499	218.076	231.129	225.442	321.646	412.165	301.268	648.091	260.257	348.722	98.7196	164.505	273.469	367.192	46.8818	203.611	381.291	1472.69	66.9134	579.328	245.679	666.684	491.834	718.563	199.693	264.635	302.559	632.385	164.921	446.592	184.082	1100.24	493.163	656.553
ENSG00000226950	64.7242	0.819778	1.0489e-06	4	52712404	52720351	differentiation antagonizing non-protein coding RNA [Source:HGNC Symbol;Acc:HGNC:28964]	DANCR	processed_transcript	22.9905	12.955	25.5717	102.648	53.7522	63.5826	57.0361	83.2411	71.479	182.454	23.7985	24.925	54.6938	95.0241	12.4099	28.3046	47.2674	133.881	21.8196	67.7937	33.7809	66.741	85.45	134.82	19.781	39.1613	65.8418	116.924	52.2702	108.092	41.473	92.0873	78.1927	80.3804
ENSG00000123689	135.641	-0.926066	1.14369e-06	1	209675420	209676388	G0/G1 switch 2 [Source:HGNC Symbol;Acc:HGNC:30229]	G0S2	protein_coding	219.294	82.0484	247.849	152.533	83.2291	67.3227	141.859	44.5934	128.296	101.527	563.231	150.547	73.6263	52.7911	135.13	97.6966	60.9225	9.66153	178.921	178.729	393.087	174.107	76.5075	26.5337	216.649	106.21	180.281	29.9438	53.1714	39.1124	230.648	129.723	105.629	80.3804
ENSG00000138593	831.477	-0.404638	1.14789e-06	15	48988476	49046563	SECIS binding protein 2 like [Source:HGNC Symbol;Acc:HGNC:28997]	SECISBP2L	protein_coding	1117.69	736.276	1252.03	800.079	898.181	679.211	927.203	590.12	829.34	644.473	1154.67	1285.13	922.432	601.819	1070.01	913.965	725.818	523.103	1236.44	760.522	925.393	797.99	583.246	551.472	919.343	809.333	872.403	594.599	814.694	516.994	1037.55	688.653	796.331	693.703
ENSG00000139626	407.01	0.771394	1.15347e-06	12	53191318	53207307	integrin subunit beta 7 [Source:HGNC Symbol;Acc:HGNC:6162]	ITGB7	protein_coding	309.488	224.553	135.727	407.714	338.118	538.582	302.73	515.797	305.16	788.67	140.147	155.532	283.987	774.27	183.39	212.741	350.829	858.496	160.01	548.513	434.034	591.238	682.606	765.893	105.498	246.241	329.993	591.747	249.635	443.036	267.028	561.332	452.009	583.602
ENSG00000156052	5715.39	-0.556616	1.15347e-06	9	77716087	78031458	G protein subunit alpha q [Source:HGNC Symbol;Acc:HGNC:4390]	GNAQ	protein_coding	9341.22	6419.21	6910.27	5139.12	4694.64	3162.67	5848.4	3794.9	5675.25	3704.98	9222.35	7339.92	5113.87	4208.04	10409.1	6763.89	3593.38	3319.43	8610.01	5322.42	7488.11	3371.15	2852.64	3037.04	8625.44	5978.02	7400.14	3815.7	6369.75	4465.21	12199.6	4063.85	3278.61	2784.94
ENSG00000180353	11004.6	-0.713112	1.18597e-06	3	121631399	121660927	hematopoietic cell-specific Lyn substrate 1 [Source:HGNC Symbol;Acc:HGNC:4844]	HCLS1	protein_coding	15099.5	8064.49	5522.51	6107.08	9653.71	8324.83	13033.5	7048.73	8844.16	6141.62	20512.5	22720.7	9532.5	4272.56	25309.3	14738.5	10387.3	4044.04	21447.2	8368.21	12805	5693.3	7305.97	6442.68	17992.2	7664.33	10724.4	8384.98	14436.5	7114.18	24066.7	8251.03	7620.36	6481.77
ENSG00000071575	139.177	0.9851	1.23566e-06	2	12716889	12742734	tribbles pseudokinase 2 [Source:HGNC Symbol;Acc:HGNC:30809]	TRIB2	protein_coding	42.444	619.681	70.8141	110.323	72.8255	133.897	116.997	173.914	98.971	142.726	32.6127	58.823	90.4552	132.564	30.3353	100.436	147.054	263.622	42.1845	179.961	99.2955	187.165	240.452	315.536	33.9102	89.0028	90.1405	209.607	59.4799	103.826	61.1181	204.994	172.847	203.991
ENSG00000226328	78.01	0.847516	1.27168e-06	22	45133020	45163781	NUP50 antisense RNA 1 (head to head) [Source:HGNC Symbol;Acc:HGNC:50502]	NUP50-AS1	lincRNA	14.148	47.5017	23.6047	98.8107	136.981	111.456	46.7989	81.7546	23.8263	82.3984	53.7669	105.682	51.5384	86.8121	48.2606	80.3486	99.7868	157.345	61.0948	140.518	58.3489	106.64	107.309	114.741	38.62	135.878	31.3532	69.156	63.9859	121.604	39.2902	76.8729	66.5324	69.573
ENSG00000108405	976.683	-0.578181	1.30286e-06	17	3896592	3916500	purinergic receptor P2X 1 [Source:HGNC Symbol;Acc:HGNC:8533]	P2RX1	protein_coding	525.245	300.124	1648.39	1107.06	858.301	818.345	567.436	379.044	1016.29	987.309	1526.63	1695.9	957.142	492.717	1469.88	992.488	1134.42	434.769	1360.09	817.222	1096.34	541.908	605.105	456.811	2435.88	1539.75	1320.75	752.873	1778.99	834.16	988.803	727.89	551.464	487.686
ENSG00000254288	37.2258	1.25376	1.30341e-06	8	74052340	74099853		RP11-6I2.3	lincRNA	24.759	112.277	3.93412	51.8037	15.6055	6.73227	14.6246	46.0799	15.5788	38.2564	6.16997	91.7241	18.9325	17.597	45.5029	97.6966	5.25194	37.2659	24.7289	80.1198	40.9466	84.8771	10.9296	16.494	32.9683	85.4427	7.8383	44.9157	27.9375	63.2909	21.1003	46.4441	10.2885	17.5621
ENSG00000170909	482.27	-0.590672	1.30341e-06	19	54094668	54102692	osteoclast associated, immunoglobulin-like receptor [Source:HGNC Symbol;Acc:HGNC:29960]	OSCAR	protein_coding	903.704	611.044	630.442	537.223	407.476	362.047	451.902	199.184	448.119	313.408	758.907	912.256	591.114	269.821	947.287	863.748	363.434	204.272	689.499	435.112	635.696	277.12	175.868	131.234	767.689	512.656	592.576	273.059	606.515	324.277	370.347	238.626	341.579	249.922
ENSG00000070269	684.88	-0.663006	1.30341e-06	14	56488354	56650606	transmembrane protein 260 [Source:HGNC Symbol;Acc:HGNC:20185]	TMEM260	protein_coding	1434.25	898.214	870.423	597.661	517.581	302.204	982.776	383.503	685.466	347.25	978.382	708.868	536.42	475.12	1212.03	883.835	317.217	415.446	1313.54	780.244	872.162	357.645	367.634	365.735	1199.1	686.509	881.025	342.928	616.428	428.814	1252.19	482.057	460.24	333.005
ENSG00000160199	222.532	-0.501502	1.32617e-06	21	42974510	43033931	PBX/knotted 1 homeobox 1 [Source:HGNC Symbol;Acc:HGNC:9022]	PKNOX1	protein_coding	376.691	250.463	233.096	243.669	199.403	109.212	283.718	148.645	226.35	141.254	318.194	276.169	213.516	191.221	245.44	147.914	160.709	133.881	237.106	144.216	274.342	169.029	151.028	158.485	338.16	196.993	292.369	206.042	249.635	184.895	462.024	250.638	200.283	151.304
ENSG00000138738	786.703	-0.837481	1.33333e-06	4	120684919	120922870	PR/SET domain 5 [Source:HGNC Symbol;Acc:HGNC:9349]	PRDM5	protein_coding	1978.95	1923.82	317.68	133.347	531.453	281.259	861.392	362.693	1039.2	285.451	873.492	1111.66	1014.99	708.574	774.928	546.005	235.287	150.444	2027.77	1243.71	1380.92	404.073	324.909	296.174	2911.57	1017.6	431.107	119.775	417.26	130.137	1525.04	940.892	258.585	187.779
ENSG00000183340	140.894	-0.501931	1.50505e-06	11	96389989	96507574	JRK-like [Source:HGNC Symbol;Acc:HGNC:6200]	JRKL	protein_coding	251.127	86.3667	182.936	119.916	104.036	83.0313	153.559	104.051	155.788	95.641	252.088	177.466	135.683	114.967	242.682	168.915	88.2325	78.6725	183.284	114.633	194.496	117.522	96.3796	93.9438	188.39	110.957	164.604	121.201	134.28	118.759	187.72	131.325	131.693	106.048
ENSG00000104918	1861.66	-1.67214	1.51708e-06	19	7669044	7670454	resistin [Source:HGNC Symbol;Acc:HGNC:20389]	RETN	protein_coding	5961.61	138.187	10423.4	498.85	314.71	333.621	947.677	306.208	2946.22	718.043	9772.36	561.311	232.449	572.491	2836.35	136.045	52.5194	77.2922	4736.3	251.453	4825.55	326.451	323.915	119.043	3378.78	432.554	1799.67	231.708	897.606	2101.4	6163.47	236.224	314.143	328.952
ENSG00000113263	496.444	0.792517	1.58591e-06	5	157142933	157255191	IL2 inducible T-cell kinase [Source:HGNC Symbol;Acc:HGNC:6171]	ITK	protein_coding	254.664	319.557	196.706	248.466	386.669	582.715	501.625	792.277	461.865	462.019	118.992	188.433	262.951	384.789	86.8691	265.698	626.031	1221.49	107.643	557.141	405.371	728.347	651.804	938.004	198.751	281.842	435.81	1007.4	183.847	378.323	323.78	1355.69	884.812	1078.72
ENSG00000151135	94.8415	0.71282	1.6373e-06	12	106955719	106978778	transmembrane protein 263 [Source:HGNC Symbol;Acc:HGNC:28281]	TMEM263	protein_coding	56.592	79.8892	77.6988	179.394	60.6879	85.2754	140.397	153.104	122.797	225.124	42.3084	44.865	63.1083	87.9852	13.7888	34.696	105.039	161.486	30.5474	89.9807	51.1832	152.344	129.169	170.677	38.62	53.9951	73.6801	150.432	40.5545	86.0472	60.3905	144.937	109.744	108.074
ENSG00000118873	1446.72	-0.366143	1.65246e-06	1	220148293	220272454	RAB3 GTPase activating non-catalytic protein subunit 2 [Source:HGNC Symbol;Acc:HGNC:17168]	RAB3GAP2	protein_coding	2141.65	1470.39	1942.47	1341.14	1048.17	807.124	1715.47	1140.11	1650.43	1165.35	2319.91	1882.34	1225.35	1156.71	1911.12	1581.41	968.457	927.507	1982.67	1512.42	1817	1291.29	896.231	890.673	1858.47	1364.12	1733.83	1110.06	1461.76	1201.1	2196.61	1318.85	1079.61	1078.72
ENSG00000157538	753.897	-0.353615	1.66128e-06	21	37223420	37267919	DSCR3 arrestin fold containing [Source:HGNC Symbol;Acc:HGNC:3044]	DSCR3	protein_coding	1000.97	677.979	805.51	642.749	630.287	602.912	880.404	585.66	688.215	560.603	1595.38	1125.61	781.491	580.703	1007.96	856.443	747.876	576.931	1301.9	802.431	913.109	626.06	571.322	443.902	775.225	677.608	625.497	590.321	766.029	573.174	879.664	624.592	540.49	573.47
ENSG00000183723	189.529	-0.935465	1.75261e-06	16	66614750	66696707	CKLF like MARVEL transmembrane domain containing 4 [Source:HGNC Symbol;Acc:HGNC:19175]	CMTM4	protein_coding	194.535	64.775	540.941	121.835	149.119	103.976	250.081	132.294	405.048	80.927	239.748	267.196	125.165	89.1584	315.762	228.263	96.6356	56.589	257.471	91.2133	255.916	87.7789	43.7186	55.2189	543.505	199.366	311.964	104.09	239.722	155.027	344.153	114.509	87.1094	91.1879
ENSG00000116991	2259	-0.831383	1.81864e-06	1	232397965	232561558	signal induced proliferation associated 1 like 2 [Source:HGNC Symbol;Acc:HGNC:23800]	SIPA1L2	protein_coding	7295.06	5309.39	1579.55	1791.06	1188.62	735.314	2838.64	1177.27	1331.53	700.386	4077.47	3663.98	1776.5	1027.67	3091.44	1970.37	1140.72	488.597	4147.17	1509.95	1980.79	915.512	1103.89	792.427	2959.61	2285	2092.83	763.568	3456.14	1784.95	8558.72	1113.06	1281.95	876.754
ENSG00000143952	914.895	-0.646406	1.81965e-06	2	63892146	64019072	VPS54, GARP complex subunit [Source:HGNC Symbol;Acc:HGNC:18652]	VPS54	protein_coding	1179.59	641.273	1462.51	606.295	642.425	528.857	1077.84	746.197	1194.07	840.169	1756.68	991.019	802.527	734.383	1588.46	689.355	538.849	561.749	1632.1	762.987	1071.78	519.419	519.655	513.464	1781.23	762.458	1098.15	538.989	1047.21	911.674	1423.91	671.036	639.946	630.209
ENSG00000213064	731.88	-0.649249	1.81965e-06	1	168225938	168253025	SFT2 domain containing 2 [Source:HGNC Symbol;Acc:HGNC:25140]	SFT2D2	protein_coding	1250.33	913.328	1138.93	454.721	1125.33	781.691	1006.18	456.339	723.954	448.777	927.259	962.106	739.419	411.771	970.728	916.705	580.864	495.498	1573.92	817.222	849.641	604.296	620.009	512.747	819.497	499.009	734.449	310.133	709.253	268.097	908.768	385.165	478.759	489.037
ENSG00000148057	201.887	-0.885513	1.81965e-06	9	83623049	83644130	IDNK, gluconokinase [Source:HGNC Symbol;Acc:HGNC:31367]	IDNK	protein_coding	141.48	138.187	386.527	264.774	32.9449	21.6929	149.171	120.402	376.64	139.783	208.016	268.193	175.651	90.3315	261.986	149.741	175.415	55.2087	373.842	183.659	296.863	81.2499	74.5203	44.462	857.175	274.722	196.741	59.1747	433.482	88.8917	267.028	204.994	157.071	114.154
ENSG00000182173	38.691	0.858253	1.81978e-06	17	75516060	75524739	tRNA splicing endonuclease subunit 54 [Source:HGNC Symbol;Acc:HGNC:27561]	TSEN54	protein_coding	14.148	25.91	28.5223	43.1697	36.4128	43.3857	24.8619	63.9172	18.328	33.8422	10.5771	10.967	18.9325	51.618	16.5465	19.1741	24.1589	66.2505	13.0917	51.7697	24.5679	63.1138	49.6802	76.0156	16.9551	38.5679	36.0562	54.1841	23.4315	44.8014	18.9175	71.2676	87.1094	95.2406
ENSG00000119900	5887.26	0.735214	1.85714e-06	6	71288803	71308950	opioid growth factor receptor like 1 [Source:HGNC Symbol;Acc:HGNC:21378]	OGFRL1	protein_coding	4196.65	7578.68	1156.63	7124.93	5285.05	5973.02	4286.48	6362	3023.2	6596.28	5552.98	7736.73	4914.03	6712.69	9386	12079.7	4958.88	9636.69	5763.28	12539.4	4436.56	7249.38	4012.17	6004.52	2889.9	5556.15	2949.55	7338.38	5099.95	6598.61	3699.1	6169.05	3622.93	3677.23
ENSG00000133704	889.308	-0.349898	1.91278e-06	12	30628988	30695986	importin 8 [Source:HGNC Symbol;Acc:HGNC:9853]	IPO8	protein_coding	1179.59	999.695	938.286	775.137	729.122	581.219	798.506	694.171	684.549	542.946	1412.92	1121.63	798.32	645.225	1787.02	1296.53	652.291	314.69	791.323	637.261	1288.79	828.459	751.165	677.686	1136.93	881.722	1080.9	804.206	959.789	813.537	1288.57	1002.55	681.1	660.605
ENSG00000128294	2219.49	-0.509403	1.97417e-06	22	26521983	26596717	tyrosylprotein sulfotransferase 2 [Source:HGNC Symbol;Acc:HGNC:12021]	TPST2	protein_coding	2850.82	1753.24	2650.61	2414.63	1161.74	1069.68	2635.36	1843.2	3138.66	2223.28	3049.73	2384.83	2143.58	1769.09	3270.69	2334.68	1639.65	1583.11	3617.69	2578.63	2962.48	1238.34	1193.32	910.036	3878.01	2118.27	3123.56	1460.83	3116.39	1901.57	3453.9	1953.05	1036.4	1003.74
ENSG00000198821	324.765	0.774031	2.02342e-06	1	167430640	167518610	CD247 molecule [Source:HGNC Symbol;Acc:HGNC:1677]	CD247	protein_coding	162.702	133.868	148.513	185.15	187.266	446.574	310.043	532.148	269.421	248.667	120.755	126.619	224.034	391.828	35.8508	126.001	256.295	604.536	141.1	493.045	304.028	417.857	445.135	661.909	77.2399	183.939	305.694	619.552	123.466	282.32	286.673	799.158	610.452	780.163
ENSG00000204634	1555.59	-0.907477	2.02342e-06	2	101007617	101252866	TBC1 domain family member 8 [Source:HGNC Symbol;Acc:HGNC:17791]	TBC1D8	protein_coding	3528.16	3217.16	1935.58	917.117	532.32	528.857	1926.07	786.331	1577.12	676.844	2456.53	3710.84	1243.23	750.807	2614.35	1898.24	443.264	245.679	3107.11	973.764	2359.55	947.432	1249.95	588.762	3263.86	1372.42	1818.49	275.911	1799.72	956.475	3103.93	692.657	855.318	536.32
ENSG00000106799	4785.14	-0.481759	2.05133e-06	9	99104038	99154192	transforming growth factor beta receptor 1 [Source:HGNC Symbol;Acc:HGNC:11772]	TGFBR1	protein_coding	6580.59	5730.43	3666.6	4733.32	4554.19	3106.57	6114.57	3768.14	3651.85	2945.74	8633.56	5414.71	4529.07	3365.73	7855.45	5451.84	3698.41	2670.72	9116.22	5174.51	7316.13	3718.63	2902.32	2428.2	6754.72	4334.44	5338.67	3571.87	4504.25	2590.66	7708.16	4584.35	3091.36	3088.9
ENSG00000109762	68.1051	0.725531	2.07907e-06	4	185204237	185370185	sorting nexin 25 [Source:HGNC Symbol;Acc:HGNC:21883]	SNX25	protein_coding	28.296	28.0692	71.7976	141.021	46.8164	61.3385	109.685	129.321	66.897	147.14	22.0356	29.91	35.7614	73.9076	20.6831	44.7396	35.7132	138.022	27.6381	73.9568	42.9939	80.5245	134.137	149.88	23.5488	32.041	43.8945	67.0171	51.369	102.403	36.3798	69.6661	68.5901	80.3804
ENSG00000245937	41.2631	0.715608	2.07907e-06	5	127940426	128083172	long intergenic non-protein coding RNA 1184 [Source:HGNC Symbol;Acc:HGNC:49565]	LINC01184	lincRNA	24.759	21.5917	22.6212	42.2104	34.6788	49.37	58.4986	60.9444	30.2411	51.499	15.8656	29.91	29.4505	41.0598	27.5775	44.7396	44.1163	74.5318	16.001	59.1654	31.7336	52.2321	44.7122	73.1471	16.9551	32.6344	23.5149	54.897	28.8387	66.8466	30.559	63.26	50.0708	54.7127
ENSG00000113615	500.473	-0.546296	2.09199e-06	5	134648789	134727823	SEC24 homolog A, COPII coat complex component [Source:HGNC Symbol;Acc:HGNC:10703]	SEC24A	protein_coding	1170.75	693.093	805.51	632.197	409.21	308.188	674.196	289.857	565.417	429.649	723.65	564.302	578.492	327.305	557.066	504.005	415.953	371.279	818.962	484.417	416.631	391.015	427.25	367.17	632.049	408.82	576.899	216.023	440.692	249.608	595.901	333.116	339.521	297.88
ENSG00000174405	622.701	-0.488642	2.16123e-06	13	108207439	108218368	DNA ligase 4 [Source:HGNC Symbol;Acc:HGNC:6601]	LIG4	protein_coding	1154.83	604.567	733.712	551.613	343.32	221.417	761.944	398.368	784.437	510.576	1433.2	1051.84	465.949	414.117	921.089	748.703	306.713	378.18	1125.89	808.594	733.967	531.752	327.889	281.114	762.038	531.644	548.681	315.836	529.912	369.79	1244.19	586.156	366.271	323.548
ENSG00000157152	13.1158	-1.21287	2.21266e-06	3	12004402	12191400	synapsin II [Source:HGNC Symbol;Acc:HGNC:11495]	SYN2	protein_coding	40.6755	15.1142	16.72	6.71529	15.6055	4.48818	7.31232	5.94579	10.9968	8.8284	31.7313	20.937	31.5541	5.86568	41.3663	14.6088	2.10077	4.14066	20.3649	6.16306	9.21298	0.725446	6.95523	6.45415	16.0132	2.37341	23.5149	2.85179	17.123	5.68907	19.6451	6.40608	11.6603	6.07919
ENSG00000172890	600.283	-0.572216	2.26833e-06	11	71453109	71524107	NAD synthetase 1 [Source:HGNC Symbol;Acc:HGNC:29832]	NADSYN1	protein_coding	886.019	375.695	1076.96	482.542	619.017	516.889	599.611	399.854	708.376	462.019	776.535	565.299	589.01	431.714	692.195	723.138	664.895	302.268	762.231	412.925	704.281	439.62	432.218	381.512	800.658	591.572	790.101	612.423	665.093	483.571	1019.36	434.012	502.765	505.248
ENSG00000137501	99.9285	0.690473	2.3498e-06	11	85694224	85811159	synaptotagmin like 2 [Source:HGNC Symbol;Acc:HGNC:15585]	SYTL2	protein_coding	67.203	79.8892	68.847	86.3395	128.312	160.826	169.646	254.183	65.9806	67.6844	29.9684	35.892	70.4709	140.776	16.5465	53.8701	59.8721	132.501	58.1855	140.518	69.6092	145.815	56.6354	121.912	36.7361	87.8161	147.36	208.894	22.5303	44.8014	55.2973	113.708	205.084	193.859
ENSG00000124588	1526.18	-0.532669	2.36859e-06	6	2987987	3028869	NAD(P)H quinone dehydrogenase 2 [Source:HGNC Symbol;Acc:HGNC:7856]	NQO2	protein_coding	2974.62	1604.26	1189.09	1191.48	1490.32	846.77	1643.81	1104.43	2135.21	1728.89	1514.29	1727.8	1087.57	825.888	3651.26	2482.59	1082.95	596.254	1838.66	1355.87	1576.44	766.796	762.094	701.351	3301.54	2081.48	2244.11	935.388	2098.02	1209.64	1212.18	928.881	1124.88	875.403
ENSG00000165983	153.219	0.44358	2.40079e-06	10	16436943	16513745	phosphotriesterase related [Source:HGNC Symbol;Acc:HGNC:9590]	PTER	protein_coding	70.74	110.118	72.7811	108.404	149.119	157.834	141.859	194.725	159.453	200.11	113.704	153.538	123.061	160.72	132.372	168.002	149.155	292.606	114.916	177.496	132.053	166.127	149.041	228.047	84.7755	110.957	124.629	218.162	109.948	145.782	168.075	225.013	198.225	197.911
ENSG00000174946	79.4347	0.961208	2.44466e-06	3	151197832	151203201	G protein-coupled receptor 171 [Source:HGNC Symbol;Acc:HGNC:30057]	GPR171	protein_coding	58.3605	51.82	22.6212	50.8444	50.2843	64.3306	100.91	133.78	65.9806	88.284	20.2728	28.913	45.2276	87.9852	4.13663	44.7396	88.2325	302.268	27.6381	135.587	56.3015	143.638	77.5011	115.458	32.9683	58.1485	60.3549	118.349	25.2339	64.7132	37.835	213.002	97.3979	127.663
ENSG00000237181	94.2684	-0.793752	2.48534e-06	7	603185	608482		AC147651.4	antisense	99.036	60.4567	177.035	56.6003	13.0046	14.9606	111.147	44.5934	120.048	47.0848	223.882	107.676	44.1758	49.2717	313.005	189.915	54.6201	48.3076	104.734	34.5132	269.224	152.344	68.5587	28.6851	128.105	65.2688	50.949	35.6474	52.2702	22.7563	250.293	115.309	20.577	31.0714
ENSG00000180182	290.153	-0.464037	2.5034e-06	X	40648306	40735858	mediator complex subunit 14 [Source:HGNC Symbol;Acc:HGNC:2370]	MED14	protein_coding	330.71	295.806	368.823	238.873	566.132	381.495	393.403	258.642	221.768	180.982	387.827	317.046	285.039	174.797	336.446	315.003	304.612	164.246	427.664	262.546	306.076	219.085	285.164	252.429	377.722	224.287	293.153	235.986	272.166	232.541	402.361	188.178	185.193	178.998
ENSG00000133116	123.52	-1.12909	2.5034e-06	13	33016433	33066145	klotho [Source:HGNC Symbol;Acc:HGNC:6344]	KL	protein_coding	525.245	53.9792	91.4682	104.567	87.564	56.1023	216.445	81.7546	130.128	60.3274	139.265	250.247	107.284	38.7135	137.888	140.61	99.7868	15.1824	306.929	101.074	225.206	74.7209	34.7762	25.8166	166.725	61.1153	145.792	24.2402	96.4295	36.979	397.268	79.2752	64.4747	22.2904
ENSG00000177575	9023.84	-1.40983	2.5034e-06	12	7470813	7503893	CD163 molecule [Source:HGNC Symbol;Acc:HGNC:1631]	CD163	protein_coding	7993.62	13004.7	2332.93	486.379	1987.96	1908.22	8883.01	1941.3	4266.75	888.725	32106.8	44150.2	4366.04	890.411	61177.9	9432.74	5178.41	549.327	13173.2	855.433	9257	1311.61	591.195	822.546	10660	3321.59	3827.44	762.855	11134.5	2389.41	35441.2	2147.64	7293.18	2276.32
ENSG00000179299	378.335	-0.878295	2.56008e-06	4	40749897	40809985	NOP2/Sun RNA methyltransferase family member 7 [Source:HGNC Symbol;Acc:HGNC:25857]	NSUN7	protein_coding	779.909	220.235	254.734	326.171	255.756	82.2833	229.607	151.618	405.048	257.495	656.662	695.907	393.375	217.03	860.418	567.919	175.415	97.9955	520.761	369.784	565.063	176.283	230.516	162.788	655.597	462.221	404.456	89.1185	510.085	108.092	1078.3	411.59	316.886	174.27
ENSG00000030419	98.9881	0.712872	2.57961e-06	2	212999691	213152427	IKAROS family zinc finger 2 [Source:HGNC Symbol;Acc:HGNC:13177]	IKZF2	protein_coding	67.203	114.436	51.1435	63.3156	46.8164	86.7715	115.535	170.941	89.807	77.9842	84.6168	77.7661	52.5902	131.391	35.8508	74.8703	102.938	247.059	65.4587	150.379	48.1122	110.993	199.714	262.469	37.678	67.0488	73.6801	180.376	44.1593	58.313	32.0142	85.6813	118.661	139.821
ENSG00000112576	3215.96	-0.576695	2.59955e-06	6	41934933	42050357	cyclin D3 [Source:HGNC Symbol;Acc:HGNC:1585]	CCND3	protein_coding	5026.08	4827.9	4918.63	3638.73	3266.74	2202.95	2843.03	2260.89	3672.92	2299.8	4649.52	3183.42	2915.6	2751.01	6115.31	2129.24	2966.29	1233.92	2509.25	1633.21	3655.51	1850.61	2156.12	1827.96	5722.35	4777.67	4296.96	2160.95	4242	3180.9	4100.73	2043.54	2257.99	2025.05
ENSG00000101213	14.128	-1.05973	2.63403e-06	20	63528001	63537370	protein tyrosine kinase 6 [Source:HGNC Symbol;Acc:HGNC:9617]	PTK6	protein_coding	31.833	6.4775	11.8023	1.91866	16.4724	3.74015	10.2373	5.94579	36.6559	16.1854	25.5613	13.958	11.5698	8.21196	23.4409	14.6088	13.655	5.52087	30.5474	12.3261	27.6389	7.9799	9.93604	8.60554	18.839	8.30693	14.1089	3.56474	11.7157	4.2668	17.4623	6.40608	21.2629	19.5885
ENSG00000154330	133.883	1.29412	2.63571e-06	9	68328308	68531061	phosphoglucomutase 5 [Source:HGNC Symbol;Acc:HGNC:8908]	PGM5	protein_coding	3.537	36.7058	12.7859	301.229	115.307	92.0077	4.38739	16.3509	64.1479	225.124	37.9013	734.79	9.46624	15.2508	372.296	701.224	29.4108	63.4901	43.6392	208.312	162.763	470.089	21.8593	22.231	3.7678	22.5474	5.48681	34.9345	164.921	239.652	86.584	167.359	21.2629	41.2034
ENSG00000143546	269823	-0.660762	2.63571e-06	1	153390032	153391188	S100 calcium binding protein A8 [Source:HGNC Symbol;Acc:HGNC:10498]	S100A8	protein_coding	454489	208133	453350	367007	137618	93302.5	288597	154814	361638	205708	421861	348929	163618	154023	354433	251827	105542	120033	490452	289080	449719	198550	80437.2	56456.6	648806	318967	362693	117060	342021	199300	561393	211201	97692.9	105227
ENSG00000173611	111.05	-1.09308	2.63571e-06	9	124942608	125143506	suppressor of cancer cell invasion [Source:HGNC Symbol;Acc:HGNC:26709]	SCAI	protein_coding	180.387	58.2975	166.216	55.641	49.4173	47.8739	239.844	60.9444	154.871	57.3846	253.85	89.7301	93.6106	52.7911	118.583	94.0444	65.124	53.8285	471.303	44.3741	95.2008	63.8392	36.7634	61.673	250.559	56.3685	141.089	69.156	118.96	33.4233	281.58	56.8539	53.5003	48.6335
ENSG00000153406	116.997	0.60961	2.69651e-06	16	4461680	4495763	NmrA like redox sensor 1 [Source:HGNC Symbol;Acc:HGNC:24987]	NMRAL1	protein_coding	21.222	38.865	54.0941	127.591	72.8255	109.212	77.5106	163.509	116.383	182.454	62.5812	134.595	114.647	148.988	114.447	159.784	133.399	138.022	49.4577	151.611	101.343	139.286	115.258	149.88	65.9365	131.131	97.9788	156.136	101.837	118.759	117.143	147.34	172.161	192.508
ENSG00000109854	1241.49	-0.380685	2.69972e-06	11	20363685	20383783	HIV-1 Tat interactive protein 2 [Source:HGNC Symbol;Acc:HGNC:16637]	HTATIP2	protein_coding	1938.28	1489.83	1252.03	1371.84	960.603	756.258	1481.48	1062.81	1126.25	831.341	1765.49	1663	1080.2	797.733	1771.85	1346.75	1288.83	844.694	1336.81	812.292	1652.19	953.961	1011.49	699.917	1653.12	1133.3	1298.81	1160.68	1592.44	1146.35	1447.19	1188.33	1161.23	1133.43
ENSG00000274922	70.2382	-0.581202	2.70744e-06	13	112686769	112689815		RP11-88E10.5	lincRNA	54.8235	47.5017	131.793	79.6242	79.7613	70.3148	52.6487	41.6205	74.2282	64.7416	83.7354	70.7871	71.5227	61.0031	106.173	55.6962	82.9806	44.167	109.098	44.3741	108.508	56.5848	43.7186	34.4222	120.57	68.8289	95.6273	59.1747	63.9859	51.9128	113.505	56.0532	52.8144	35.7997
ENSG00000079215	372.697	-1.48136	2.70744e-06	5	36606355	36688334	solute carrier family 1 member 3 [Source:HGNC Symbol;Acc:HGNC:10941]	SLC1A3	protein_coding	939.074	736.276	459.308	63.3156	84.0961	52.3621	555.737	69.863	438.038	63.2702	1170.53	341.971	62.0565	80.9464	415.041	252.002	27.3101	30.3648	1399.36	89.9807	750.346	107.366	26.8273	23.6652	461.556	82.476	445.999	29.9438	332.547	143.649	2727.03	98.4934	52.8144	58.09
ENSG00000143515	369.722	0.742518	2.7739e-06	1	154325553	154351307	ATPase phospholipid transporting 8B2 [Source:HGNC Symbol;Acc:HGNC:13534]	ATP8B2	protein_coding	176.85	177.052	186.87	315.619	312.109	457.046	345.142	558.904	330.82	588.56	104.008	209.37	307.127	384.789	60.6705	236.481	496.833	868.157	160.01	523.86	294.815	395.368	671.677	763.025	138.467	184.533	286.098	653.774	182.044	342.766	181.171	653.42	519.227	503.897
ENSG00000143322	404.414	-0.66389	2.7739e-06	1	179099327	179229684	ABL proto-oncogene 2, non-receptor tyrosine kinase [Source:HGNC Symbol;Acc:HGNC:77]	ABL2	protein_coding	1172.52	630.477	429.802	348.236	295.637	235.629	586.448	239.318	345.482	175.097	654.899	665	226.138	145.469	653.587	538.701	217.43	132.501	603.675	281.036	437.105	255.357	377.57	358.564	393.735	298.456	453.054	223.866	392.027	233.252	974.979	245.032	295.623	234.387
ENSG00000254521	13.5633	-1.37552	2.7739e-06	19	51491357	51501789	sialic acid binding Ig like lectin 12 (gene/pseudogene) [Source:HGNC Symbol;Acc:HGNC:15482]	SIGLEC12	protein_coding	24.759	4.31834	0.983529	0.959328	3.46788	4.48818	39.4865	5.94579	1.8328	1.4714	46.7155	7.97601	10.518	2.34627	172.359	48.3918	5.25194	4.14066	11.6371	3.69784	0	0	0.993604	0.717128	15.0712	4.74682	19.5958	3.56474	0	0	9.45875	0.80076	3.4295	2.0264
ENSG00000134313	3769.26	-0.321532	2.78538e-06	2	8725278	8837630	kinase D-interacting substrate 220kDa [Source:HGNC Symbol;Acc:HGNC:29508]	KIDINS220	protein_coding	5768.85	4536.41	4756.35	3186.89	3512.96	2587.44	4008.62	3075.46	3775.56	2685.3	4712.1	4188.4	3328.96	2769.78	4791.59	4701.31	2753.07	2135.2	4580.66	3641.14	3749.68	2613.78	2952.99	2741.58	4850.1	4340.97	4524.27	3111.31	4178.01	3835.86	5967.02	3827.63	3010.42	2955.16
ENSG00000047188	437.437	-0.452291	2.87012e-06	5	113513683	113595285	YTH domain containing 2 [Source:HGNC Symbol;Acc:HGNC:24721]	YTHDC2	protein_coding	381.996	274.214	656.014	282.042	436.953	314.173	428.502	261.615	440.787	345.779	682.223	581.251	431.24	300.323	446.756	398.091	390.744	386.461	976.063	585.491	564.039	398.995	374.589	334.182	672.552	508.503	443.648	263.791	479.444	354.145	486.762	315.499	345.008	330.978
ENSG00000127125	407.038	-0.358473	2.8989e-06	1	42456117	42473385	phosphopantothenoylcysteine synthetase [Source:HGNC Symbol;Acc:HGNC:25686]	PPCS	protein_coding	484.569	287.169	336.367	344.399	313.843	288.74	466.526	340.397	436.205	331.065	594.08	540.374	395.478	303.842	558.444	484.831	464.271	320.211	565.854	446.206	524.116	330.803	336.832	240.238	527.492	404.666	367.616	313.697	471.333	331.388	593.719	402.782	358.726	333.005
ENSG00000104635	28.4846	0.839903	2.96628e-06	8	22367249	22434129	solute carrier family 39 member 14 [Source:HGNC Symbol;Acc:HGNC:20858]	SLC39A14	protein_coding	14.148	17.2733	20.6541	54.6817	20.8073	27.6771	19.012	40.1341	43.9871	85.3412	5.28855	13.958	26.2951	44.5792	6.89438	21.9133	15.7558	27.6044	14.5464	25.8849	11.2603	26.8415	43.7186	52.3504	5.6517	13.0538	16.4604	39.9251	14.4194	38.4012	17.4623	42.4403	50.0708	49.9845
ENSG00000168672	39.2676	0.871377	3.01076e-06	8	126552442	126558393	family with sequence similarity 84 member B [Source:HGNC Symbol;Acc:HGNC:24166]	FAM84B	protein_coding	45.981	92.8442	16.72	26.8612	28.61	53.8582	45.3364	80.2682	31.1575	38.2564	10.5771	13.958	21.0361	26.9821	5.5155	16.4349	39.9147	107.657	5.81855	35.7458	15.355	38.4486	63.5907	56.6531	8.47755	23.1407	25.8664	73.4337	14.4194	49.7794	26.1935	52.0494	63.1029	81.0559
ENSG00000138107	1221.66	-0.43874	3.05135e-06	10	102461881	102502711	ARP1 actin-related protein 1 homolog A, centractin alpha [Source:HGNC Symbol;Acc:HGNC:167]	ACTR1A	protein_coding	1745.51	1198.34	1183.19	1132.01	1003.08	945.51	1149.5	774.439	1115.26	925.51	1977.04	1873.36	1210.63	748.461	1906.98	1461.8	1090.3	531.384	1387.73	965.136	1619.44	933.648	1111.84	904.299	1567.41	1180.77	1380.33	894.75	1735.73	1196.13	1872.11	1106.65	839.543	868.649
ENSG00000112658	199.99	-0.605148	3.05135e-06	6	43171299	43181507	serum response factor [Source:HGNC Symbol;Acc:HGNC:11291]	SRF	protein_coding	320.099	246.145	349.153	194.743	287.834	196.732	216.445	107.024	183.28	142.726	274.123	266.199	218.775	96.1972	273.017	255.655	181.717	69.0109	234.197	131.89	224.183	130.58	142.085	150.597	342.87	170.292	240.636	121.914	198.266	120.893	220.462	130.524	179.706	181.7
ENSG00000115607	6588.74	-0.934852	3.06278e-06	2	102418689	102452565	interleukin 18 receptor accessory protein [Source:HGNC Symbol;Acc:HGNC:5989]	IL18RAP	protein_coding	14376.1	15103.4	6761.76	7580.61	8009.94	3690.78	8379.92	3768.14	5336.18	1075.59	12662.6	11099.6	3528.8	2735.75	10922.1	5097.57	4152.18	1970.95	13653.2	6047.2	7436.92	2900.33	2056.76	1490.19	12277.4	6948.16	6160.12	794.224	9292.38	3525.8	14491.5	3165.4	4496.77	3028.79
ENSG00000135503	566.229	-0.820349	3.11428e-06	12	51951667	51997078	activin A receptor type 1B [Source:HGNC Symbol;Acc:HGNC:172]	ACVR1B	protein_coding	1384.74	410.242	437.67	492.135	357.192	346.338	523.562	286.884	484.774	317.822	1283.35	1342.96	617.409	254.571	994.169	682.963	427.508	133.881	919.332	430.182	702.234	266.964	356.704	252.429	734.721	597.506	564.358	211.033	814.694	393.257	1453.01	308.292	275.046	193.859
ENSG00000139537	17.7587	1.14398	3.20623e-06	12	48904110	48931840	coiled-coil domain containing 65 [Source:HGNC Symbol;Acc:HGNC:29937]	CCDC65	protein_coding	7.074	8.63667	3.93412	16.3086	13.8715	22.4409	11.6997	37.1612	8.24758	13.2426	2.64427	5.982	12.6217	26.9821	1.37888	7.30442	11.5543	53.8285	2.90928	35.7458	11.2603	25.3906	22.8529	25.8166	2.82585	10.6803	18.8119	40.6381	1.80242	13.5115	10.1863	41.6395	33.6091	41.2034
ENSG00000132646	325.841	0.74035	3.21655e-06	20	5114953	5126626	proliferating cell nuclear antigen [Source:HGNC Symbol;Acc:HGNC:8729]	PCNA	protein_coding	122.027	125.232	232.113	518.037	425.682	561.023	229.607	419.178	366.559	762.185	235.34	169.49	143.045	412.944	172.359	239.22	170.163	550.707	192.012	403.064	286.626	445.424	293.113	381.512	168.609	320.41	159.901	362.178	261.351	786.514	171.713	238.626	366.271	386.366
ENSG00000187116	13122.6	-0.685687	3.23835e-06	19	54307070	54313139	leukocyte immunoglobulin like receptor A5 [Source:HGNC Symbol;Acc:HGNC:16309]	LILRA5	protein_coding	19978.7	16724.9	9408.44	14479.1	5636.17	3629.44	17947.4	7759.26	12941.4	8395.81	30590.7	23013.8	7097.58	4968.23	23588.4	16297.1	7515.52	5145.45	19803.5	12355.7	25387.9	10727.2	4986.9	2457.6	30031.3	14850.4	15998	5601.63	17488	6705.28	22912	10140.8	5758.14	5845.48
ENSG00000205213	97.1292	-1.37732	3.35816e-06	11	27365961	27472775	leucine rich repeat containing G protein-coupled receptor 4 [Source:HGNC Symbol;Acc:HGNC:13299]	LGR4	protein_coding	245.822	36.7058	355.054	22.0645	39.0137	48.622	103.835	52.0257	127.379	29.428	511.226	46.859	37.865	30.5015	91.0058	28.3046	43.0659	53.8285	276.381	24.6523	132.053	22.4888	35.7698	43.0277	147.886	30.261	61.1388	30.6568	8.11089	17.7783	466.389	43.241	33.6091	26.3432
ENSG00000196787	524.302	0.723696	3.36587e-06	6	27133042	27135291	histone cluster 1 H2A family member g [Source:HGNC Symbol;Acc:HGNC:4737]	HIST1H2AG	protein_coding	212.22	127.391	890.094	1203.96	331.183	506.416	318.817	530.662	862.33	1597.94	247.68	277.166	253.485	740.249	213.726	304.96	268.899	501.019	245.834	547.28	376.709	718.191	428.243	665.495	300.482	732.197	330.776	555.387	359.583	1381.02	229.193	393.173	567.926	606.568
ENSG00000113088	97.8974	1.15373	3.37147e-06	5	55024253	55034570	granzyme K [Source:HGNC Symbol;Acc:HGNC:4711]	GZMK	protein_coding	100.805	60.4567	31.4729	67.1529	60.6879	136.141	45.3364	156.077	80.643	101.527	24.6799	33.898	88.3516	154.854	1.37888	55.6962	47.2674	236.017	23.2742	271.175	72.6802	188.616	99.3604	193.625	17.8971	54.5884	68.1932	243.828	22.5303	51.2016	13.8243	82.4782	201.655	241.141
ENSG00000127314	2219.62	-0.392407	3.37147e-06	12	68610839	68671901	RAP1B, member of RAS oncogene family [Source:HGNC Symbol;Acc:HGNC:9857]	RAP1B	protein_coding	2548.41	2165.65	3868.22	1974.3	1727	1694.29	4043.72	2877.76	2470.61	1855.43	3078.82	2109.65	2765.19	2065.89	1832.53	1414.32	2484.17	1966.81	2440.88	1521.04	2442.46	1493.69	1629.51	1336.73	2694.92	2063.09	2476.9	2423.31	2261.14	1873.84	2708.11	1806.51	1672.91	1679.21
ENSG00000131263	2909.7	-0.518996	3.38356e-06	X	74585217	74614617	ring finger protein, LIM domain interacting [Source:HGNC Symbol;Acc:HGNC:13429]	RLIM	protein_coding	5011.93	3579.9	2483.41	2410.79	1926.41	1500.55	4048.1	2177.65	2847.25	1697.99	5179.25	3146.53	2164.61	2257.11	4464.8	3068.77	1802.46	1877.1	5226.52	3225.75	3519.36	1947.82	2096.51	1723.98	3717.88	2314.07	3146.3	1624.1	2937.04	2161.14	6667.69	2791.45	2202.43	1983.17
ENSG00000204852	24.9154	0.826256	3.54804e-06	12	110614027	110649430	tectonic family member 1 [Source:HGNC Symbol;Acc:HGNC:26113]	TCTN1	protein_coding	12.3795	19.4325	18.687	32.6171	22.5412	32.1653	30.7118	65.4037	28.4083	27.9566	7.93282	8.97301	14.7253	31.6747	15.1676	26.4785	26.2597	66.2505	8.72783	20.9544	17.4023	38.4486	24.8401	46.6133	8.47755	23.1407	15.6766	42.0639	7.20968	23.4674	18.1899	24.0228	17.8334	22.2904
ENSG00000153563	182.694	0.838012	3.55028e-06	2	86784610	86808396	CD8a molecule [Source:HGNC Symbol;Acc:HGNC:1706]	CD8A	protein_coding	171.545	105.799	122.941	202.418	176.862	415.905	214.982	405.8	99.8874	116.241	41.427	92.7211	233.501	262.783	28.9564	113.219	131.298	233.257	48.0031	193.52	71.6565	172.656	111.284	258.883	70.6463	144.778	185.768	449.87	48.6654	113.07	56.7525	156.148	521.971	438.377
ENSG00000138119	337.018	-0.868535	3.55672e-06	10	93306429	93482317	myoferlin [Source:HGNC Symbol;Acc:HGNC:3656]	MYOF	protein_coding	387.302	112.277	300.96	65.2343	357.192	493.7	247.157	200.67	280.418	154.497	676.053	261.214	586.907	255.744	391.601	355.177	296.209	120.079	434.937	173.798	662.311	458.482	575.297	218.007	221.358	167.325	547.897	171.108	473.135	292.276	656.292	208.197	305.912	349.891
ENSG00000107185	213.248	-0.571307	3.7292e-06	9	35749287	35758575	RGP1 homolog, RAB6A GEF complex partner 1 [Source:HGNC Symbol;Acc:HGNC:21965]	RGP1	protein_coding	305.951	146.823	255.717	196.662	251.421	172.795	254.469	138.24	197.942	172.154	242.392	256.229	305.023	126.699	300.595	296.742	279.403	128.36	209.468	149.146	257.963	119.699	179.842	132.669	360.767	208.267	248.474	191.783	235.216	163.561	285.945	154.547	170.789	154.682
ENSG00000095002	179.997	0.461517	3.75013e-06	2	47402969	47562311	mutS homolog 2 [Source:HGNC Symbol;Acc:HGNC:7325]	MSH2	protein_coding	90.1935	110.118	119.991	180.354	161.256	203.464	188.658	227.426	178.698	298.694	74.0397	67.7961	148.304	168.932	119.962	147.001	181.717	296.747	112.007	193.52	120.792	201.674	179.842	236.652	103.615	150.711	146.576	231.708	186.551	273.787	159.344	295.48	284.649	279.643
ENSG00000152443	457.421	-0.45714	3.75013e-06	19	57746796	57758159	zinc finger protein 776 [Source:HGNC Symbol;Acc:HGNC:26765]	ZNF776	protein_coding	599.522	297.965	411.115	396.202	504.577	448.818	495.776	344.856	377.556	344.307	579.096	529.407	437.551	309.708	624.63	493.048	413.853	296.747	677.862	500.441	564.039	295.982	498.789	382.229	615.093	436.114	504.787	305.855	465.926	307.21	913.133	461.237	366.957	351.918
ENSG00000069329	2912.48	-0.576579	3.7921e-06	16	46656132	46689518	VPS35, retromer complex component [Source:HGNC Symbol;Acc:HGNC:13487]	VPS35	protein_coding	4688.29	1815.86	3926.25	2136.42	1948.08	1456.41	3954.5	2283.18	3073.6	1884.86	5546.81	3060.79	2082.57	2301.69	4761.26	2714.5	1533.57	1656.26	4845.4	2933.62	4130.49	2322.88	1800.41	1698.16	4119.15	2554.38	2989.53	2002.67	2984.81	2293.41	6247.87	2769.03	2236.72	2270.92
ENSG00000148344	29.4817	-1.52871	3.81433e-06	9	129738331	129753047	prostaglandin E synthase [Source:HGNC Symbol;Acc:HGNC:9599]	PTGES	protein_coding	72.5085	2.15917	54.0941	11.5119	51.1512	35.9054	42.4115	10.4051	34.8231	27.9566	185.981	3.988	17.8807	7.03882	31.7141	2.73916	47.2674	1.38022	106.189	8.62829	24.5679	10.8817	9.93604	5.73703	55.5751	5.93352	32.9209	10.6942	7.20968	22.0451	39.2902	0	15.7757	6.07919
ENSG00000100697	6599.76	-0.656957	3.81914e-06	14	95086228	95158010	dicer 1, ribonuclease III [Source:HGNC Symbol;Acc:HGNC:17098]	DICER1	protein_coding	11026.6	4368	5499.89	5312.76	3837.21	2615.86	6791.69	3820.17	7570.36	4062.53	12842.4	14549.2	4175.66	3842.02	17023.6	11768.3	4176.34	2512	12656.8	5342.14	8034.74	4344.69	3352.42	2832.66	9165.17	7537.35	5783.1	2986.54	7632.35	3299.66	15226.4	4710.07	3083.81	2609.32
ENSG00000204257	239.76	0.588405	3.83031e-06	6	32948613	32969094	major histocompatibility complex, class II, DM alpha [Source:HGNC Symbol;Acc:HGNC:4934]	HLA-DMA	protein_coding	84.888	82.0484	76.7152	117.997	271.362	424.133	334.904	435.529	191.527	311.937	106.652	176.469	297.661	357.807	144.782	276.655	199.574	389.222	84.369	319.247	183.236	309.04	356.704	389.401	88.5433	113.924	178.713	242.402	241.524	329.255	126.602	253.841	308.655	346.514
ENSG00000168172	1310.64	-0.37607	3.83776e-06	8	42896932	43030539	hook microtubule tethering protein 3 [Source:HGNC Symbol;Acc:HGNC:23576]	HOOK3	protein_coding	1542.13	943.556	1429.07	1132.97	1355.07	1191.61	1712.55	1154.97	1359.93	1012.32	1667.66	1615.14	1613.47	1150.85	1629.83	1344.01	1527.26	1238.06	1981.22	1247.4	1262.18	895.2	937.962	955.932	1449.66	1144.58	1425.79	1209.16	1704.19	966.431	1621.08	1084.23	1043.26	1013.2
ENSG00000115604	4647.28	-1.19782	3.88075e-06	2	102311529	102398775	interleukin 18 receptor 1 [Source:HGNC Symbol;Acc:HGNC:5988]	IL18R1	protein_coding	10377.6	6531.48	4695.37	5946.87	1512.86	329.133	7971.9	2293.59	4858.74	1656.8	12093.1	11669.9	1891.14	1467.59	11953.5	3313.47	3032.47	383.701	11023.3	2673.54	2867.28	2219.86	517.668	515.615	8918.38	7167.7	3581.32	437.037	5874.09	755.935	14966.7	1081.83	2766.24	661.956
ENSG00000183918	115.419	0.849223	3.88691e-06	X	124227868	124373197	SH2 domain containing 1A [Source:HGNC Symbol;Acc:HGNC:10820]	SH2D1A	protein_coding	93.7305	71.2525	60.9788	96.8921	62.4219	114.449	116.997	172.428	77.8938	100.055	30.8499	49.85	84.1444	157.2	6.89438	63.9137	91.3837	285.705	43.6392	202.148	84.9641	162.5	121.22	204.382	46.1556	94.343	146.576	277.337	50.4678	73.9579	66.9389	200.19	201.655	210.745
ENSG00000118263	866.051	-0.767721	4.06128e-06	2	207074137	207167267	Kruppel like factor 7 [Source:HGNC Symbol;Acc:HGNC:6350]	KLF7	protein_coding	2169.95	1930.3	1269.74	679.204	1650.71	760.747	1060.29	429.583	629.565	453.191	1086.8	1319.03	970.815	321.439	1021.75	1215.27	825.605	396.123	1424.09	563.304	892.635	433.091	484.879	398.723	1095.49	860.954	1198.48	360.039	920.136	344.9	1049.92	401.981	459.554	367.453
ENSG00000173114	26.262	1.33444	4.0828e-06	7	111091006	111125454	leucine rich repeat neuronal 3 [Source:HGNC Symbol;Acc:HGNC:17200]	LRRN3	protein_coding	0	2.15917	0.983529	10.5526	0.86697	7.4803	13.1622	29.729	8.24758	36.785	0	0.997001	18.9325	25.809	15.1676	43.8265	16.8062	107.657	0	38.211	17.4023	48.6049	26.8273	30.8365	0.94195	8.90028	32.137	144.016	9.91331	25.6008	0.727596	23.222	77.5068	68.8975
ENSG00000115271	24455.4	-0.688047	4.18585e-06	2	162318840	162371595	grancalcin [Source:HGNC Symbol;Acc:HGNC:15990]	GCA	protein_coding	64118.7	28231.1	21615	20863.5	15529.2	9862.03	33750.8	14292.2	28761.1	18249.8	40383.4	26606	21061.3	18745.5	36725	25578.3	10464	13337.1	48913.7	28048.1	26645	11747.9	9863.51	8817.09	40592.4	21148.3	29621.7	10816.1	32375.1	17469	57903.6	17318	11757.7	10272.5
ENSG00000135048	3458.86	-0.606475	4.20298e-06	9	71683366	71816690	transmembrane protein 2 [Source:HGNC Symbol;Acc:HGNC:11869]	TMEM2	protein_coding	5862.58	2798.28	4012.8	3172.5	2450.06	1747.4	4690.12	2434.8	3753.57	1951.08	4531.41	5904.24	2541.16	1757.36	4961.19	4993.48	2502.02	1307.07	4538.47	2816.52	4210.33	2438.22	2312.12	2081.11	5255.14	3180.96	4597.17	2239.37	4258.22	2162.56	8197.83	3157.39	2434.95	2349.94
ENSG00000115808	1473.69	-0.42393	4.22739e-06	2	36843640	36966472	striatin [Source:HGNC Symbol;Acc:HGNC:11424]	STRN	protein_coding	2495.35	1520.05	1714.29	1506.14	1583.95	1111.57	1458.08	927.543	1233.47	1047.64	2829.37	1931.19	1150.67	938.509	2396.49	1917.41	1191.14	727.375	1869.21	1343.55	1702.35	1143.3	1127.74	1050.59	1551.39	1467.36	1550.42	1226.27	1472.58	1246.62	2708.11	1179.52	938.312	847.709
ENSG00000235847	21.7216	-1.19802	4.35795e-06	2	84777259	84778223	lactate dehydrogenase A pseudogene 7 [Source:HGNC Symbol;Acc:HGNC:23144]	LDHAP7	processed_pseudogene	0	0	58.0282	30.6985	8.6697	5.23621	10.2373	5.94579	50.4019	19.1282	38.7827	18.943	12.6217	2.34627	1.37888	1.8261	3.15116	2.76044	32.0021	4.93045	2.04733	0	20.8657	10.7569	51.8073	3.56011	44.6783	12.1201	31.5424	18.4895	152.795	29.6281	30.8655	22.2904
ENSG00000163359	215.943	-0.964703	4.36889e-06	2	237324003	237414375	collagen type VI alpha 3 chain [Source:HGNC Symbol;Acc:HGNC:2213]	COL6A3	protein_coding	360.774	95.0034	918.616	143.899	92.7658	55.3542	410.953	306.208	205.273	110.355	66.1069	45.862	955.038	249.878	8.27325	22.8263	427.508	157.345	104.734	25.8849	53.2306	30.4687	161.958	59.5216	527.492	354.825	373.887	118.349	292.893	242.497	125.874	69.6661	81.6222	87.1351
ENSG00000250696	5.77635	1.60394	4.37773e-06	4	69182100	69216766		RP11-704M14.1	antisense	0	2.15917	1.96706	4.79664	2.60091	15.7086	0	0	0	4.4142	0	0	0	15.2508	0	1.8261	0	23.4637	0	16.024	1.02366	2.17634	16.8913	30.1194	0.94195	0.593352	3.91915	37.7863	0	2.1334	1.45519	6.40608	0.685901	4.05279
ENSG00000198915	167.876	-0.979436	4.45371e-06	10	43194535	43266919	RasGEF domain family member 1A [Source:HGNC Symbol;Acc:HGNC:24246]	RASGEF1A	protein_coding	537.624	114.436	132.776	177.476	371.063	148.11	125.772	87.7004	165.868	85.3412	329.653	240.277	145.149	140.776	273.017	61.1745	161.76	28.9846	215.287	54.235	143.313	79.0736	125.194	80.3184	307.076	287.776	119.142	64.1653	278.474	52.6239	245.928	75.2714	153.642	99.2934
ENSG00000070495	486.514	-0.76117	4.53656e-06	17	76712832	76726799	arginine demethylase and lysine hydroxylase [Source:HGNC Symbol;Acc:HGNC:19355]	JMJD6	protein_coding	992.129	200.803	562.578	381.812	286.1	260.314	634.71	321.073	546.173	350.193	1022.45	607.173	335.526	367.192	785.959	388.047	260.496	202.892	1067.7	547.28	691.997	290.178	412.346	328.445	715.882	342.958	655.282	283.753	378.508	305.788	1241.28	348.33	214.687	211.421
ENSG00000148175	13489.3	-0.768091	4.53656e-06	9	121338988	121370304	stomatin [Source:HGNC Symbol;Acc:HGNC:3383]	STOM	protein_coding	33914.5	16010.2	28938.4	11193.4	7738.58	10257.7	17785	10451.2	18448.9	9068.23	17424.9	15917.1	10221.4	8208.44	12812.5	7707.08	8781.24	5745.85	19941.6	8864.95	15402.1	4579.74	7242.38	6056.87	32061.2	14423.2	16494.1	7211.47	19243.5	14993.5	28053.2	6483.75	3559.83	3398.94
ENSG00000146085	303.359	-0.353196	4.77856e-06	6	49430360	49463191	methylmalonyl-CoA mutase [Source:HGNC Symbol;Acc:HGNC:7526]	MUT	protein_coding	440.357	246.145	396.362	295.473	219.343	181.023	352.454	230.399	348.231	258.966	466.274	330.007	238.76	194.741	409.526	357.004	211.128	184.949	296.746	247.755	430.963	336.607	232.503	233.067	339.102	293.116	340.966	257.374	313.621	224.007	496.948	332.315	294.937	283.02
ENSG00000165140	167.396	-0.607843	4.88566e-06	9	94603133	94640249	fructose-bisphosphatase 1 [Source:HGNC Symbol;Acc:HGNC:3606]	FBP1	protein_coding	76.0455	17.2733	95.4023	79.6242	212.408	230.393	174.033	102.565	162.202	135.369	223.001	157.526	257.692	159.547	244.061	140.61	178.566	69.0109	197.831	156.542	295.839	177.734	175.868	134.82	140.351	103.837	207.715	150.432	251.438	130.137	348.519	134.528	202.341	168.191
ENSG00000235453	172.636	0.697088	5.10959e-06	9	32551144	32567005	TOPORS antisense RNA 1 [Source:HGNC Symbol;Acc:HGNC:31420]	TOPORS-AS1	protein_coding	84.888	215.917	150.48	326.171	224.545	178.779	80.4356	162.023	132.878	205.996	76.684	123.628	113.595	198.26	129.614	157.045	190.12	227.736	117.826	245.29	132.053	221.261	244.427	225.895	137.525	301.423	76.8154	259.513	163.119	213.34	75.67	185.776	117.289	173.595
ENSG00000151445	315.782	-0.432323	5.10959e-06	14	77426675	77457952	VPS33B interacting protein, apical-basolateral polarity regulator, spe-39 homolog [Source:HGNC Symbol;Acc:HGNC:20347]	VIPAS39	protein_coding	359.006	215.917	308.828	262.856	286.1	249.842	301.268	243.777	307.91	245.724	623.167	334.992	296.609	249.878	466.06	333.264	269.95	182.189	433.482	248.988	462.696	285.1	249.395	232.35	454.962	339.398	324.506	257.374	342.46	263.831	515.866	286.672	242.809	259.379
ENSG00000129450	1633.98	-0.683341	5.14468e-06	19	51124908	51136651	sialic acid binding Ig like lectin 9 [Source:HGNC Symbol;Acc:HGNC:10878]	SIGLEC9	protein_coding	2997.61	1526.53	1583.48	1482.16	877.374	846.022	1624.8	667.415	1359.93	882.84	3378.5	3770.66	1585.07	769.578	2544.02	2671.59	1494.7	709.432	3198.75	1500.09	2598.06	1001.11	757.126	598.085	2322.85	1291.73	2011.31	930.398	2132.26	1043.94	2700.84	1000.15	851.203	845.683
ENSG00000072694	258.764	0.953766	5.14536e-06	1	161663147	161678654	Fc fragment of IgG receptor IIb [Source:HGNC Symbol;Acc:HGNC:3618]	FCGR2B	protein_coding	120.258	1025.6	52.127	224.483	221.944	204.212	169.646	212.562	98.971	247.195	267.072	206.379	128.32	398.866	366.781	622.702	71.4263	277.424	318.566	950.344	413.56	499.107	155.002	189.322	121.512	280.062	55.652	149.006	89.2198	204.095	87.3116	163.355	80.9363	124.961
ENSG00000180425	92.3988	-0.459192	5.27774e-06	11	114391443	114400550	chromosome 11 open reading frame 71 [Source:HGNC Symbol;Acc:HGNC:25937]	C11orf71	protein_coding	109.647	88.5259	135.727	110.323	75.4264	59.8424	106.76	60.9444	120.048	86.8126	115.467	95.7121	82.0407	78.6001	125.478	76.6964	82.9806	63.4901	149.828	78.8872	112.603	77.6227	94.3924	84.6211	142.234	81.8826	89.3567	72.7207	98.2319	73.2468	128.057	82.4782	59.6734	41.2034
ENSG00000164821	738.519	1.56193	5.34502e-06	8	6935822	6938338	defensin alpha 4 [Source:HGNC Symbol;Acc:HGNC:2763]	DEFA4	protein_coding	12.3795	41.0242	256.701	855.72	2114.54	4417.12	24.8619	850.248	210.772	2658.82	9.69567	18.943	239.811	1316.26	17.9254	25.5655	46.217	59.3494	21.8196	282.268	149.455	425.111	269.267	133.386	115.86	1814.47	21.9473	1845.82	379.41	6221.71	15.2795	21.6205	141.981	74.3012
ENSG00000069493	353.369	0.652074	5.35888e-06	12	9664969	9699555	C-type lectin domain family 2 member D [Source:HGNC Symbol;Acc:HGNC:14351]	CLEC2D	protein_coding	295.34	496.609	196.706	303.148	466.43	360.55	469.451	514.311	299.662	503.219	139.265	177.466	256.64	335.517	190.285	366.134	322.469	844.694	184.739	458.532	248.75	460.658	323.915	504.858	245.849	353.638	253.961	509.045	136.984	221.874	155.706	474.05	473.958	470.124
ENSG00000158019	275.492	-0.455165	5.35956e-06	2	27889941	28338901	brain and reproductive organ-expressed (TNFRSF1A modulator) [Source:HGNC Symbol;Acc:HGNC:1106]	BRE	protein_coding	259.97	159.778	311.779	277.246	233.215	175.039	286.643	211.076	284.083	188.339	319.076	374.872	288.194	218.203	441.24	369.786	216.38	161.486	372.388	241.592	341.904	243.75	233.497	178.565	503.001	273.535	271.989	186.08	341.559	200.54	549.335	284.27	189.995	178.323
ENSG00000166265	36.3958	-1.03431	5.35956e-06	21	26466209	26573284	cysteine and tyrosine rich 1 [Source:HGNC Symbol;Acc:HGNC:16274]	CYYR1	protein_coding	77.814	60.4567	20.6541	5.75597	39.0137	29.9212	26.3244	11.8916	27.4919	5.8856	132.214	121.634	15.7771	4.69255	67.5649	66.6528	15.7558	6.90109	45.0938	7.39568	66.5382	17.4107	8.94244	5.0199	91.3692	45.6881	21.9473	9.98128	70.2944	19.9117	70.5768	12.0114	6.17311	2.70186
ENSG00000183578	71.6328	-1.32805	5.35956e-06	15	51056598	51105276	TNF alpha induced protein 8 like 3 [Source:HGNC Symbol;Acc:HGNC:20620]	TNFAIP8L3	protein_coding	302.414	30.2283	211.459	80.5835	12.1376	5.98424	115.535	43.107	312.492	33.8422	62.5812	134.595	29.4505	15.2508	46.8818	46.5657	3.15116	5.52087	74.1866	29.5827	116.698	39.1741	1.98721	1.43426	178.029	53.9951	122.278	2.85179	121.663	17.7783	149.157	19.2182	10.9744	4.72826
ENSG00000154165	48.4412	0.933087	5.47382e-06	3	98531899	98533150	G protein-coupled receptor 15 [Source:HGNC Symbol;Acc:HGNC:4469]	GPR15	protein_coding	0	15.1142	16.72	54.6817	50.2843	43.3857	19.012	34.1883	20.1608	32.3708	3.5257	10.967	85.1962	110.275	23.4409	60.2615	65.124	202.892	21.8196	45.6067	41.9702	112.444	78.4947	96.0952	7.5356	13.6471	12.5413	31.3697	25.2339	59.0241	10.1863	53.6509	87.1094	102.671
ENSG00000172893	167.799	-1.11924	5.47765e-06	11	71428193	71452868	7-dehydrocholesterol reductase [Source:HGNC Symbol;Acc:HGNC:2860]	DHCR7	protein_coding	343.089	53.9792	589.134	111.282	88.431	92.7557	282.256	77.2953	300.579	150.083	208.016	138.583	221.931	104.409	92.3846	69.392	73.5271	37.2659	254.562	44.3741	112.603	39.8995	55.6418	38.0078	504.885	180.379	232.798	50.6193	161.317	214.051	627.188	68.8653	32.2373	53.3618
ENSG00000121552	1442.25	0.462549	5.57014e-06	3	122325244	122341972	cystatin A [Source:HGNC Symbol;Acc:HGNC:2481]	CSTA	protein_coding	832.964	1083.9	654.047	1666.35	959.736	1090.63	1148.03	1465.64	1176.65	1678.87	1536.32	2017.93	1430.45	1785.51	1912.5	1733.89	977.911	1808.09	1387.73	2386.34	1211	1766.46	692.542	940.872	1349.81	2137.85	1334.86	1681.85	1690.67	2306.21	817.091	1150.69	1548.08	1675.15
ENSG00000162889	1289.98	-0.56902	5.61652e-06	1	206684944	206734283	mitogen-activated protein kinase-activated protein kinase 2 [Source:HGNC Symbol;Acc:HGNC:6887]	MAPKAPK2	protein_coding	2610.31	1839.61	1569.71	1431.32	1526.73	1232.75	1188.98	884.436	874.244	793.084	1598.9	1578.25	1596.64	723.825	1465.74	1060.97	1502.05	521.723	1502.64	876.388	1099.42	705.859	1317.52	942.307	1942.3	1507.71	1547.28	943.944	1591.54	974.253	2304.3	844.001	956.832	803.804
ENSG00000135272	373.064	0.606278	5.65254e-06	7	114922154	115019916	MyoD family inhibitor domain containing [Source:HGNC Symbol;Acc:HGNC:28870]	MDFIC	protein_coding	235.211	172.733	109.172	241.751	302.573	510.156	488.463	842.816	366.559	386.978	170.996	263.208	354.458	495.064	284.048	366.134	452.717	893.001	197.831	573.165	265.129	438.169	358.691	539.28	140.351	206.487	217.121	454.861	275.77	319.299	267.028	556.528	456.81	481.607
ENSG00000218739	341.475	-0.730827	5.78482e-06	2	37196488	37216193	CEBPZ opposite strand [Source:HGNC Symbol;Acc:HGNC:49288]	CEBPZOS	protein_coding	707.4	133.868	438.654	390.446	175.128	154.094	491.388	219.994	416.045	235.424	533.262	344.962	377.598	235.8	557.066	319.568	235.287	208.413	560.036	364.853	448.365	178.46	127.181	164.222	660.307	309.137	406.024	183.228	380.311	260.986	703.586	297.883	226.347	164.814
ENSG00000248905	112.622	-1.0438	5.88061e-06	15	32765545	33194733	formin 1 [Source:HGNC Symbol;Acc:HGNC:3768]	FMN1	protein_coding	173.313	131.709	145.562	40.2918	192.467	56.8503	214.982	66.8901	100.804	60.3274	260.02	288.133	63.1083	21.1165	295.079	79.4356	76.6783	38.6461	71.2773	32.0479	25.5916	18.8616	28.8145	46.6133	137.525	113.33	181.849	35.6474	118.96	44.0903	339.06	31.2296	196.168	102.671
ENSG00000171791	338.384	0.825913	5.9104e-06	18	63123346	63320128	BCL2, apoptosis regulator [Source:HGNC Symbol;Acc:HGNC:990]	BCL2	protein_coding	281.192	308.761	188.838	200.499	323.38	387.48	479.688	783.358	253.842	323.708	63.4626	172.481	196.687	215.857	85.4903	333.264	421.205	677.687	64.0041	404.297	181.189	408.426	499.783	706.371	97.0209	194.62	231.23	615.274	158.613	303.654	217.551	728.691	429.374	568.067
ENSG00000241170	41.3729	0.890201	5.92366e-06	11	74876286	74920022		RP11-147I3.1	transcribed_processed_pseudogene	17.685	77.73	27.5388	91.1361	31.2109	20.1968	32.1742	35.6747	29.3247	66.213	25.5613	67.7961	29.4505	49.2717	34.4719	114.132	26.2597	57.9692	36.366	49.3045	19.4496	52.9575	16.8913	25.8166	38.62	94.9364	20.3796	37.7863	42.3569	39.1124	16.0071	44.8425	15.0898	22.9658
ENSG00000169860	188.764	-0.934214	5.94194e-06	3	152834693	152841439	purinergic receptor P2Y1 [Source:HGNC Symbol;Acc:HGNC:8539]	P2RY1	protein_coding	180.387	172.733	646.178	68.1123	137.848	123.425	377.316	151.618	274.919	136.84	391.353	115.652	242.967	139.603	191.664	61.1745	300.411	161.486	210.923	72.7241	104.414	60.9374	106.316	112.589	276.933	230.814	217.121	117.636	167.625	92.4474	497.676	116.11	85.7376	74.3012
ENSG00000163803	1008.41	-0.819877	6.12202e-06	2	28457145	28643788	phospholipase B1 [Source:HGNC Symbol;Acc:HGNC:30041]	PLB1	protein_coding	1253.87	509.564	779.938	829.818	439.554	401.692	1108.55	459.312	1024.53	514.99	1673.83	2225.31	774.128	340.21	1893.2	1592.36	551.453	472.035	2925.28	1231.38	1548.8	446.149	458.052	299.043	2577.18	898.929	742.287	232.421	1492.4	505.616	2576.42	893.648	309.341	304.635
ENSG00000165046	49.4526	0.81554	6.17301e-06	8	38386207	38409527	leucine zipper and EF-hand containing transmembrane protein 2 [Source:HGNC Symbol;Acc:HGNC:14648]	LETM2	protein_coding	28.296	79.8892	23.6047	141.98	31.2109	33.6614	26.3244	32.7018	38.4887	61.7988	23.7985	70.7871	32.6059	32.8478	34.4719	81.2617	63.0232	82.8131	30.5474	62.8632	33.7809	58.7611	21.8593	33.705	33.9102	74.169	50.949	92.6833	43.2581	68.2688	19.6451	40.8387	43.8977	52.6863
ENSG00000180773	418.502	-0.700625	6.19612e-06	11	93144171	93197964	solute carrier family 36 member 4 [Source:HGNC Symbol;Acc:HGNC:19660]	SLC36A4	protein_coding	550.004	250.463	261.619	335.765	540.989	383.739	956.452	335.937	349.148	357.55	833.828	669.985	412.307	205.299	533.625	338.742	457.969	168.387	634.222	293.362	412.537	257.533	287.152	238.804	607.558	356.011	417.782	220.301	552.442	393.257	811.27	227.416	317.572	260.054
ENSG00000176834	41.0696	1.04668	6.61592e-06	12	118063593	118136026	V-set and immunoglobulin domain containing 10 [Source:HGNC Symbol;Acc:HGNC:26078]	VSIG10	protein_coding	1.7685	10.7958	13.7694	61.397	31.2109	39.6456	11.6997	56.485	20.1608	42.6706	36.1384	101.694	5.25902	30.5015	6.89438	10.9566	50.4186	158.725	21.8196	19.7218	38.8992	97.2097	134.137	132.669	13.1873	33.8211	8.62213	24.9532	20.7278	88.1806	19.6451	11.2106	10.9744	30.396
ENSG00000135046	13088.8	-0.735667	6.70689e-06	9	73151757	73170393	annexin A1 [Source:HGNC Symbol;Acc:HGNC:533]	ANXA1	protein_coding	16146.4	6525	13024.9	8874.74	9353.74	6394.91	20225.9	11445.6	12537.2	5856.17	30133.3	23203.2	8319.77	7551.48	25663.6	10056.4	6261.36	7845.16	30633.2	11729.5	23193.2	8675.6	3934.67	3623.65	23978.3	8055.94	16652.5	6658.22	15663.9	14859.1	21791.5	8950.89	8485.97	8714.86
ENSG00000102125	292.71	-0.433982	6.81255e-06	X	154411518	154421726	tafazzin [Source:HGNC Symbol;Acc:HGNC:11577]	TAZ	protein_coding	336.015	157.619	342.268	265.734	389.27	297.716	298.343	179.86	348.231	247.195	421.321	360.914	313.438	255.744	362.644	332.351	258.395	184.949	400.026	214.475	320.407	195.87	177.855	159.202	490.756	409.413	348.021	195.348	359.583	344.9	299.042	263.45	241.437	180.349
ENSG00000048028	183.77	0.54737	6.91347e-06	11	113797874	113875570	ubiquitin specific peptidase 28 [Source:HGNC Symbol;Acc:HGNC:12625]	USP28	protein_coding	153.86	148.983	101.303	194.743	142.183	168.307	299.805	396.882	183.28	236.895	118.992	126.619	148.304	253.397	96.5213	158.871	142.853	227.736	106.189	269.942	138.195	208.928	164.938	306.214	85.7175	153.085	145.792	227.431	112.651	216.896	138.971	183.374	262.014	228.307
ENSG00000115129	289.377	-0.763949	7.03289e-06	2	24077433	24085861	tumor protein p53 inducible protein 3 [Source:HGNC Symbol;Acc:HGNC:19373]	TP53I3	protein_coding	307.719	56.1384	779.938	301.229	140.449	119.685	350.992	117.429	500.353	248.667	595.843	641.071	276.625	229.935	427.451	325.96	118.694	96.6153	330.203	163.937	300.957	174.107	93.3988	62.3902	646.178	312.103	462.46	144.016	516.394	381.879	268.483	138.531	107.001	101.995
ENSG00000124151	2374.31	-0.4238	7.10318e-06	20	47501902	47656877	nuclear receptor coactivator 3 [Source:HGNC Symbol;Acc:HGNC:7670]	NCOA3	protein_coding	3264.65	3117.84	2380.14	1800.66	2597.44	1725.71	2904.46	1962.11	2132.46	2248.3	3709.04	3204.36	2474.9	1651.78	3361.7	3136.34	2306.65	1141.44	2605.26	2073.25	2326.79	1754.13	2002.11	1717.52	2732.6	2128.95	2918.98	1855.8	3008.24	1756.5	3595.05	1941.84	1733.27	1456.3
ENSG00000153113	2632.24	-0.444841	7.10318e-06	5	96525267	96779595	calpastatin [Source:HGNC Symbol;Acc:HGNC:1515]	CAST	protein_coding	4451.32	3191.25	2917.15	2096.13	3858.02	2166.3	2689.47	1734.68	2372.55	1878.98	2990.67	3002.97	2714.71	1886.4	2833.59	2727.29	2143.84	1406.44	2602.35	1994.37	2847.83	2396.87	1914.68	1551.87	3269.51	2630.33	3093.78	1703.23	3872.5	3063.56	5008.77	2122.01	2249.07	2113.53
ENSG00000148358	537.426	-0.444751	7.34508e-06	9	130053426	130140169	G protein-coupled receptor 107 [Source:HGNC Symbol;Acc:HGNC:17830]	GPR107	protein_coding	820.584	805.37	567.496	517.078	644.159	464.527	466.526	309.181	411.463	320.765	804.741	799.595	490.141	302.669	830.083	655.572	563.008	278.804	555.672	380.877	611.128	404.073	459.045	377.209	688.566	598.692	562.79	327.243	629.946	391.124	914.589	479.655	434.175	405.955
ENSG00000112242	546.54	-0.629266	7.34508e-06	6	20401906	20493715	E2F transcription factor 3 [Source:HGNC Symbol;Acc:HGNC:3115]	E2F3	protein_coding	1595.19	1140.04	607.821	529.549	516.714	350.826	612.773	335.937	386.72	325.179	711.31	949.145	621.616	269.821	759.76	621.789	616.577	271.903	673.498	404.297	450.412	303.236	309.011	233.784	711.172	492.482	673.31	330.095	634.452	338.5	902.219	256.243	391.649	255.326
ENSG00000175582	2042.48	-0.424253	7.52226e-06	11	73675638	73761137	RAB6A, member RAS oncogene family [Source:HGNC Symbol;Acc:HGNC:9786]	RAB6A	protein_coding	2941.02	1690.63	2853.22	1639.49	1256.24	1311.3	2206.86	1893.73	2367.06	1631.78	2982.74	1770.67	2094.14	1930.98	2654.33	1861.71	2035.65	1809.47	2570.35	1756.47	2187.57	1406.64	2148.17	2035.21	2867.3	1725.47	2598.4	1876.48	2375.59	1843.26	2700.84	1669.58	1349.17	1402.94
ENSG00000214212	1610.94	-0.574308	7.54322e-06	19	10836575	10869790	chromosome 19 open reading frame 38 [Source:HGNC Symbol;Acc:HGNC:34073]	C19orf38	protein_coding	1947.12	1634.49	1605.12	1764.2	1401.89	1114.56	1300.13	786.331	1521.22	974.066	2457.41	2547.34	1939.53	1085.15	3077.65	2087.24	1170.13	516.202	3031.47	1645.54	2379	1028.68	856.487	651.87	3755.56	1612.14	1919.6	1194.19	2034.93	942.252	1389.71	1245.98	1115.27	1039.54
ENSG00000173846	96.0023	-0.872088	7.75483e-06	1	44800225	44805990	polo like kinase 3 [Source:HGNC Symbol;Acc:HGNC:2154]	PLK3	protein_coding	364.311	133.868	80.6494	77.7055	63.2888	65.0786	59.9611	29.729	75.1446	50.0276	166.589	205.382	110.439	26.9821	208.21	90.3922	118.694	24.8439	136.736	57.9328	92.1298	56.5848	81.4756	33.705	108.324	94.9364	65.0579	19.9626	90.121	44.0903	217.551	60.8577	87.7953	65.5202
ENSG00000135519	53.203	1.40728	7.80049e-06	12	49539157	49558308	potassium voltage-gated channel subfamily H member 3 [Source:HGNC Symbol;Acc:HGNC:6252]	KCNH3	protein_coding	5.3055	12.955	3.93412	167.882	19.9403	19.4488	2.92493	37.1612	3.66559	73.57	13.2214	137.586	27.3469	46.9255	46.8818	166.176	69.3256	38.6461	14.5464	71.4915	29.6863	116.071	21.8593	27.2509	16.0132	129.351	10.9736	89.8315	126.169	187.028	0.727596	37.6357	14.4039	22.9658
ENSG00000196189	2238.67	-0.57134	7.80049e-06	1	156147366	156177752	semaphorin 4A [Source:HGNC Symbol;Acc:HGNC:10729]	SEMA4A	protein_coding	3114.33	2994.77	1595.28	1659.64	2016.57	1441.45	2051.84	1614.28	1799.81	1509.66	3930.27	4104.65	2260.33	1249.39	3462.36	2910.81	2398.03	1200.79	4928.32	2520.69	2723.97	1022.88	2331	1418.48	3879.89	2365.7	2015.23	966.758	2891.08	1486.27	2911.84	1539.86	954.774	843.657
ENSG00000278311	1153.27	-0.402426	7.97472e-06	17	36544888	36589848	gametogenetin binding protein 2 [Source:HGNC Symbol;Acc:HGNC:19357]	GGNBP2	protein_coding	1871.07	980.262	1141.88	1157.91	1006.55	775.707	1358.63	937.948	1026.37	825.455	1601.55	1545.35	1150.67	823.542	1569.16	1416.14	1055.64	648.703	1301.9	796.268	1171.07	820.479	825.685	723.582	1454.37	1005.73	1160.07	948.934	1458.16	1134.97	2162.42	1237.17	1079.61	1038.19
ENSG00000211734	18.1033	1.17008	8.09413e-06	7	142320677	142321544	T cell receptor beta variable 5-1 [Source:HGNC Symbol;Acc:HGNC:12218]	TRBV5-1	TR_V_gene	3.537	2.15917	3.93412	10.5526	10.4036	22.4409	8.77479	20.8103	12.8296	13.2426	0.881425	5.982	9.46624	17.597	0	1.8261	23.1085	109.037	1.45464	19.7218	8.18932	30.4687	26.8273	38.0078	3.7678	10.6803	6.27064	17.1108	9.0121	29.1565	6.54837	61.6585	31.5514	38.5015
ENSG00000254420	80.1542	-1.08454	8.19268e-06	11	78324758	78444049		RP11-452H21.1	antisense	176.85	86.3667	104.254	106.485	4.33485	1.49606	54.1112	8.91869	118.215	50.0276	191.269	151.544	8.41444	15.2508	228.893	67.5659	16.8062	19.3231	212.377	70.2589	249.774	50.7812	13.9105	2.86851	231.72	67.0488	29.0017	2.85179	57.6775	37.6901	227.738	46.4441	7.54491	7.43012
ENSG00000156642	1504.67	-0.388181	8.44397e-06	15	73560014	73634134	neuroplastin [Source:HGNC Symbol;Acc:HGNC:17867]	NPTN	protein_coding	1655.32	1170.27	1799.86	1568.5	1429.63	1135.51	1376.18	1159.43	1523.05	1166.82	2832.9	2094.7	1413.63	1390.17	2925.97	1480.06	1401.22	1217.35	2907.82	1619.65	1819.05	1213.67	985.655	830.435	2231.48	1615.7	1385.81	1121.47	1516.74	1122.17	1608.72	1093.04	652.978	693.703
ENSG00000242574	342.959	0.753517	8.53766e-06	6	32934629	32941070	major histocompatibility complex, class II, DM beta [Source:HGNC Symbol;Acc:HGNC:4935]	HLA-DMB	protein_coding	58.3605	77.73	119.991	127.591	330.316	667.243	536.725	839.843	254.759	491.447	88.1425	159.52	418.618	549.028	224.757	364.308	350.829	698.391	72.7319	484.417	287.65	510.714	582.252	605.256	70.6463	175.039	164.604	341.502	264.055	331.388	133.15	390.771	438.291	450.536
ENSG00000145431	384.528	-0.852006	8.55353e-06	4	156760454	156971394	platelet derived growth factor C [Source:HGNC Symbol;Acc:HGNC:8801]	PDGFC	protein_coding	726.854	250.463	597.986	363.585	128.312	81.5353	544.037	219.994	451.784	213.353	630.219	859.415	462.794	202.953	799.748	426.395	267.849	280.184	846.6	569.467	384.898	192.969	101.348	73.1471	611.326	310.917	482.056	116.924	655.18	101.692	580.622	247.435	141.296	150.629
ENSG00000163050	579.751	0.768127	9.18718e-06	1	226897536	226987545	coenzyme Q8A [Source:HGNC Symbol;Acc:HGNC:16812]	COQ8A	protein_coding	141.48	302.283	192.772	580.393	483.769	570.747	432.89	857.68	314.324	672.43	203.609	1031.9	299.764	322.613	1236.85	1871.76	657.543	672.166	570.218	1357.11	511.832	894.474	483.885	493.384	484.162	827.133	230.446	455.574	276.672	352.011	288.856	947.298	341.579	351.918
ENSG00000276045	199.816	-0.56118	9.20518e-06	12	121626550	121642677	ORAI calcium release-activated calcium modulator 1 [Source:HGNC Symbol;Acc:HGNC:25896]	ORAI1	protein_coding	353.7	218.076	205.558	115.119	139.582	182.519	286.643	175.401	166.784	114.769	359.621	388.83	351.303	153.681	239.924	168.915	289.907	164.246	221.105	134.355	262.058	109.542	199.714	152.031	216.649	129.351	237.501	143.303	235.216	149.338	154.978	119.313	136.494	118.206
ENSG00000123505	2486.37	0.53613	9.22004e-06	6	110874770	110895713	adenosylmethionine decarboxylase 1 [Source:HGNC Symbol;Acc:HGNC:457]	AMD1	protein_coding	1630.56	3482.74	1524.47	2916.36	3152.3	2618.85	2426.23	2419.94	1542.3	3132.61	2005.24	2477.55	1738.63	2957.48	2568.84	2701.72	2519.88	4783.84	1867.76	3107.42	1792.44	2288.06	2164.07	2792.5	1723.77	2863.52	1791.05	2961.59	2007	4093.29	1738.23	2398.27	2087.88	2260.11
ENSG00000118113	20559.6	-1.61182	9.40031e-06	11	102711795	102727050	matrix metallopeptidase 8 [Source:HGNC Symbol;Acc:HGNC:7175]	MMP8	protein_coding	62106.2	470.699	152817	5643.72	4628.75	3455.9	32343.9	2730.6	56434.5	8626.82	43654.3	6696.85	1046.55	6344.32	20896.9	1226.23	182.767	260.861	45809.5	2264.31	16037.8	1026.51	479.911	153.465	72333.3	5222.09	22111.9	4455.93	8327.18	27165.3	83036.9	292.277	423.887	318.82
ENSG00000101361	288.101	0.462027	9.47095e-06	20	2652145	2658393	NOP56 ribonucleoprotein [Source:HGNC Symbol;Acc:HGNC:15911]	NOP56	protein_coding	187.461	159.778	152.447	304.107	241.885	341.85	282.256	399.854	251.093	364.907	231.815	194.415	214.568	276.86	136.509	193.567	284.655	509.301	189.103	311.851	241.585	409.151	322.921	383.664	131.873	236.748	276.692	385.705	269.462	366.945	278.669	369.951	408.111	485.66
ENSG00000092199	4410.08	0.418717	9.58219e-06	14	21209136	21269494	heterogeneous nuclear ribonucleoprotein C (C1/C2) [Source:HGNC Symbol;Acc:HGNC:5035]	HNRNPC	protein_coding	4102.92	5816.8	2765.68	5504.62	3033.53	2577.71	4754.47	5877.41	3891.94	4037.52	3962.01	5120.6	3201.69	5028.06	4795.73	5928.45	3583.92	5958.4	3166.75	5649.06	3862.29	6137.27	2750.3	3262.22	3529.49	4834.04	3742.79	5342.83	3586.82	4652.24	4639.88	5630.94	4319.8	4894.42
ENSG00000154016	79.8799	0.707444	9.58901e-06	17	19020673	19047637	GRB2-related adaptor protein [Source:HGNC Symbol;Acc:HGNC:4562]	GRAP	protein_coding	38.907	28.0692	33.44	72.9089	53.7522	62.0865	114.072	144.185	104.469	125.069	39.6641	50.847	44.1758	75.0807	28.9564	58.4354	71.4263	180.809	26.1835	101.074	47.0886	103.739	122.213	154.183	28.2585	39.7546	58.7873	113.359	28.8387	68.98	60.3905	153.746	129.635	153.331
ENSG00000104419	815.606	-0.576564	9.7263e-06	8	133237171	133302022	N-myc downstream regulated 1 [Source:HGNC Symbol;Acc:HGNC:7679]	NDRG1	protein_coding	1816.25	1133.56	667.816	763.625	746.461	543.07	826.293	343.369	573.665	456.134	1711.73	1378.85	728.9	405.905	1305.79	1312.97	580.864	237.398	605.13	314.316	827.121	559.319	742.222	570.834	1073.82	767.798	761.099	482.666	983.221	714.689	1707.67	598.968	821.023	668.035
ENSG00000115762	2376.57	-0.384604	9.89432e-06	2	131104847	131353709	pleckstrin homology domain containing B2 [Source:HGNC Symbol;Acc:HGNC:19236]	PLEKHB2	protein_coding	2383.94	2150.53	2498.16	1784.35	1930.74	1884.29	2458.4	2100.35	2062.81	1393.42	4031.64	2540.36	2031.03	1667.03	3547.85	2455.2	1968.43	1396.78	5409.8	3208.49	3184.62	1953.62	2149.17	1830.11	2617.68	1762.26	2240.97	2200.87	2782.94	2227.27	3338.94	2093.99	1690.06	1827.13
ENSG00000163798	507	-0.311705	1.02296e-05	2	27663471	27694976	solute carrier family 4 member 1 adaptor protein [Source:HGNC Symbol;Acc:HGNC:13813]	SLC4A1AP	protein_coding	647.271	511.723	583.233	468.152	271.362	267.795	465.064	402.827	581.913	394.335	834.709	593.215	443.861	381.269	729.425	537.788	388.643	398.883	676.407	494.278	641.838	465.011	393.467	342.07	696.101	505.536	485.191	358.613	578.577	484.993	700.675	508.482	500.708	504.573
ENSG00000197343	1043.11	-0.336662	1.02296e-05	7	99558406	99576453	zinc finger protein 655 [Source:HGNC Symbol;Acc:HGNC:30899]	ZNF655	protein_coding	1331.68	1012.65	974.677	972.758	817.553	732.321	1238.71	863.626	990.626	818.098	1794.58	1469.58	922.432	837.619	1538.82	1232.62	951.651	754.98	1664.11	1159.89	1228.4	738.504	759.114	697.766	1286.7	927.41	975.085	859.816	1063.43	750.957	1672.02	1007.36	727.741	692.352
ENSG00000091106	5181.99	-0.579225	1.05289e-05	2	32224453	32265854	NLR family CARD domain containing 4 [Source:HGNC Symbol;Acc:HGNC:16412]	NLRC4	protein_coding	8529.48	4607.66	4531.12	5330.02	2505.54	1684.56	5991.72	3140.86	6036.31	3425.42	9180.04	9416.67	2802.01	2386.16	10231.3	7432.25	2427.45	1995.8	9839.18	6762.11	8751.31	3962.38	2089.55	1643.66	9805.7	5324.74	5493.87	1892.16	7523.3	4556.95	8665.67	4323.3	1989.8	1909.54
ENSG00000145649	276.304	0.718022	1.08872e-05	5	55102648	55110252	granzyme A [Source:HGNC Symbol;Acc:HGNC:4708]	GZMA	protein_coding	125.564	151.142	152.447	200.499	158.656	366.535	317.355	625.794	211.688	207.467	103.127	89.7301	205.102	414.117	15.1676	70.305	150.205	408.545	141.1	435.112	237.49	398.27	312.985	536.412	63.1107	166.732	273.557	457.713	124.367	150.76	208.82	325.108	797.703	791.646
ENSG00000240370	16.8053	-1.10139	1.09032e-05	12	6873389	6884741		U47924.6	transcribed_processed_pseudogene	40.6755	6.4775	19.6706	3.83731	7.80273	6.73227	17.5496	2.9729	21.0772	7.357	31.7313	25.922	26.2951	10.5582	28.9564	13.6958	13.655	5.52087	36.366	7.39568	42.9939	6.52901	14.9041	7.17128	27.3166	14.2405	29.0017	10.6942	14.4194	12.8004	15.2795	19.2182	17.8334	4.72826
ENSG00000136870	366.838	-0.582012	1.12835e-05	9	101398873	101410660	zinc finger protein 189 [Source:HGNC Symbol;Acc:HGNC:12980]	ZNF189	protein_coding	498.717	233.19	541.924	204.337	263.559	239.37	450.439	328.505	459.115	253.081	766.84	508.47	286.091	302.669	562.581	379.83	240.539	244.299	744.775	377.179	551.755	259.71	253.369	202.23	429.529	290.149	402.105	250.958	297.399	240.363	614.819	265.051	264.758	264.783
ENSG00000257878	39.676	1.15427	1.14079e-05	12	95996521	96011489		RP11-256L6.3	antisense	24.759	101.481	7.86823	23.9832	114.44	95.7478	13.1622	31.2154	5.49839	33.8422	10.5771	33.898	31.5541	46.9255	31.7141	75.7834	49.3682	81.4329	4.36392	46.8393	10.2366	28.2924	18.8785	70.2786	6.59365	26.7009	6.27064	90.5444	12.6169	51.2016	26.1935	48.0456	56.9298	31.7469
ENSG00000180758	30.9033	0.992074	1.14903e-05	1	9100305	9129170	G protein-coupled receptor 157 [Source:HGNC Symbol;Acc:HGNC:23687]	GPR157	protein_coding	12.3795	8.63667	11.8023	34.5358	39.8806	55.3542	26.3244	35.6747	16.4952	45.6134	22.917	28.913	18.9325	32.8478	9.65213	32.8699	35.7132	42.7868	11.6371	43.1414	26.6153	58.0356	45.7058	43.7448	6.59365	27.8876	16.4604	76.9984	15.3206	71.8245	10.1863	51.2486	13.718	20.264
ENSG00000270574	58.1352	-0.896063	1.19436e-05	2	178578790	178580906		RP11-171I2.2	antisense	129.101	60.4567	232.113	36.4544	134.38	41.1417	83.3605	43.107	57.7331	48.5562	45.8341	21.934	30.5023	23.4627	39.9874	31.9568	36.7636	27.6044	84.369	39.4436	61.4199	18.8616	39.7442	38.7249	96.0789	59.3352	66.6256	24.9532	54.0726	60.4464	91.6771	21.6205	58.3016	36.4751
ENSG00000065150	357.993	0.558127	1.21657e-05	13	97953658	98024297	importin 5 [Source:HGNC Symbol;Acc:HGNC:6402]	IPO5	protein_coding	122.027	153.301	277.355	432.657	420.481	389.724	370.004	395.395	300.579	545.889	166.589	162.511	261.899	414.117	140.645	220.046	282.554	539.665	142.555	401.832	252.845	507.812	458.052	626.053	134.699	262.855	355.075	499.064	281.178	497.083	301.225	466.042	700.991	688.975
ENSG00000198730	1187.47	-0.4908	1.22805e-05	11	10750987	10779743	CTR9 homolog, Paf1/RNA polymerase II complex component [Source:HGNC Symbol;Acc:HGNC:16850]	CTR9	protein_coding	1902.91	1355.96	1588.4	1041.83	817.553	748.778	1295.74	823.492	1156.49	760.714	2024.63	1540.37	1147.52	665.168	1450.58	1456.32	981.062	349.195	1191.35	750.661	1630.7	1000.39	936.969	821.112	1590.95	1021.16	1282.35	1037.34	1237.36	1087.32	2259.19	1260.4	1061.77	1098.31
ENSG00000049245	2037.08	-0.522286	1.23698e-05	1	7771269	7781432	vesicle associated membrane protein 3 [Source:HGNC Symbol;Acc:HGNC:12644]	VAMP3	protein_coding	3519.32	2582.36	1932.63	1721.99	1342.07	1173.66	2268.28	1459.69	1836.46	1468.46	4111.85	2159.5	1807	1717.47	3054.21	1904.63	1496.8	1583.11	3937.71	2054.77	2293.01	1318.86	1675.22	1000.39	3066.99	1631.72	2027.77	1445.15	2180.93	1689.65	3766.77	1388.52	1335.45	1308.38
ENSG00000169756	3602.56	-0.600547	1.23698e-05	2	108534355	108687246	LIM zinc finger domain containing 1 [Source:HGNC Symbol;Acc:HGNC:6616]	LIMS1	protein_coding	5082.67	3014.2	8641.28	2925.95	2657.26	2167.04	6364.65	3362.34	5421.41	3426.89	3705.51	1752.73	7469.92	6916.81	2163.46	1465.45	4209.95	4231.75	3994.44	1773.73	2788.46	1282.59	2056.76	1571.95	5982.33	4075.14	5000.84	3431.42	2971.29	2767.02	4214.97	2069.96	1607.07	1919.67
ENSG00000225969	25.5576	-1.13544	1.23698e-05	7	73735038	73736054	ABHD11 antisense RNA 1 (tail to tail) [Source:HGNC Symbol;Acc:HGNC:18289]	ABHD11-AS1	antisense	15.9165	0	56.0611	16.3086	5.20182	8.22833	14.6246	14.8645	41.2379	17.6568	103.127	86.7391	23.1397	10.5582	49.6395	10.0436	3.15116	0	13.0917	3.69784	98.2718	17.4107	1.98721	2.86851	127.163	29.0743	1.56766	0.712948	51.369	17.0672	13.8243	4.80456	6.17311	3.37733
ENSG00000224195	6.14745	-1.46747	1.23698e-05	10	73813518	73814737		RP11-574K11.5	antisense	15.9165	6.4775	13.7694	2.87798	0	0	11.6997	2.9729	10.9968	1.4714	14.9842	9.97001	0	0	19.3043	2.73916	0	0	23.2742	4.93045	4.09466	0.725446	0	0	11.3034	1.78006	5.48681	0.712948	7.20968	1.42227	32.7418	0.80076	0	1.35093
ENSG00000164136	120.453	1.05418	1.24721e-05	4	141636599	141733987	interleukin 15 [Source:HGNC Symbol;Acc:HGNC:5977]	IL15	protein_coding	42.444	354.103	28.5223	197.621	135.247	118.189	67.2734	159.05	52.2347	76.5128	30.8499	190.427	45.2276	105.582	78.5959	294.003	82.9806	113.178	113.462	290.897	121.816	467.187	102.341	106.852	20.7229	97.9031	28.2179	70.5819	87.4174	73.9579	66.2113	83.279	89.1671	103.346
ENSG00000268027	56.1903	0.880403	1.24721e-05	19	41545192	41555462		AC006129.2	lincRNA	15.9165	19.4325	25.5717	41.2511	35.5458	47.8739	67.2734	118.916	55.9003	79.4556	14.9842	14.955	39.9686	48.0986	22.062	40.1743	49.3682	176.668	17.4557	92.4459	35.8283	81.2499	77.5011	113.306	12.2454	29.6676	27.4341	99.8128	28.8387	39.1124	25.4659	133.727	82.994	99.9689
ENSG00000089775	112.869	0.651871	1.24721e-05	14	64449106	64505213	zinc finger and BTB domain containing 25 [Source:HGNC Symbol;Acc:HGNC:13112]	ZBTB25	protein_coding	49.518	79.8892	70.8141	95.9328	102.302	149.606	141.859	212.562	102.637	147.14	52.8855	61.814	95.7142	122.006	66.186	113.219	139.702	186.329	52.367	166.403	63.4672	177.009	153.015	183.585	33.9102	72.9823	94.0596	172.533	72.0968	101.692	55.2973	165.757	149.526	133.742
ENSG00000169032	840.097	-0.532059	1.24721e-05	15	66386817	66492312	mitogen-activated protein kinase kinase 1 [Source:HGNC Symbol;Acc:HGNC:6840]	MAP2K1	protein_coding	1522.68	770.823	634.376	607.254	666.7	774.211	1336.69	714.981	792.684	576.789	1568.05	1087.73	759.403	552.547	1286.49	741.399	810.899	389.222	1237.9	621.237	1016.5	625.334	622.99	544.3	798.774	633.107	848.104	702.254	1125.61	867.583	1420.27	582.152	687.959	636.289
ENSG00000104447	1166.79	-0.798698	1.2888e-05	8	115408496	115809673	transcriptional repressor GATA binding 1 [Source:HGNC Symbol;Acc:HGNC:12340]	TRPS1	protein_coding	1559.82	511.723	2418.5	745.398	742.127	601.416	2002.11	816.06	1272.88	501.747	1629.75	1963.09	876.153	678.073	1238.23	1540.32	649.139	489.978	2035.04	1040.33	1554.95	768.972	576.29	505.575	2184.38	920.883	1547.28	459.852	1118.4	760.202	3355.67	832.79	980.838	792.997
ENSG00000215417	32.0095	0.760729	1.33963e-05	13	91347820	91354579	miR-17-92a-1 cluster host gene [Source:HGNC Symbol;Acc:HGNC:23564]	MIR17HG	processed_transcript	15.9165	23.7508	23.6047	37.4138	30.344	43.3857	49.7238	46.0799	53.1511	89.7554	14.9842	24.925	14.7253	35.1941	17.9254	23.7394	34.6628	89.7142	17.4557	30.8153	17.4023	44.2522	17.8849	30.8365	16.9551	28.4809	21.1634	49.9064	10.8145	21.334	15.2795	50.4478	24.0065	22.2904
ENSG00000069667	373.507	0.751443	1.38914e-05	15	60488284	61229319	RAR related orphan receptor A [Source:HGNC Symbol;Acc:HGNC:10258]	RORA	protein_coding	316.562	362.74	260.635	277.246	390.137	671.731	356.841	585.66	234.598	298.694	77.5654	139.58	367.08	381.269	60.6705	274.829	432.76	585.213	148.373	574.397	224.183	491.127	491.834	790.275	143.176	298.456	329.993	799.928	180.242	241.785	191.358	651.017	533.631	535.644
ENSG00000109046	3202.19	-0.604261	1.4098e-05	17	27294076	27315926	WD repeat and SOCS box containing 1 [Source:HGNC Symbol;Acc:HGNC:19221]	WSB1	protein_coding	5217.08	6395.45	4901.91	2623.76	1930.74	1551.41	3233.51	1646.98	3075.43	2224.76	5495.68	4262.18	2828.3	2339.23	4919.83	4234.74	2450.55	1660.4	6524.05	2899.1	4312.7	2064.62	2495.93	1574.81	4933.93	3434.92	3426.91	1205.6	2321.52	1496.23	5091.72	1890.59	2065.93	2143.93
ENSG00000255717	186.232	0.598795	1.43384e-05	11	62851988	62855914	small nucleolar RNA host gene 1 [Source:HGNC Symbol;Acc:HGNC:32688]	SNHG1	processed_transcript	67.203	142.505	210.475	200.499	247.087	220.669	247.157	266.074	203.44	386.978	83.7354	122.631	118.854	178.317	97.9001	153.393	159.659	379.56	84.369	197.218	108.508	221.261	188.785	246.692	89.4853	171.479	137.954	191.07	106.343	177.072	116.415	253.04	275.732	280.318
ENSG00000177406	266.174	-0.459094	1.49455e-05	12	630891	663706		RP11-218M22.1	antisense	231.674	185.688	305.877	204.337	283.499	233.385	220.832	176.887	392.218	332.536	295.277	246.259	269.262	232.281	474.333	235.568	222.682	99.3757	321.475	235.429	451.436	222.712	272.248	226.613	588.719	351.265	256.313	176.811	247.833	192.006	228.465	192.182	221.546	222.904
ENSG00000260032	5981.22	-0.444457	1.51613e-05	20	36045622	36050960	non-coding RNA activated by DNA damage [Source:HGNC Symbol;Acc:HGNC:44311]	NORAD	lincRNA	7505.52	3415.8	9611.04	4763.06	4755.33	4197.94	8923.96	6147.95	8066.13	6428.54	5357.3	4249.22	6864.08	5724.91	5777.49	4004.65	5502.98	4961.89	5622.18	5058.64	4493.89	3380.58	4312.24	3726.92	11215.8	6518.57	10580.9	5818.37	7305.21	6235.93	8124.34	5303.43	4664.13	4742.44
ENSG00000124107	753.066	1.30858	1.55777e-05	20	45252239	45254564	secretory leukocyte peptidase inhibitor [Source:HGNC Symbol;Acc:HGNC:11092]	SLPI	protein_coding	468.653	5413.03	179.986	1302.77	1496.39	971.691	52.6487	335.937	57.7331	250.138	799.452	444.662	358.665	1854.73	173.738	630.919	404.399	1137.3	222.56	188.59	328.596	1382.7	149.041	136.972	90.4272	691.849	63.4903	742.892	239.722	1872.42	616.274	909.663	371.072	1265.15
ENSG00000005020	1634.52	-0.57112	1.57899e-05	7	26667062	26995239	src kinase associated phosphoprotein 2 [Source:HGNC Symbol;Acc:HGNC:15687]	SKAP2	protein_coding	3738.61	2871.69	3111.89	2062.55	3199.99	1328.5	2022.59	955.786	1213.31	753.357	1401.47	1430.7	1861.69	1034.71	1850.45	1629.8	1224.75	1097.27	1997.22	1240.01	1812.91	1389.23	1209.22	1190.43	2248.43	1843.55	2661.89	869.797	968.801	524.106	1261.65	702.266	1531.62	1333.37
ENSG00000071127	5054.82	-0.433529	1.63573e-05	4	10074339	10116949	WD repeat domain 1 [Source:HGNC Symbol;Acc:HGNC:12754]	WDR1	protein_coding	8021.92	4052.76	10114.6	5192.84	5037.96	4292.94	4203.12	2889.65	4660.8	4000.74	5272.68	4775.63	5358.94	3915.93	7046.05	5254.62	5118.54	2612.75	2945.64	2853.5	5439.75	3722.26	4717.63	3611.46	8752.6	5847.49	6521.47	4865.87	5520.81	5045.49	6976.19	4661.22	4107.86	4451.99
ENSG00000149564	202.754	-0.821133	1.65697e-05	11	124752583	124762290	endothelial cell adhesion molecule [Source:HGNC Symbol;Acc:HGNC:17474]	ESAM	protein_coding	406.755	334.671	709.124	129.509	140.449	164.567	435.815	255.669	353.73	150.083	103.127	44.865	440.706	200.606	15.1676	25.5655	419.105	164.246	90.1876	29.5827	92.1298	30.4687	154.009	71.7128	358.883	179.192	384.077	239.551	249.635	127.293	111.322	87.2828	89.853	104.697
ENSG00000117500	2048.28	-0.49094	1.66138e-05	1	93149742	93180728	transmembrane p24 trafficking protein 5 [Source:HGNC Symbol;Acc:HGNC:24251]	TMED5	protein_coding	3821.73	2606.12	1528.4	1801.62	1094.98	943.266	3003.9	1731.71	2430.29	1762.74	4742.95	2301.08	1804.9	1501.61	3764.33	2216.89	1598.69	1580.35	3802.43	2228.56	2723.97	1427.68	1148.61	1102.94	2460.37	1374.8	1951.74	1467.25	1742.04	1285.02	2970.78	1517.44	1166.72	1035.49
ENSG00000140379	5751.86	-0.809848	1.66138e-05	15	79960889	79971446	BCL2 related protein A1 [Source:HGNC Symbol;Acc:HGNC:991]	BCL2A1	protein_coding	13944.6	9375.11	4492.76	5233.13	1962.82	1571.61	7612.13	2526.96	4823	1930.48	14136.3	7544.3	2966.09	3260.15	9132.29	4355.26	1870.74	2469.21	12381.9	6773.21	10061.6	3684.54	2847.67	1918.32	9677.6	4471.5	6254.18	1385.26	5801.09	2516.7	16419.7	4143.13	4304.71	3715.06
ENSG00000178035	279.062	0.606417	1.71062e-05	3	49024325	49029408	inosine monophosphate dehydrogenase 2 [Source:HGNC Symbol;Acc:HGNC:6053]	IMPDH2	protein_coding	136.175	92.8442	156.381	310.822	212.408	269.291	276.406	377.558	274.003	404.635	177.166	162.511	171.444	281.553	188.906	260.22	186.969	535.525	125.099	269.942	278.437	433.091	310.998	398.723	114.918	198.18	246.123	427.769	189.254	450.148	243.745	502.877	394.393	429.596
ENSG00000136448	666.935	-0.356315	1.71062e-05	17	45051610	45109016	N-myristoyltransferase 1 [Source:HGNC Symbol;Acc:HGNC:7857]	NMT1	protein_coding	555.309	440.47	900.912	625.482	528.852	454.802	621.548	509.852	787.186	585.617	983.67	833.493	638.445	462.216	1006.58	748.703	591.368	380.94	693.863	594.119	941.771	564.397	615.041	547.169	983.396	729.23	721.124	443.454	765.128	560.373	815.635	764.725	593.304	687.624
ENSG00000110619	828.324	-0.355888	1.74777e-05	11	3000922	3057613	cysteinyl-tRNA synthetase [Source:HGNC Symbol;Acc:HGNC:1493]	CARS	protein_coding	1110.62	779.46	851.736	842.29	656.297	466.023	845.305	606.471	780.771	548.832	1167.01	980.052	664.74	587.741	1138.95	1015.31	666.996	531.384	1077.89	728.474	1082.01	770.423	877.353	641.83	1034.26	844.934	743.071	670.884	978.714	759.491	1646.55	854.41	594.676	618.051
ENSG00000214110	45.5181	-1.008	1.79596e-05	9	14921337	14922334	lactate dehydrogenase A pseudogene 4 [Source:HGNC Symbol;Acc:HGNC:6539]	LDHAP4	processed_pseudogene	1.7685	2.15917	113.106	70.0309	20.8073	23.937	62.886	14.8645	85.225	26.4852	103.127	41.874	27.3469	12.9045	0	2.73916	12.6046	9.66153	78.5505	22.187	7.16565	0	27.8209	25.0995	105.498	26.1075	96.4111	25.6661	96.4295	59.0241	224.1	51.2486	34.9809	35.7997
ENSG00000163508	59.1997	0.801033	1.79645e-05	3	27715949	27722711	eomesodermin [Source:HGNC Symbol;Acc:HGNC:3372]	EOMES	protein_coding	54.8235	51.82	32.4565	52.763	35.5458	90.5116	51.1863	141.213	41.2379	41.1992	17.6285	38.883	79.9371	109.102	5.5155	26.4785	22.0581	55.2087	26.1835	102.307	61.4199	68.1919	63.5907	134.103	16.9551	59.3352	69.7609	127.618	33.3448	44.0903	37.835	72.0684	76.8209	71.5994
ENSG00000164483	94.8428	0.82239	1.8234e-05	6	130144315	130365425	sterile alpha motif domain containing 3 [Source:HGNC Symbol;Acc:HGNC:21574]	SAMD3	protein_coding	68.9715	77.73	46.2259	83.4615	71.9585	106.22	111.147	160.536	74.2282	63.2702	41.427	37.886	54.6938	143.123	8.27325	45.6526	54.6201	140.782	43.6392	186.125	66.5382	105.19	63.5907	159.92	30.1424	86.6294	102.682	229.569	45.0605	56.8907	41.473	129.723	239.379	247.896
ENSG00000153283	267.547	0.751395	1.8234e-05	3	111292719	111665750	CD96 molecule [Source:HGNC Symbol;Acc:HGNC:16892]	CD96	protein_coding	113.184	161.938	227.195	193.784	203.738	247.598	371.466	520.257	129.212	176.568	67.8697	98.7031	250.329	293.284	48.2606	157.958	293.058	669.406	68.368	326.642	135.124	332.254	285.164	441.034	105.498	225.474	290.017	505.48	181.143	307.21	141.881	528.501	486.99	512.003
ENSG00000085662	117.114	0.582456	1.8234e-05	7	134442350	134459284	aldo-keto reductase family 1 member B [Source:HGNC Symbol;Acc:HGNC:381]	AKR1B1	protein_coding	24.759	56.1384	113.106	169.801	95.3667	139.134	116.997	126.348	87.9742	194.225	61.6997	133.598	94.6624	125.526	34.4719	71.2181	126.046	107.657	61.0948	70.2589	65.5145	169.029	157.983	200.796	57.459	105.617	101.114	149.719	80.2077	125.16	106.229	174.566	232.52	245.869
ENSG00000107779	24.1518	0.768398	1.82917e-05	10	86756650	86932838	bone morphogenetic protein receptor type 1A [Source:HGNC Symbol;Acc:HGNC:1076]	BMPR1A	protein_coding	10.611	21.5917	7.86823	16.3086	16.4724	24.685	30.7118	41.6205	21.9935	33.8422	15.8656	15.952	24.1915	37.5404	12.4099	15.5219	16.8062	49.6879	8.72783	34.5132	15.355	29.7433	21.8593	30.8365	5.6517	19.5806	19.5958	26.3791	13.5182	31.2899	27.6487	56.8539	26.7501	39.177
ENSG00000196562	820.579	0.995681	1.84768e-05	20	47656348	47786616	sulfatase 2 [Source:HGNC Symbol;Acc:HGNC:20392]	SULF2	protein_coding	367.848	308.761	132.776	794.323	1170.41	1446.69	307.118	486.068	291.415	835.755	318.194	437.683	536.42	754.327	194.421	1911.02	907.535	1405.06	520.761	2687.1	285.602	1184.65	614.047	1091.47	129.047	589.199	688.203	1944.92	775.942	1477.74	856.381	808.767	755.863	884.184
ENSG00000008086	474.886	-0.480297	1.84836e-05	X	18425583	18653629	cyclin dependent kinase like 5 [Source:HGNC Symbol;Acc:HGNC:11411]	CDKL5	protein_coding	781.677	945.715	621.59	427.86	725.654	394.96	463.601	329.991	423.376	369.321	669.002	642.068	442.81	306.189	608.084	609.919	418.054	208.413	606.584	391.971	506.714	278.571	332.857	269.64	614.151	495.449	649.012	382.14	559.652	318.588	561.704	304.289	278.476	208.043
ENSG00000023909	878.98	-0.578922	1.85715e-05	1	93885205	93909456	glutamate-cysteine ligase modifier subunit [Source:HGNC Symbol;Acc:HGNC:4312]	GCLM	protein_coding	2077.99	1036.4	1265.8	739.642	461.228	522.873	1224.08	743.224	1301.28	809.27	1045.37	525.419	1030.77	1135.6	1092.07	454.7	654.391	724.615	1472.09	735.87	928.464	482.421	525.617	484.062	1403.51	720.923	1047.2	557.526	797.571	662.777	1148.87	687.852	740.087	645.745
ENSG00000089177	137.816	-0.544804	1.86002e-05	20	16272104	16573434	kinesin family member 16B [Source:HGNC Symbol;Acc:HGNC:15869]	KIF16B	protein_coding	84.888	45.3425	136.711	63.3156	148.252	134.645	83.3605	83.2411	208.939	116.241	361.384	223.328	190.377	98.5435	194.421	112.305	77.7287	60.7296	110.553	61.6306	97.2481	71.8191	77.5011	96.0952	216.649	115.704	132.467	91.9703	183.847	171.383	302.68	157.75	209.2	165.489
ENSG00000134759	319.866	0.40476	1.8713e-05	18	36129444	36180556	elongator acetyltransferase complex subunit 2 [Source:HGNC Symbol;Acc:HGNC:18248]	ELP2	protein_coding	159.165	183.529	173.101	250.384	245.353	320.157	340.754	497.96	361.977	416.406	223.001	204.385	204.05	285.072	257.85	310.438	347.678	550.707	171.647	378.412	244.656	396.819	396.448	460.396	180.854	265.228	279.044	389.27	323.535	380.457	330.329	455.632	431.432	459.317
ENSG00000136999	26.2149	1.35043	1.88461e-05	8	119416306	119424353	nephroblastoma overexpressed [Source:HGNC Symbol;Acc:HGNC:7885]	NOV	protein_coding	3.537	10.7958	0	8.63395	122.243	136.889	1.46246	10.4051	0	13.2426	2.64427	4.985	4.20722	35.1941	5.5155	6.39137	14.7054	44.167	23.2742	18.4892	8.18932	52.9575	25.8337	154.9	0	7.12023	3.13532	44.9157	3.60484	47.646	4.36558	8.0076	23.3206	40.5279
ENSG00000135837	3882.25	-0.316142	1.89207e-05	1	179954738	180114880	centrosomal protein 350 [Source:HGNC Symbol;Acc:HGNC:24238]	CEP350	protein_coding	5523.03	4333.45	4523.25	3084.24	3784.33	2781.92	4122.69	3206.27	4018.4	3344.49	5873.82	5177.42	3130.17	2969.21	6031.2	4554.31	3016.71	2749.4	5134.87	3839.59	3247.06	3032.36	2850.65	2884.29	4938.64	4138.63	4235.04	2937.35	3828.34	2983.21	5993.94	3325.55	3375.32	3027.44
ENSG00000158623	274.714	-0.551172	1.89207e-05	7	130506238	130668748	coatomer protein complex subunit gamma 2 [Source:HGNC Symbol;Acc:HGNC:2237]	COPG2	protein_coding	199.841	179.211	334.4	275.327	168.192	139.882	415.34	288.371	346.398	175.097	364.91	423.725	386.012	146.642	472.954	333.264	227.934	92.4746	410.208	255.151	344.975	157.422	160.964	154.9	405.981	254.548	228.878	157.562	334.349	201.251	439.468	325.108	300.425	239.115
ENSG00000173334	657.718	-0.857711	1.89207e-05	8	125430321	125438405	tribbles pseudokinase 1 [Source:HGNC Symbol;Acc:HGNC:16891]	TRIB1	protein_coding	2995.84	686.615	685.52	654.261	606.879	362.795	935.977	303.235	526.929	407.578	1109.71	824.52	457.535	391.828	766.655	488.483	380.24	278.804	1037.16	400.599	704.281	298.884	417.314	340.636	872.246	351.265	561.223	305.855	684.92	538.328	2239.54	231.419	307.284	208.043
ENSG00000229278	5.44665	-1.3196	1.89668e-05	10	99651989	99653905		RP11-483F11.7	antisense	8.8425	0	8.85176	2.87798	4.33485	2.99212	5.84986	2.9729	10.9968	1.4714	14.1028	6.97901	8.41444	3.51941	11.031	1.8261	3.15116	1.38022	8.72783	2.46523	9.21298	2.90178	0	0.717128	15.0712	3.56011	7.05447	0.712948	9.0121	5.68907	16.0071	2.40228	2.0577	0
ENSG00000214788	4.35443	1.51173	1.90444e-05	11	59938455	59995845	oocyte secreted protein 1, pseudogene [Source:HGNC Symbol;Acc:HGNC:49233]	OOSP1	unitary_pseudogene	3.537	45.3425	0	8.63395	2.60091	2.24409	1.46246	7.43224	0.916398	2.9428	0	4.985	0	3.51941	1.37888	9.13052	3.15116	8.28131	1.45464	4.93045	4.09466	5.07812	1.98721	3.58564	0	3.56011	0	4.27769	0.90121	9.24474	0	0	0	3.37733
ENSG00000198721	81.5229	0.510116	1.90444e-05	6	4115689	4135597	enoyl-CoA delta isomerase 2 [Source:HGNC Symbol;Acc:HGNC:14601]	ECI2	protein_coding	35.37	23.7508	47.2094	80.5835	59.821	63.5826	114.072	142.699	73.3118	119.183	44.9527	53.838	56.7974	119.66	44.124	50.2179	84.031	126.98	33.4567	76.422	54.2542	76.8972	92.4052	111.872	37.678	53.4017	79.9507	128.331	76.6029	113.07	69.1217	128.922	131.693	167.515
ENSG00000119638	1176.59	-0.578919	1.90444e-05	14	75079353	75127344	NIMA related kinase 9 [Source:HGNC Symbol;Acc:HGNC:18591]	NEK9	protein_coding	2019.63	762.186	1722.16	983.311	830.558	964.211	1444.92	879.977	1249.97	801.913	1595.38	2036.87	1091.77	577.183	1669.82	1493.75	1032.53	407.164	1185.53	857.898	1616.37	853.124	1012.48	864.14	1848.11	1066.25	1458.71	889.047	1492.4	919.496	1550.51	912.866	1036.4	877.43
ENSG00000177853	1019.6	-0.343434	1.9352e-05	10	96129715	96205288	zinc finger protein 518A [Source:HGNC Symbol;Acc:HGNC:29009]	ZNF518A	protein_coding	1577.5	1265.27	1018.94	825.981	1055.97	706.14	1167.05	753.629	933.809	772.485	1457.88	1096.7	923.484	796.56	1326.48	1215.27	779.388	797.766	1282.99	972.531	1134.22	914.787	766.069	831.869	1405.39	1027.09	1176.53	848.408	1051.71	812.826	1525.04	837.594	890.985	718.02
ENSG00000175203	491.886	-0.369633	1.9352e-05	12	57530102	57547331	dynactin subunit 2 [Source:HGNC Symbol;Acc:HGNC:2712]	DCTN2	protein_coding	650.808	459.903	851.736	603.417	523.65	382.243	384.628	312.154	448.119	369.321	682.223	772.676	571.13	353.114	732.183	617.223	459.019	265.002	385.479	332.805	588.607	441.796	337.825	324.859	662.191	545.884	499.3	320.114	547.936	376.19	614.091	413.192	464.355	430.947
ENSG00000165434	528.275	-0.674038	1.94612e-05	11	74330318	74398473	phosphoglucomutase 2 like 1 [Source:HGNC Symbol;Acc:HGNC:20898]	PGM2L1	protein_coding	1133.61	561.384	1081.88	294.514	457.76	537.086	715.145	480.123	555.337	228.067	866.441	400.794	396.53	351.941	894.89	409.047	468.473	367.138	1006.61	459.765	538.447	321.372	453.084	455.376	694.217	343.551	648.228	423.491	376.706	296.543	899.309	445.222	183.136	216.149
ENSG00000068028	335.33	0.467009	1.96845e-05	3	50329782	50340980	Ras association domain family member 1 [Source:HGNC Symbol;Acc:HGNC:9882]	RASSF1	protein_coding	171.545	200.803	209.492	383.731	373.664	394.212	298.343	420.665	296.913	364.907	227.408	370.884	231.397	419.983	352.992	381.656	276.252	396.123	282.2	430.182	324.502	393.191	419.301	431.711	267.514	513.843	235.149	427.056	295.597	354.856	183.354	357.139	355.983	358.672
ENSG00000133818	51.6903	0.838046	1.98216e-05	11	14277926	14364506	related RAS viral (r-ras) oncogene homolog 2 [Source:HGNC Symbol;Acc:HGNC:17271]	RRAS2	protein_coding	37.1385	34.5467	34.4235	65.2343	23.4082	36.6535	141.859	144.185	48.5691	82.3984	21.1542	29.91	27.3469	86.8121	9.65213	44.7396	31.5116	135.261	20.3649	81.3524	34.8046	68.1919	47.693	97.5295	14.1293	30.8543	36.84	48.4805	25.2339	26.312	16.7347	49.6471	58.3016	66.1956
ENSG00000103175	40.5696	-1.30763	2.00502e-05	16	84294646	84329851	WAP four-disulfide core domain 1 [Source:HGNC Symbol;Acc:HGNC:15466]	WFDC1	protein_coding	14.148	10.7958	226.212	4.79664	30.344	27.6771	54.1112	40.1341	76.9774	44.142	31.7313	9.97001	137.786	23.4627	15.1676	4.56526	29.4108	19.3231	39.2752	3.69784	18.426	4.35267	8.94244	0.717128	246.791	71.2023	96.4111	3.56474	18.9254	22.0451	25.4659	7.20684	6.85901	4.72826
ENSG00000140563	5646.7	-0.581436	2.05234e-05	15	94231538	94483952	multiple C2 and transmembrane domain containing 2 [Source:HGNC Symbol;Acc:HGNC:25636]	MCTP2	protein_coding	9155.53	7790.28	7465.97	6208.77	5148.07	2268.78	7043.23	3618.01	6152.7	3681.44	6811.65	6484.49	4189.34	4297.2	9081.27	7859.56	2946.34	2886.04	9069.67	5688.51	7612.99	3172.37	2932.13	2424.61	9874.46	5964.38	7082.69	2718.47	6312.08	3658.07	11160.6	4657.22	3555.71	3015.28
ENSG00000277879	25.5599	-0.901314	2.05722e-05	10	117267116	117268668		RP11-129M16.4	antisense	22.9905	21.5917	39.3412	24.9425	16.4724	17.2047	20.4745	11.8916	24.7427	11.7712	36.1384	18.943	32.6059	14.0776	75.8381	20.0872	27.3101	13.8022	65.4587	18.4892	42.9939	13.7835	29.8081	16.494	51.8073	17.2072	18.0281	11.4072	26.1351	22.7563	48.749	11.2106	10.9744	13.5093
ENSG00000143862	263.463	-0.568364	2.05764e-05	1	202133404	202144743	ADP ribosylation factor like GTPase 8A [Source:HGNC Symbol;Acc:HGNC:25192]	ARL8A	protein_coding	631.355	479.335	473.077	395.243	266.16	95.7478	191.583	90.6733	202.524	188.339	358.74	190.427	244.019	173.624	387.464	332.351	226.884	106.277	167.283	151.611	265.129	204.576	114.264	102.549	471.917	336.431	358.994	144.729	261.351	172.806	459.113	234.623	243.495	235.062
ENSG00000206560	1342.03	-0.651617	2.06965e-05	3	15667236	15859771	ankyrin repeat domain 28 [Source:HGNC Symbol;Acc:HGNC:29024]	ANKRD28	protein_coding	1846.31	928.442	2536.52	883.541	1388.89	1193.86	1791.52	1131.19	1425	1166.82	1845.7	795.607	2006.84	1677.59	1097.58	442.83	1367.6	1612.1	2325.97	840.642	1752.51	762.443	705.459	668.364	1685.15	1306.56	2302.11	1212.01	1012.06	813.537	2097.66	1040.99	987.697	978.074
ENSG00000089195	334.955	-1.02446	2.09199e-05	20	5937235	5950558	tRNA methyltransferase 6 [Source:HGNC Symbol;Acc:HGNC:20900]	TRMT6	protein_coding	884.25	56.1384	550.776	235.995	105.77	144.37	637.635	179.86	516.848	238.367	689.274	421.731	166.185	117.314	426.072	236.481	134.45	153.204	533.852	216.94	516.951	191.518	130.162	123.346	862.826	186.313	412.295	107.655	383.014	275.92	990.986	178.569	203.713	179.674
ENSG00000008517	53.6285	1.0268	2.16033e-05	16	3065297	3082192	interleukin 32 [Source:HGNC Symbol;Acc:HGNC:16830]	IL32	protein_coding	21.222	56.1384	29.5059	91.1361	58.954	63.5826	20.4745	47.5663	11.9132	32.3708	6.16997	19.94	78.8853	44.5792	6.89438	32.8699	73.5271	89.7142	7.27319	24.6523	21.497	115.346	52.661	73.1471	16.9551	61.1153	33.7047	79.1373	6.30847	20.6229	15.2795	128.122	163.93	218.175
ENSG00000069535	48.899	-0.972878	2.17675e-05	X	43766611	43882447	monoamine oxidase B [Source:HGNC Symbol;Acc:HGNC:6834]	MAOB	protein_coding	47.7495	25.91	304.894	70.9902	21.6743	12.7165	43.8739	28.2425	32.9903	30.8994	7.93282	1.994	279.78	97.3703	4.13663	5.47831	124.996	37.2659	10.1825	1.23261	11.2603	1.45089	18.8785	1.43426	97.9628	59.9286	61.1388	24.2402	51.369	41.9569	34.9246	24.8235	21.9488	20.9394
ENSG00000079385	733.862	-1.25209	2.19188e-05	19	42507304	42561234	carcinoembryonic antigen related cell adhesion molecule 1 [Source:HGNC Symbol;Acc:HGNC:1814]	CEACAM1	protein_coding	2161.11	3096.25	2136.22	229.279	726.521	517.637	1188.98	111.484	426.125	245.724	1856.28	971.079	838.288	160.72	710.121	318.655	113.442	104.897	1731.02	161.472	1061.54	343.136	267.28	102.549	1195.33	295.489	1100.5	138.312	397.434	359.834	1488.66	115.309	154.328	126.312
ENSG00000184307	22.3524	0.8988	2.2105e-05	3	113947901	113965401	zinc finger DHHC-type containing 23 [Source:HGNC Symbol;Acc:HGNC:28654]	ZDHHC23	protein_coding	12.3795	19.4325	15.7365	27.8205	27.743	32.9133	26.3244	53.5121	19.2444	30.8994	6.16997	6.97901	14.7253	23.4627	9.65213	28.3046	14.7054	37.2659	11.6371	35.7458	10.2366	50.7812	39.7442	41.5934	3.7678	18.3939	8.62213	27.805	13.5182	34.1344	8.00356	12.0114	15.7757	20.9394
ENSG00000162747	37061	1.02487	2.23735e-05	1	161623196	161631963	Fc fragment of IgG receptor IIIb [Source:HGNC Symbol;Acc:HGNC:3620]	FCGR3B	protein_coding	34197.5	171565	1196.95	30357.9	47748.4	34277	9293.96	29541.7	10292.1	36345	16837	25213.2	21821.8	54690.4	18077.1	49629	15885	22396.8	19016.5	45579.6	10451.6	27030.1	48250.4	43227.1	16783.7	58047.1	32938.9	77188.1	33136.6	59281.5	27742.5	49397.3	35078.3	47559.5
ENSG00000152495	200.795	0.927681	2.30853e-05	5	111223653	111494886	calcium/calmodulin dependent protein kinase IV [Source:HGNC Symbol;Acc:HGNC:1464]	CAMK4	protein_coding	76.0455	99.3217	71.7976	127.591	150.853	219.173	182.808	252.696	165.868	216.296	33.4941	113.658	108.336	129.045	35.8508	205.437	282.554	378.18	24.7289	234.196	154.573	423.66	299.075	419.52	63.1107	124.011	164.604	443.454	63.9859	162.139	66.2113	373.955	508.253	452.562
ENSG00000249173	48.14	-1.35015	2.30853e-05	4	184893871	184899454	long intergenic non-protein coding RNA 1093 [Source:HGNC Symbol;Acc:HGNC:49218]	LINC01093	lincRNA	198.072	53.9792	5.90117	4.79664	2.60091	0.74803	10.2373	2.9729	8.24758	2.9428	389.59	31.904	3.15541	5.86568	59.2916	27.3916	5.25194	8.28131	107.643	14.7914	53.2306	16.6852	13.9105	5.73703	6.59365	2.37341	14.8928	0.712948	2.70363	10.667	500.586	15.2144	31.5514	18.2376
ENSG00000151458	427.365	-0.53166	2.3688e-05	4	124664052	124712732	ankyrin repeat domain 50 [Source:HGNC Symbol;Acc:HGNC:29223]	ANKRD50	protein_coding	548.235	446.948	317.68	331.927	436.086	394.212	628.86	307.695	357.395	228.067	641.677	555.329	443.861	261.609	675.649	553.31	467.422	158.725	455.302	266.244	598.844	290.904	327.889	261.035	423.878	358.385	565.142	373.585	573.17	372.634	703.586	373.955	422.515	408.657
ENSG00000132623	21.8273	0.845876	2.38815e-05	20	9986126	10058303	ankyrin repeat and EF-hand domain containing 1 [Source:HGNC Symbol;Acc:HGNC:15803]	ANKEF1	protein_coding	10.611	10.7958	12.7859	27.8205	16.4724	25.433	23.3994	40.1341	17.4116	26.4852	6.16997	16.949	13.6735	22.2896	11.031	13.6958	17.8566	28.9846	11.6371	30.8153	11.2603	27.5669	34.7762	42.3106	5.6517	11.867	15.6766	47.0546	11.7157	34.1344	10.1863	40.8387	30.8655	33.7733
ENSG00000175309	580.003	-0.440887	2.44045e-05	5	178208497	178232791	5-phosphohydroxy-L-lysine phospho-lyase [Source:HGNC Symbol;Acc:HGNC:28249]	PHYKPL	protein_coding	664.956	429.674	841.901	589.027	513.246	459.29	472.376	371.612	601.157	482.619	920.208	787.631	424.929	416.463	686.68	606.267	449.566	375.419	858.237	537.419	979.647	502.734	502.764	390.835	898.62	633.107	742.287	403.529	631.748	497.083	866.567	381.962	406.739	393.796
ENSG00000120451	742.662	-0.361653	2.44523e-05	11	130875436	130916509	sorting nexin 19 [Source:HGNC Symbol;Acc:HGNC:21532]	SNX19	protein_coding	1172.52	876.622	1083.85	648.505	551.393	478.739	852.617	649.578	770.691	485.562	990.722	873.373	721.538	615.897	835.598	759.66	670.147	538.285	917.877	791.337	833.263	515.792	641.868	649.718	1261.27	812.893	770.505	563.942	855.249	735.312	821.456	493.268	508.253	503.222
ENSG00000156414	1155.19	-0.979638	2.46245e-05	14	103928462	104052667	tudor domain containing 9 [Source:HGNC Symbol;Acc:HGNC:20122]	TDRD9	protein_coding	661.419	585.134	1577.58	615.888	623.352	357.558	2234.65	847.275	1534.05	595.917	1566.29	3545.33	1138.05	302.669	2574.36	2046.15	393.895	180.809	1838.66	829.548	1899.92	360.546	332.857	232.35	4496.87	1478.04	1181.23	179.663	2573.86	423.125	1052.1	618.186	179.706	219.526
ENSG00000112297	3355.95	-0.416435	2.60512e-05	6	106360808	106571978	absent in melanoma 1 [Source:HGNC Symbol;Acc:HGNC:356]	AIM1	protein_coding	2504.2	3547.51	3554.47	2439.57	3300.56	2272.52	3574.26	2647.36	3584.03	2502.85	5851.78	3969.06	3247.97	2415.49	5242.48	3812.91	2323.46	1937.83	5504.35	3768.1	4840.91	2955.47	2886.42	2138.48	5255.14	3373.8	3871.34	2218.7	3741.83	2309.76	3422.61	3323.15	2932.91	2830.88
ENSG00000188042	344.751	0.76882	2.6231e-05	2	234493041	234497053	ADP ribosylation factor like GTPase 4C [Source:HGNC Symbol;Acc:HGNC:698]	ARL4C	protein_coding	235.211	218.076	103.271	270.53	233.215	523.621	330.517	544.04	252.926	276.623	106.652	207.376	318.697	319.093	44.124	211.828	394.946	382.321	98.9154	377.179	248.75	458.482	584.239	830.435	100.789	229.627	291.585	786.382	218.093	332.811	241.562	678.243	632.401	638.99
ENSG00000162704	13812.1	-0.406631	2.63666e-05	1	183620846	183635757	actin related protein 2/3 complex subunit 5 [Source:HGNC Symbol;Acc:HGNC:708]	ARPC5	protein_coding	16289.7	12227.4	13223.5	15791.5	9158.67	7784	13935.8	9275.43	13750.6	9724.48	23691.8	18067.6	10087.9	8884.16	27516.8	15615.9	9727.64	9540.07	26938.5	18545.9	20162.1	10861.4	8134.64	7193.51	22615.3	13475	12814.1	9450.13	17645.7	11472	19574.5	12929.1	6950.23	6557.42
ENSG00000204614	12.4998	-1.21673	2.69328e-05	6	30136108	30148735	tripartite motif containing 40 [Source:HGNC Symbol;Acc:HGNC:18736]	TRIM40	protein_coding	22.9905	15.1142	31.4729	3.83731	25.1421	16.4567	21.937	11.8916	22.9099	17.6568	7.0514	0.997001	31.5541	4.69255	2.75775	1.8261	23.1085	11.0417	16.001	2.46523	1.02366	2.17634	10.9296	2.86851	13.1873	1.78006	51.7328	4.27769	9.0121	5.68907	13.0967	4.0038	8.23081	6.07919
ENSG00000146426	129.232	0.867443	2.70551e-05	6	154832697	155257723	T-cell lymphoma invasion and metastasis 2 [Source:HGNC Symbol;Acc:HGNC:11806]	TIAM2	protein_coding	91.962	131.709	38.3576	167.882	119.642	103.228	54.1112	153.104	52.2347	176.568	52.0041	218.343	146.201	173.624	55.155	87.653	171.213	142.163	71.2773	98.609	59.3725	147.991	187.791	199.362	70.6463	242.088	55.652	193.209	115.355	291.565	67.6665	155.347	146.097	156.708
ENSG00000167110	536.96	-0.577618	2.77895e-05	9	128255829	128275995	golgin A2 [Source:HGNC Symbol;Acc:HGNC:4425]	GOLGA2	protein_coding	817.047	326.034	544.875	306.025	497.641	495.196	487.001	417.692	539.758	370.793	1030.39	608.17	550.094	432.887	784.58	575.223	694.306	266.382	843.69	414.158	669.477	325	562.38	448.205	540.679	466.375	533.005	454.861	581.281	523.394	1031	399.579	362.156	357.321
ENSG00000167642	646.33	-0.870625	2.77895e-05	19	38244035	38292614	serine peptidase inhibitor, Kunitz type 2 [Source:HGNC Symbol;Acc:HGNC:11247]	SPINT2	protein_coding	1179.59	295.806	1701.5	344.399	539.256	494.448	745.857	460.799	802.765	497.333	1520.46	413.755	650.015	767.231	710.121	234.654	489.481	477.556	1149.16	311.851	1070.75	346.763	726.325	364.301	835.51	430.18	809.697	418.501	523.603	635.754	886.94	398.778	338.835	403.253
ENSG00000175806	153.551	-0.690887	2.79738e-05	8	10054268	10428891	methionine sulfoxide reductase A [Source:HGNC Symbol;Acc:HGNC:7377]	MSRA	protein_coding	309.488	159.778	309.812	176.516	211.541	128.661	128.697	86.214	153.038	111.826	143.672	207.376	276.625	64.5225	252.334	238.307	93.4845	46.9274	88.733	81.3524	169.928	89.9553	103.335	72.43	318.379	149.525	169.307	64.1653	152.305	118.759	208.093	84.0797	152.27	99.2934
ENSG00000128872	309.098	0.837167	2.81959e-05	15	51751561	51816368	tropomodulin 2 [Source:HGNC Symbol;Acc:HGNC:11872]	TMOD2	protein_coding	90.1935	570.02	171.134	250.384	327.715	256.574	223.757	297.29	328.07	409.049	293.515	584.242	251.381	350.768	137.888	588.919	127.097	311.929	130.917	438.81	285.602	687.722	380.55	362.867	165.783	421.873	173.227	360.039	263.153	283.031	106.229	313.898	244.867	320.846
ENSG00000108671	249.495	-0.507516	2.85901e-05	17	32444261	32483318	proteasome 26S subunit, non-ATPase 11 [Source:HGNC Symbol;Acc:HGNC:9556]	PSMD11	protein_coding	267.044	226.713	345.219	231.198	221.077	223.661	195.97	167.969	243.762	217.767	527.974	279.16	277.676	146.642	332.309	230.089	262.597	129.741	382.57	181.194	284.579	176.283	253.369	228.764	284.469	170.292	210.85	170.395	294.696	214.762	414.73	204.194	229.777	255.326
ENSG00000277224	383.573	0.413111	2.87285e-05	6	26199520	26200715	histone cluster 1 H2B family member f [Source:HGNC Symbol;Acc:HGNC:4752]	HIST1H2BF	protein_coding	196.304	168.415	721.91	791.445	266.16	311.929	323.205	387.963	556.254	874.011	231.815	335.989	244.019	430.541	249.576	310.438	300.411	448.571	248.743	395.669	331.667	561.495	269.267	359.281	398.445	558.938	304.91	430.621	266.758	468.637	205.182	237.025	447.893	407.981
ENSG00000148459	185.921	-0.91702	2.92731e-05	10	26697659	26746798	prenyl (decaprenyl) diphosphate synthase, subunit 1 [Source:HGNC Symbol;Acc:HGNC:17759]	PDSS1	protein_coding	337.784	289.328	257.685	134.306	62.4219	78.5432	210.595	59.4579	201.608	72.0986	637.27	157.526	116.75	110.275	431.588	180.784	51.469	78.6725	631.313	165.17	270.247	94.3079	66.5715	65.9758	254.327	85.4427	237.501	66.3042	128.873	88.1806	415.458	97.6927	91.9107	93.8897
ENSG00000164088	2824.67	-0.571151	3.02491e-05	3	52245793	52250597	protein phosphatase, Mg2+/Mn2+ dependent 1M [Source:HGNC Symbol;Acc:HGNC:26506]	PPM1M	protein_coding	2965.78	2124.62	2755.85	3173.46	1367.21	979.171	2350.18	1587.53	3189.06	1834.84	5017.07	4866.36	2555.88	1753.84	6227	3624.82	1863.39	859.876	4224.27	2949.64	5399.83	2216.24	1656.34	1281.51	5957.83	3373.21	3459.83	1577.75	3966.23	1524.67	3266.18	2882.73	1478.12	1728.52
ENSG00000164850	14.1159	-1.19795	3.05277e-05	7	1082208	1093815	G protein-coupled estrogen receptor 1 [Source:HGNC Symbol;Acc:HGNC:4485]	GPER1	protein_coding	12.3795	2.15917	19.6706	10.5526	10.4036	8.97636	23.3994	5.94579	25.6591	14.714	7.0514	11.964	13.6735	3.51941	19.3043	6.39137	22.0581	1.38022	11.6371	4.93045	9.21298	6.52901	5.96163	2.86851	27.3166	14.2405	20.3796	0.712948	63.9859	10.667	37.1074	5.60532	26.7501	12.8338
ENSG00000119929	383.523	-0.481138	3.07696e-05	10	99702558	99756134	cutC copper transporter [Source:HGNC Symbol;Acc:HGNC:24271]	CUTC	protein_coding	360.774	235.349	393.412	473.908	301.706	223.661	487.001	334.451	433.456	319.294	609.946	563.305	315.541	286.245	675.649	396.265	320.368	273.283	561.491	364.853	547.66	264.062	274.235	213.704	660.307	364.912	336.263	206.042	507.381	234.674	609.726	402.782	246.924	241.141
ENSG00000092200	31.7481	1.03708	3.0785e-05	14	21287939	21351301	retinitis pigmentosa GTPase regulator interacting protein 1 [Source:HGNC Symbol;Acc:HGNC:13436]	RPGRIP1	protein_coding	8.8425	12.955	4.91764	23.9832	26.0091	17.9527	5.84986	29.729	13.746	32.3708	4.40712	27.916	25.2433	28.1553	23.4409	52.957	47.2674	52.4483	14.5464	67.7937	20.4733	72.5446	10.9296	42.3106	12.2454	33.2277	21.9473	87.6926	28.8387	41.2458	4.36558	22.4213	82.3081	78.354
ENSG00000179978	351.756	-0.647977	3.08732e-05	5	70094659	70128434		RP11-1319K7.1	unprocessed_pseudogene	427.977	371.377	282.273	207.215	149.119	86.0235	565.974	307.695	281.334	167.74	794.164	674.97	189.325	165.412	603.947	410.874	66.1744	86.9538	989.154	411.693	527.187	235.044	118.239	108.286	619.803	382.119	519.68	148.293	417.26	214.051	664.295	241.829	269.559	254.651
ENSG00000169683	48.1288	0.693923	3.11575e-05	17	82023302	82031151	leucine rich repeat containing 45 [Source:HGNC Symbol;Acc:HGNC:28302]	LRRC45	protein_coding	30.0645	19.4325	26.5553	34.5358	52.0182	80.0392	27.7868	66.8901	46.7363	76.5128	24.6799	35.892	25.2433	72.7345	27.5775	31.0438	36.7636	78.6725	24.7289	44.3741	52.2069	60.212	63.5907	76.0156	17.8971	53.4017	43.1107	58.4618	34.246	91.0251	26.9211	66.463	56.2439	74.3012
ENSG00000142405	2902.01	-0.613181	3.14293e-05	19	53793603	53824394	NLR family pyrin domain containing 12 [Source:HGNC Symbol;Acc:HGNC:22938]	NLRP12	protein_coding	4018.03	1241.52	3175.81	3433.43	2426.65	1674.84	3521.62	2131.57	4055.98	2473.42	3188.11	3877.34	2737.85	1950.93	4143.52	3348.16	1942.17	1268.42	4051.17	2471.39	3770.16	1486.44	1625.54	1566.93	5126.09	3078.91	5402.94	2286.43	4101.41	1944.95	4650.8	2419.09	2111.89	1964.93
ENSG00000163950	585.163	0.436854	3.25481e-05	4	1692800	1712555	stem-loop binding protein [Source:HGNC Symbol;Acc:HGNC:10904]	SLBP	protein_coding	466.884	397.287	528.155	852.842	333.784	410.668	429.965	618.362	508.601	676.844	659.306	622.128	464.898	720.306	541.898	710.355	553.554	921.986	562.945	734.637	511.832	649.274	463.02	557.209	439.891	668.708	412.295	930.398	509.184	780.114	466.389	747.909	509.624	534.293
ENSG00000067900	4370.29	-0.441471	3.28265e-05	18	20946906	21111851	Rho associated coiled-coil containing protein kinase 1 [Source:HGNC Symbol;Acc:HGNC:10251]	ROCK1	protein_coding	8044.91	7332.53	3741.34	4292.99	4785.68	2565.74	4461.98	2852.49	3344.85	2791.24	6915.66	6164.46	3326.86	2396.72	7001.93	4713.18	3138.56	1886.76	4902.13	3014.97	4408.92	3350.11	2707.57	2821.18	6534.31	5487.32	4922.45	2975.13	5082.83	2950.49	7571.37	3827.63	4426.12	3849.48
ENSG00000101187	44.9803	-1.25803	3.29237e-05	20	62642445	62685785	solute carrier organic anion transporter family member 4A1 [Source:HGNC Symbol;Acc:HGNC:10953]	SLCO4A1	protein_coding	86.6565	6.4775	40.3247	24.9425	11.2706	7.4803	43.8739	4.45934	69.6462	38.2564	344.637	88.7331	5.25902	15.2508	139.266	22.8263	7.35271	11.0417	128.008	17.2566	101.343	13.058	20.8657	12.9083	65.9365	39.1613	9.40596	5.70359	21.629	18.4895	90.9495	3.20304	9.60261	4.05279
ENSG00000176340	388.386	-0.457894	3.32122e-05	11	63974607	63976543	cytochrome c oxidase subunit 8A [Source:HGNC Symbol;Acc:HGNC:2294]	COX8A	protein_coding	461.579	246.145	495.699	426.901	290.435	303.7	331.98	276.479	411.463	335.479	709.547	473.575	389.168	295.63	772.17	350.612	325.62	176.668	417.481	240.359	726.802	396.093	342.793	271.075	421.052	321.004	380.942	283.04	488.456	388.99	473.665	362.744	293.566	324.223
ENSG00000258227	556.81	-1.25333	3.33361e-05	7	141927357	141947007	C-type lectin domain family 5 member A [Source:HGNC Symbol;Acc:HGNC:2054]	CLEC5A	protein_coding	2898.57	317.398	1627.74	463.355	254.022	248.346	393.403	160.536	1146.41	286.923	1702.91	230.307	154.615	215.857	659.102	168.915	72.4767	85.5735	1104.07	178.729	1241.7	164.676	98.3668	44.462	800.658	256.328	732.881	364.317	227.105	524.817	1610.17	130.524	187.937	178.323
ENSG00000082212	2024.3	-0.441812	3.33476e-05	18	50879049	50954257	malic enzyme 2 [Source:HGNC Symbol;Acc:HGNC:6984]	ME2	protein_coding	3880.09	1863.36	2578.81	1847.66	1650.71	1246.97	1928.99	1596.44	2523.76	1740.67	2460.06	1415.74	1719.7	1997.85	2833.59	1837.97	1269.92	1338.81	3192.93	2212.54	2692.24	1653.29	1472.52	1248.52	3105.61	2010.28	2501.99	1575.62	1751.05	1316.31	3281.46	2024.32	1456.85	1599.5
ENSG00000103056	18.8763	1.3356	3.36132e-05	16	68358325	68448688	sphingomyelin phosphodiesterase 3 [Source:HGNC Symbol;Acc:HGNC:14240]	SMPD3	protein_coding	15.9165	15.1142	0.983529	13.4306	5.20182	44.1338	0	4.45934	5.49839	10.2998	0	1.994	8.41444	55.1374	4.13663	10.0436	5.25194	35.8857	4.36392	14.7914	4.09466	10.8817	142.085	69.5614	0	6.52688	5.48681	100.526	1.80242	9.24474	1.45519	12.0114	6.17311	16.8866
ENSG00000213722	1433.45	-0.709109	3.43144e-05	6	31727038	31730617	dimethylarginine dimethylaminohydrolase 2 [Source:HGNC Symbol;Acc:HGNC:2716]	DDAH2	protein_coding	3496.33	1757.56	1530.37	1764.2	454.292	368.779	1531.2	591.606	1797.06	750.414	3344.13	2533.38	643.704	998.339	2284.8	1463.62	652.291	492.738	2357.97	1402.71	2333.95	1011.27	732.286	398.006	2895.55	1495.84	1585.69	462.703	1760.06	904.562	3060.27	1023.37	419.771	438.377
ENSG00000154511	55.3762	0.838307	3.50054e-05	1	92832737	92961522	family with sequence similarity 69 member A [Source:HGNC Symbol;Acc:HGNC:32213]	FAM69A	protein_coding	15.9165	32.3875	19.6706	82.5022	44.2155	49.37	99.4476	105.538	49.4855	150.083	15.8656	37.886	30.5023	29.3284	16.5465	35.609	59.8721	89.7142	21.8196	83.8177	19.4496	68.9173	98.3668	143.426	16.9551	32.041	26.6502	66.3042	23.4315	62.5798	38.5626	72.0684	82.994	61.4674
ENSG00000196876	34.9485	-1.10111	3.56279e-05	12	51590266	51812864	sodium voltage-gated channel alpha subunit 8 [Source:HGNC Symbol;Acc:HGNC:10596]	SCN8A	protein_coding	24.759	10.7958	268.503	31.6578	26.0091	26.1811	32.1742	17.8374	108.135	19.1282	52.0041	24.925	15.7771	16.4239	63.4283	31.0438	7.35271	19.3231	58.1855	12.3261	60.3962	14.5089	2.98081	2.15138	113.976	22.5474	37.6239	10.6942	18.9254	9.24474	10.1863	8.80835	6.85901	3.37733
ENSG00000146859	1564.69	0.688698	3.56987e-05	7	135148072	135166215	transmembrane protein 140 [Source:HGNC Symbol;Acc:HGNC:21870]	TMEM140	protein_coding	1632.33	8349.5	799.609	1802.58	2039.11	2018.19	1273.81	1574.15	803.681	1196.25	748.33	1058.81	835.133	2016.62	841.114	1503.8	1099.76	1806.71	645.86	1374.36	726.802	1714.23	2335.96	1636.49	811.961	1571.2	1613.91	2256.48	1094.07	1721.65	714.5	889.644	1133.11	1559.65
ENSG00000111678	158.406	0.633997	3.58733e-05	12	6942978	6946003	chromosome 12 open reading frame 57 [Source:HGNC Symbol;Acc:HGNC:29521]	C12orf57	protein_coding	70.74	60.4567	182.936	175.557	152.587	219.173	147.709	272.02	140.209	188.339	83.7354	128.613	135.683	202.953	33.093	72.1311	121.845	282.945	49.4577	173.798	134.1	229.241	143.079	202.23	99.8467	106.803	153.631	253.097	99.1331	178.495	85.8564	257.044	272.989	276.265
ENSG00000226125	11.4318	-1.19453	3.59238e-05	2	230690921	230700529		AC098823.3	lincRNA	26.5275	6.4775	9.83529	2.87798	8.6697	8.22833	17.5496	7.43224	10.9968	2.9428	17.6285	9.97001	26.2951	4.69255	20.6831	22.8263	7.35271	1.38022	18.9103	8.62829	24.5679	7.25446	2.98081	3.58564	17.8971	3.56011	29.0017	1.4259	10.8145	7.11134	21.1003	2.40228	12.3462	4.72826
ENSG00000135114	870.382	1.3031	3.62192e-05	12	121019111	121039242	2'-5'-oligoadenylate synthetase like [Source:HGNC Symbol;Acc:HGNC:8090]	OASL	protein_coding	328.941	17150.3	37.3741	970.839	156.055	127.913	156.484	325.532	260.257	684.201	84.6168	318.043	197.739	672.207	130.993	450.135	462.17	579.692	80.0051	281.036	180.165	691.35	915.11	600.954	137.525	837.22	100.33	532.572	144.194	422.413	76.3976	264.251	615.253	620.753
ENSG00000237984	223.566	-0.551502	3.64765e-05	9	33673504	33677499	phosphatase and tensin homolog pseudogene 1 [Source:HGNC Symbol;Acc:HGNC:9589]	PTENP1	transcribed_processed_pseudogene	498.717	338.989	222.278	228.32	218.477	139.134	26.3244	26.7561	202.524	110.355	327.89	196.409	180.91	224.069	300.595	150.654	191.171	171.147	414.572	209.544	221.112	132.031	197.727	170.677	284.469	215.98	272.773	166.83	255.944	130.137	550.79	213.803	229.777	180.349
ENSG00000101082	355.445	-0.677601	3.66562e-05	20	36612318	36646216	Src like adaptor 2 [Source:HGNC Symbol;Acc:HGNC:17329]	SLA2	protein_coding	359.006	190.007	757.317	244.629	338.985	279.763	747.32	572.282	542.508	319.294	180.692	93.7181	867.739	430.541	37.2296	52.044	721.616	541.046	209.468	115.866	154.573	72.5446	333.851	169.959	777.109	205.3	803.426	418.501	374.002	300.81	170.258	164.956	249.668	289.099
ENSG00000039319	2136.18	-0.426524	3.69388e-05	5	80408013	80479350	zinc finger FYVE-type containing 16 [Source:HGNC Symbol;Acc:HGNC:20756]	ZFYVE16	protein_coding	3271.73	2994.77	1816.58	2000.2	2295.74	1338.97	2373.58	1486.45	1858.45	1514.07	4050.15	2434.68	1636.61	1495.75	3302.41	2565.68	1908.55	1551.37	3470.77	2037.51	2631.84	1389.95	1491.4	1467.96	2750.49	2171.67	2066.96	1317.53	1922.28	1558.81	3480.82	1829.74	1670.85	1475.89
ENSG00000142166	4254.97	-0.531836	3.69388e-05	21	33324477	33359862	interferon alpha and beta receptor subunit 1 [Source:HGNC Symbol;Acc:HGNC:5432]	IFNAR1	protein_coding	9220.96	6216.24	3129.59	4149.09	2795.98	2214.92	5700.69	3100.73	3318.28	2195.33	7446.28	7295.05	4234.56	2482.36	5245.24	5780.53	2831.84	1482.35	5232.34	3402.01	5126.51	2732.75	4801.1	3090.11	3921.34	2648.13	5244.61	3260.31	4705.22	2986.76	9237.56	3352.78	3290.95	2796.43
ENSG00000257017	2486.55	-0.973121	3.71078e-05	16	72054592	72061055	haptoglobin [Source:HGNC Symbol;Acc:HGNC:5141]	HP	protein_coding	7243.78	1897.91	7503.34	2131.63	728.255	653.778	2690.94	896.328	5169.4	1815.71	5880.87	3563.28	792.009	1018.28	3902.22	2527.33	163.86	231.877	3336.94	1262.2	4404.83	999.664	280.196	233.067	6706.68	1785.4	2097.53	555.387	3209.21	4364.94	5085.17	823.181	264.758	322.873
ENSG00000109103	827.566	0.590996	3.72443e-05	17	28546707	28552668	unc-119 lipid binding chaperone [Source:HGNC Symbol;Acc:HGNC:12565]	UNC119	protein_coding	431.514	703.889	358.004	981.392	816.686	730.825	355.379	637.686	489.356	756.299	959.872	1075.76	676.31	1191.91	1148.6	1273.71	805.647	1162.14	712.773	1427.37	966.339	1224.55	937.962	851.948	506.769	1174.24	704.664	1169.24	652.476	758.78	353.612	1036.98	454.752	649.798
ENSG00000174233	27.6614	-0.972961	3.72443e-05	12	48766194	48789037	adenylate cyclase 6 [Source:HGNC Symbol;Acc:HGNC:237]	ADCY6	protein_coding	74.277	12.955	97.3694	19.1866	15.6055	10.4724	30.7118	20.8103	36.6559	23.5424	7.0514	5.982	95.7142	41.0598	8.27325	5.47831	45.1667	34.5055	33.4567	9.8609	8.18932	1.45089	12.9169	8.60554	97.9628	31.4477	54.0843	13.546	20.7278	24.8897	14.5519	5.60532	8.91671	9.45652
ENSG00000204161	187.475	0.961062	3.80836e-05	10	49154725	49188585	chromosome 10 open reading frame 128 [Source:HGNC Symbol;Acc:HGNC:27274]	C10orf128	protein_coding	28.296	198.643	176.052	259.018	364.994	383.739	23.3994	95.1326	79.7266	160.383	527.974	367.893	58.901	200.606	279.912	273.916	84.031	375.419	58.1855	248.988	107.485	346.038	187.791	232.35	105.498	118.67	47.0298	248.106	50.4678	206.229	56.0249	98.4934	122.776	201.964
ENSG00000279369	105.995	0.788976	3.82588e-05	17	63700847	63702670		RP11-51F16.1	TEC	40.6755	47.5017	36.3906	144.858	88.431	127.913	57.0361	157.563	76.061	123.598	17.6285	71.7841	86.248	139.603	53.7761	63.9137	113.442	184.949	46.5484	171.333	99.2955	140.011	181.83	176.414	69.7043	120.451	79.9507	163.265	92.8247	105.959	44.3834	185.776	147.469	147.251
ENSG00000125245	35.6257	0.814507	3.8326e-05	13	99254714	99261744	G protein-coupled receptor 18 [Source:HGNC Symbol;Acc:HGNC:4472]	GPR18	protein_coding	15.9165	47.5017	28.5223	34.5358	16.4724	28.4251	43.8739	57.9715	35.7395	48.5562	22.917	27.916	35.7614	36.3672	8.27325	40.1743	28.3605	64.8703	10.1825	45.6067	25.5916	74.7209	52.661	78.8841	7.5356	16.6139	25.8664	51.3323	11.7157	22.7563	17.4623	57.6547	45.9554	44.5807
ENSG00000121064	3361.85	-0.635742	3.8326e-05	17	56978105	57006768	serine carboxypeptidase 1 [Source:HGNC Symbol;Acc:HGNC:29507]	SCPEP1	protein_coding	1724.29	848.553	3665.61	2924.03	1107.99	1246.97	5509.1	2730.6	5072.26	2673.53	6212.28	5687.89	3017.63	2881.22	7947.84	2550.16	1926.41	1802.57	3729.69	2873.22	4944.3	1892.69	1784.51	1385.49	12427.1	4876.17	3111.81	1455.13	4260.02	2511.72	3844.62	2065.96	1753.85	1857.53
ENSG00000152422	381.918	-0.480961	3.86244e-05	5	83077498	83353787	X-ray repair cross complementing 4 [Source:HGNC Symbol;Acc:HGNC:12831]	XRCC4	protein_coding	537.624	511.723	311.779	299.31	210.674	163.819	435.815	242.291	343.649	253.081	722.768	512.458	278.728	229.935	750.108	475.7	207.977	258.101	805.87	629.865	609.08	266.239	219.587	173.545	449.31	286.589	381.725	212.459	374.002	211.918	673.754	349.131	321.688	274.914
ENSG00000121964	1092.77	-0.56015	3.89429e-05	2	143938068	144332568	glycosyltransferase like domain containing 1 [Source:HGNC Symbol;Acc:HGNC:20887]	GTDC1	protein_coding	1764.96	1107.65	1531.35	1130.09	625.086	555.038	1323.53	780.385	1191.32	801.913	1762.85	998.995	1126.48	1027.67	1189.97	754.181	719.515	964.773	1694.65	958.973	1101.46	742.131	666.708	626.77	1757.68	1184.92	1403.06	679.44	1213.93	676.288	2795.43	822.38	811.421	663.307
ENSG00000185339	124.75	-0.908445	3.89429e-05	22	30606838	30627278	transcobalamin 2 [Source:HGNC Symbol;Acc:HGNC:11653]	TCN2	protein_coding	88.425	53.9792	65.8964	34.5358	104.036	108.464	236.919	71.3495	97.1382	77.9842	236.222	458.62	114.647	51.618	308.868	117.784	225.833	40.0263	162.92	64.0959	242.608	73.27	110.29	50.9161	49.9234	77.1358	65.0579	27.092	130.676	48.3571	234.286	86.482	252.412	73.6257
ENSG00000112062	15745.3	-0.587923	3.92805e-05	6	36027677	36111236	mitogen-activated protein kinase 14 [Source:HGNC Symbol;Acc:HGNC:6876]	MAPK14	protein_coding	26170.3	27235.7	14050.7	16026.5	8811.02	5818.18	17075.7	9089.63	16723.3	9517.01	21957.2	23732.6	12700.5	9768.71	20127.4	18233.7	9497.6	5402.18	25451.8	15249.9	22376.3	9823.26	10977.3	6300.69	27101.8	16239.5	20819.3	6512.78	22220.2	12101.4	33118.7	16101.7	9827.59	9180.25
ENSG00000078589	127.947	0.825059	4.06802e-05	X	78945332	78961954	purinergic receptor P2Y10 [Source:HGNC Symbol;Acc:HGNC:19906]	P2RY10	protein_coding	58.3605	97.1625	69.8305	94.9734	93.6328	121.181	257.394	261.615	99.8874	200.11	43.1898	38.883	64.1601	111.448	27.5775	75.7834	150.205	473.415	30.5474	182.427	65.5145	155.971	265.292	286.851	30.1424	44.5014	67.4094	226.005	38.752	76.8024	41.473	177.769	160.501	161.436
ENSG00000101911	189.789	0.560906	4.11951e-05	X	12791355	12824222	phosphoribosyl pyrophosphate synthetase 2 [Source:HGNC Symbol;Acc:HGNC:9465]	PRPS2	protein_coding	100.805	287.169	120.974	254.222	224.545	200.472	141.859	242.291	173.199	261.909	104.89	127.616	108.336	246.359	130.993	200.872	164.911	236.017	100.37	154.077	168.905	321.372	220.58	230.915	106.44	185.126	115.223	191.783	169.428	236.808	193.541	241.829	263.386	225.606
ENSG00000131323	244.227	0.836052	4.21346e-05	14	102777476	102911500	TNF receptor associated factor 3 [Source:HGNC Symbol;Acc:HGNC:12033]	TRAF3	protein_coding	77.814	382.173	89.5011	285.88	312.109	360.55	149.171	294.317	136.543	261.909	174.522	224.325	367.08	313.227	77.217	304.96	203.775	211.173	152.737	396.901	249.774	449.051	429.237	299.76	64.0526	203.52	98.7626	278.763	175.736	310.054	85.1288	297.883	253.097	333.005
ENSG00000179922	56.6289	-0.541712	4.30759e-05	19	55620742	55624601	zinc finger protein 784 [Source:HGNC Symbol;Acc:HGNC:33111]	ZNF784	protein_coding	47.7495	21.5917	55.0776	47.9664	67.6237	56.8503	40.949	29.729	66.897	57.3846	97.8382	57.826	65.2119	56.3106	79.9748	51.1309	55.6705	28.9846	62.5495	48.0719	74.7275	42.0758	76.5075	50.199	90.4272	53.4017	61.9226	35.6474	69.3932	65.4243	95.3151	40.038	40.4682	34.4487
ENSG00000167077	105.088	-0.584307	4.31751e-05	22	41699499	41799456	meiotic double-stranded break formation protein 1 [Source:HGNC Symbol;Acc:HGNC:28613]	MEI1	protein_coding	114.953	36.7058	106.221	61.397	153.454	79.2912	124.31	72.8359	119.132	95.641	252.088	122.631	179.859	106.755	142.024	84.0008	52.5194	52.4483	149.828	131.89	187.331	95.0334	101.348	72.43	98.9048	58.1485	78.383	59.8877	145.095	77.5136	78.5804	112.106	91.9107	78.354
ENSG00000117859	1735.06	-0.491383	4.40286e-05	1	51577179	51798427	oxysterol binding protein like 9 [Source:HGNC Symbol;Acc:HGNC:16386]	OSBPL9	protein_coding	2449.37	1457.44	1723.14	1803.54	1863.12	1058.46	2560.78	1288.75	1677.01	1288.95	2040.5	2251.23	1370.5	1421.84	2021.43	1648.97	1510.46	1240.82	2464.16	1717.03	1596.92	1083.09	1166.49	1026.93	2856.93	1977.05	1983.09	1038.77	2258.43	1203.24	3691.1	1567.09	1547.39	1138.16
ENSG00000174837	2371.92	-0.638767	4.46014e-05	19	6887566	6940459	adhesion G protein-coupled receptor E1 [Source:HGNC Symbol;Acc:HGNC:3336]	ADGRE1	protein_coding	2822.53	2662.25	3727.57	2164.24	1687.12	1575.35	1398.12	764.034	1725.58	781.313	3959.36	3283.12	2664.22	1711.61	3619.55	3273.29	926.442	709.432	4833.76	3554.85	3616.61	1421.15	3708.13	1244.22	8522.76	3039.15	1715.8	1097.23	3015.45	1113.64	1632.73	1348.48	591.932	734.231
ENSG00000205133	869.496	-0.513283	4.4909e-05	8	92883530	93017673	triple QxxK/R motif containing [Source:HGNC Symbol;Acc:HGNC:27828]	TRIQK	protein_coding	1420.11	466.38	867.472	1154.07	928.525	577.479	1665.75	869.572	919.147	831.341	1091.2	862.406	1024.46	905.661	1180.32	682.963	898.081	674.927	1133.16	754.359	789.245	533.202	454.077	438.883	1399.74	919.696	1142.04	744.318	1062.53	725.356	819.273	489.264	690.016	447.834
ENSG00000186854	70.2833	0.854838	4.52898e-05	2	84821650	84907008	TraB domain containing 2A [Source:HGNC Symbol;Acc:HGNC:27013]	TRABD2A	protein_coding	17.685	8.63667	17.7035	26.8612	52.8852	81.5353	42.4115	123.375	65.9806	79.4556	11.4585	23.928	46.2794	56.3106	13.7888	52.044	80.8798	194.611	17.4557	61.6306	55.2779	110.268	121.22	165.657	24.4907	28.4809	64.2741	186.792	25.2339	55.4684	31.2866	202.592	122.09	121.584
ENSG00000133138	31.1957	-1.02675	4.52898e-05	X	106802680	106876145	TBC1 domain family member 8B [Source:HGNC Symbol;Acc:HGNC:24715]	TBC1D8B	protein_coding	93.7305	15.1142	55.0776	13.4306	13.0046	23.1889	52.6487	17.8374	29.3247	29.428	69.6326	30.907	39.9686	12.9045	51.0184	27.3916	16.8062	19.3231	43.6392	17.2566	42.9939	5.80356	16.8913	19.3625	40.5039	11.867	70.5447	15.6849	24.3327	19.9117	62.5733	17.6167	26.7501	14.1848
ENSG00000166508	312.788	0.566293	4.67329e-05	7	100092728	100101940	minichromosome maintenance complex component 7 [Source:HGNC Symbol;Acc:HGNC:6950]	MCM7	protein_coding	169.776	177.052	298.993	495.972	482.902	563.267	191.583	401.341	324.405	701.858	148.961	150.547	275.573	437.58	102.037	196.306	231.085	218.075	216.741	271.175	222.135	439.62	360.678	481.193	195.926	373.812	203.012	335.799	244.228	666.332	146.247	205.795	373.816	330.978
ENSG00000105254	532.388	-0.545684	4.70317e-05	19	36114289	36125947	tubulin folding cofactor B [Source:HGNC Symbol;Acc:HGNC:1989]	TBCB	protein_coding	511.097	220.235	636.343	475.826	334.651	329.133	494.313	377.558	559.919	370.793	1181.99	499.497	462.794	468.081	787.338	398.091	395.996	447.191	949.879	537.419	793.34	361.997	467.988	370.755	795.948	432.554	623.145	404.955	704.747	568.196	933.506	521.294	334.72	349.891
ENSG00000161031	8.09139	-1.17141	4.72331e-05	19	15468645	15498956	peptidoglycan recognition protein 2 [Source:HGNC Symbol;Acc:HGNC:30013]	PGLYRP2	protein_coding	14.148	2.15917	19.6706	4.79664	20.8073	5.98424	8.77479	2.9729	10.0804	5.8856	7.93282	5.982	8.41444	5.86568	22.062	4.56526	13.655	6.90109	10.1825	3.69784	6.14199	2.90178	4.96802	2.86851	9.4195	3.56011	21.9473	2.13884	15.3206	2.1334	8.00356	6.40608	2.0577	2.70186
ENSG00000189233	35.5374	0.996119	4.72916e-05	8	28021964	28083871	nuclear GTPase, germinal center associated [Source:HGNC Symbol;Acc:HGNC:33550]	NUGGC	protein_coding	10.611	10.7958	14.7529	117.997	31.2109	40.3936	23.3994	69.863	34.8231	154.497	8.81425	11.964	30.5023	65.6956	13.7888	18.261	21.0077	35.8857	10.1825	18.4892	8.18932	30.4687	56.6354	77.4499	9.4195	24.9208	10.9736	34.2215	13.5182	63.2909	8.00356	23.222	65.8465	39.177
ENSG00000204020	496.834	-0.761062	4.76593e-05	10	88761406	88778242	lipase family member N [Source:HGNC Symbol;Acc:HGNC:23452]	LIPN	protein_coding	450.968	101.481	603.887	668.651	657.163	198.228	406.565	169.455	337.234	160.383	523.566	613.155	547.99	493.89	485.364	383.482	212.178	158.725	680.771	379.645	731.92	410.602	232.503	232.35	1221.71	859.174	344.102	129.757	1068.84	433.08	1663.29	423.602	542.548	366.102
ENSG00000184743	1264.07	-0.497289	4.87581e-05	11	63624087	63671921	atlastin GTPase 3 [Source:HGNC Symbol;Acc:HGNC:24526]	ATL3	protein_coding	1743.74	1066.63	1498.9	1216.43	977.942	743.542	1756.42	926.057	1392.01	941.696	1693.22	2129.59	1753.36	1005.38	2225.5	1563.15	928.543	702.531	1603.01	993.486	1375.81	1132.42	698.504	708.523	1476.98	1233.58	1351.32	610.997	1508.63	846.249	2118.03	941.693	1080.98	1033.46
ENSG00000215788	38.324	0.88528	4.8857e-05	1	6461151	6466195	TNF receptor superfamily member 25 [Source:HGNC Symbol;Acc:HGNC:11910]	TNFRSF25	protein_coding	8.8425	25.91	11.8023	21.1052	29.477	46.3779	14.6246	38.6476	31.1575	48.5562	8.81425	15.952	26.2951	42.2329	12.4099	17.348	81.9302	126.98	7.27319	40.6762	30.7099	56.5848	55.6418	56.6531	20.7229	31.4477	27.4341	85.5538	10.8145	34.8456	11.6415	90.4858	65.8465	68.222
ENSG00000109466	4848.36	-0.623386	4.8857e-05	4	165207618	165323156	kelch like family member 2 [Source:HGNC Symbol;Acc:HGNC:6353]	KLHL2	protein_coding	8409.22	3944.8	3103.03	5200.51	2651.2	1346.45	5939.07	3573.42	4367.55	2801.54	8053.58	8698.83	3648.71	2882.4	10935.9	6680.8	2993.6	2099.31	9191.86	5555.39	5909.61	2599.27	1892.82	1689.55	7851.15	5002.55	5830.91	2173.07	6892.46	3484.56	10943	4046.24	2433.58	2018.29
ENSG00000155876	601.039	-0.396199	4.91291e-05	9	19049395	19050983	Ras related GTP binding A [Source:HGNC Symbol;Acc:HGNC:16963]	RRAGA	protein_coding	947.916	600.249	626.508	637.953	405.742	407.676	647.872	535.121	624.067	404.635	881.425	792.616	551.146	331.998	839.735	645.528	529.395	242.918	744.775	501.673	807.671	545.535	671.677	562.946	747.908	567.838	568.277	516.888	835.422	578.863	779.256	541.313	413.598	399.2
ENSG00000164674	467.051	-0.676825	4.92238e-05	6	158650014	158764876	synaptotagmin like 3 [Source:HGNC Symbol;Acc:HGNC:15587]	SYTL3	protein_coding	910.778	764.345	294.075	281.083	651.962	398.7	858.467	286.884	337.234	270.738	786.231	316.049	505.918	324.959	535.004	421.83	261.546	231.877	506.214	274.873	321.431	199.498	308.017	384.381	640.526	431.96	1022.11	296.586	648.871	372.634	935.689	257.044	482.874	359.348
ENSG00000130309	1621.23	-0.638239	4.97161e-05	19	17555594	17583162	collagen beta(1-O)galactosyltransferase 1 [Source:HGNC Symbol;Acc:HGNC:26182]	COLGALT1	protein_coding	2318.5	1001.85	1603.15	1683.62	1304.79	977.675	1816.38	1227.81	1846.54	1215.38	2588.75	3492.49	1824.88	881.025	3128.67	2481.68	1365.5	491.358	1716.47	1538.3	2749.56	904.631	1008.51	763.742	2584.71	1591.96	1969.77	886.195	2502.66	938.697	1911.4	1187.53	872.466	745.039
ENSG00000111684	410.214	-0.558682	4.98256e-05	12	6976186	7018510	lysophosphatidylcholine acyltransferase 3 [Source:HGNC Symbol;Acc:HGNC:30244]	LPCAT3	protein_coding	468.653	472.858	354.07	331.927	347.655	281.259	358.304	246.75	220.852	167.74	574.689	611.161	498.555	261.609	754.245	551.484	461.12	144.923	717.137	306.921	539.471	298.884	408.371	319.839	633.932	379.745	315.884	204.616	558.75	383.301	894.943	395.575	250.354	231.685
ENSG00000142173	25.7157	0.817511	5.05385e-05	21	46098097	46132849	collagen type VI alpha 2 chain [Source:HGNC Symbol;Acc:HGNC:2212]	COL6A2	protein_coding	15.9165	21.5917	8.85176	17.2679	17.3394	29.1732	8.77479	32.7018	17.4116	32.3708	9.69567	17.946	22.0879	31.6747	8.27325	18.261	36.7636	44.167	14.5464	32.0479	18.426	28.2924	20.8657	29.4023	15.0712	27.2942	32.137	63.4524	7.20968	20.6229	14.5519	78.4744	40.4682	41.2034
ENSG00000125772	3365.06	-0.468916	5.08609e-05	20	5544404	5611026	glycerophosphocholine phosphodiesterase 1 [Source:HGNC Symbol;Acc:HGNC:26957]	GPCPD1	protein_coding	4338.13	2368.61	3421.7	3155.23	4757.07	2704.13	3120.9	3155.73	2409.21	2054.07	5191.59	4140.54	2830.41	2786.2	5652.01	4069.47	3184.77	2364.31	6070.21	2793.1	4933.04	2338.84	2521.77	2305.57	4129.51	3539.35	3532.72	2393.37	2881.17	1814.1	6035.41	3058.9	2277.88	2083.14
ENSG00000198604	9150.68	-0.636063	5.15191e-05	14	34752731	34875647	bromodomain adjacent to zinc finger domain 1A [Source:HGNC Symbol;Acc:HGNC:960]	BAZ1A	protein_coding	19089.2	23131.2	8912.74	7780.15	5350.94	3678.06	11423.3	5067.3	9445.31	4378.88	15279.5	13298	5311.61	4047.32	11204.7	9373.4	5373.78	3664.48	11340.4	5459.24	9571.26	5601.17	5400.24	3754.88	16640.5	8382.88	10475.9	5026.29	10467.6	6922.89	29500.4	6290.77	5356.2	5122.73
ENSG00000106351	34.7807	0.644661	5.20562e-05	7	100539211	100568219	ArfGAP with FG repeats 2 [Source:HGNC Symbol;Acc:HGNC:5177]	AGFG2	protein_coding	19.4535	28.0692	22.6212	24.9425	28.61	50.118	30.7118	63.9172	23.8263	52.9704	19.3913	17.946	35.7614	53.9643	17.9254	21.9133	47.2674	85.5735	26.1835	46.8393	23.5443	24.6651	42.725	68.8443	13.1873	21.954	26.6502	52.0452	18.9254	39.1124	15.2795	40.038	37.0386	40.5279
ENSG00000153898	22.1209	0.826561	5.22514e-05	1	84925583	84997113	mucolipin 2 [Source:HGNC Symbol;Acc:HGNC:13357]	MCOLN2	protein_coding	8.8425	30.2283	12.7859	24.9425	19.9403	46.3779	11.6997	41.6205	18.328	10.2998	11.4585	13.958	19.9843	30.5015	16.5465	21.0002	19.9574	57.9692	11.6371	24.6523	10.2366	19.587	22.8529	39.4421	9.4195	20.7673	10.9736	24.2402	7.20968	8.53361	11.6415	37.6357	33.6091	43.2298
ENSG00000107833	31.5421	0.743451	5.24356e-05	10	101781325	101783413	nucleophosmin/nucleoplasmin 3 [Source:HGNC Symbol;Acc:HGNC:7931]	NPM3	protein_coding	15.9165	34.5467	12.7859	56.6003	13.8715	23.937	20.4745	40.1341	35.7395	55.9132	25.5613	19.94	16.8289	48.0986	16.5465	19.1741	22.0581	53.8285	14.5464	28.3501	37.8756	39.8995	32.7889	49.4819	18.839	25.5141	25.0826	47.7675	22.5303	51.2016	26.9211	49.6471	30.1796	39.8525
ENSG00000270959	26.9434	-0.690448	5.37606e-05	3	188151206	188154057	LPP antisense RNA 2 [Source:HGNC Symbol;Acc:HGNC:27952]	LPP-AS2	antisense	30.0645	15.1142	41.3082	26.8612	36.4128	32.9133	24.8619	19.3238	31.1575	20.5996	33.4941	20.937	43.124	15.2508	44.124	34.696	31.5116	15.1824	21.8196	27.1175	34.8046	15.9598	28.8145	21.5138	56.517	25.5141	25.8664	13.546	24.3327	14.2227	32.0142	16.8159	28.1219	12.1584
ENSG00000140299	7650.45	-0.480067	5.5247e-05	15	59659146	59689534	BCL2 interacting protein 2 [Source:HGNC Symbol;Acc:HGNC:1083]	BNIP2	protein_coding	11530.6	6263.75	6835.53	7848.26	4345.26	3374.36	9443.14	5840.25	8299.82	5661.95	11747.6	8659.95	6238.25	6222.32	12196.2	8037.6	4907.41	5422.88	15190.8	9851.04	9147.47	5325.5	4102.59	3468.03	12071.1	7227.62	7900.23	4741.11	8965.24	5418.13	18165.9	7614.42	4044.76	4006.19
ENSG00000027697	9957.37	-0.522651	5.59058e-05	6	137197484	137219449	interferon gamma receptor 1 [Source:HGNC Symbol;Acc:HGNC:5439]	IFNGR1	protein_coding	17152.7	10104.9	9199.93	8870.9	5868.52	4239.83	12236.4	6748.47	9388.5	6113.66	18851	11436.6	6269.81	8540.43	17910.2	8756.17	7085.91	7316.54	18665.9	11810.9	13521.6	7439.44	5391.3	5108.82	12157.8	8258.28	8731.87	5322.87	11816.7	7848.07	22476.2	8720.27	8184.17	7005.93
ENSG00000172216	2740.87	-0.670399	5.66097e-05	20	50190734	50192689	CCAAT/enhancer binding protein beta [Source:HGNC Symbol;Acc:HGNC:1834]	CEBPB	protein_coding	6918.37	4078.67	1343.5	2872.23	1510.26	1143.74	2449.63	1245.64	1972.09	1319.85	5296.48	3643.04	2182.49	2373.26	5512.74	2327.37	2187.96	877.819	6644.79	2630.4	4126.39	1996.43	1856.05	1333.86	4085.24	2779.86	2708.13	1058.73	3042.49	1877.39	4724.28	1928.23	1815.58	1326.61
ENSG00000279884	16.02	1.29494	5.68119e-05	2	174545385	174546335		RP11-483E17.1	TEC	7.074	103.64	2.95059	39.3324	60.6879	19.4488	1.46246	17.8374	5.49839	16.1854	0.881425	15.952	7.36263	8.21196	4.13663	34.696	8.4031	28.9846	5.81855	8.62829	5.11832	20.3125	6.95523	15.7768	9.4195	32.6344	1.56766	7.12948	8.11089	14.9338	0	7.20684	5.48721	12.8338
ENSG00000133321	190.775	0.691479	5.68119e-05	11	63536809	63546462	retinoic acid receptor responder 3 [Source:HGNC Symbol;Acc:HGNC:9869]	RARRES3	protein_coding	99.036	179.211	93.4352	113.201	157.789	213.937	131.622	231.886	127.379	179.511	85.4982	75.7721	132.527	371.884	70.3226	87.653	190.12	401.644	168.738	223.103	192.449	615.178	418.307	295.457	47.0975	109.177	106.601	210.32	60.3811	115.204	82.946	275.461	270.245	353.269
ENSG00000105220	310.327	-0.832252	5.68119e-05	19	34359480	34402156	glucose-6-phosphate isomerase [Source:HGNC Symbol;Acc:HGNC:4458]	GPI	protein_coding	666.725	207.28	1252.03	281.083	599.076	555.786	283.718	136.753	266.672	258.966	344.637	203.388	789.905	151.335	293.7	164.349	324.57	106.277	301.11	75.1894	286.626	164.676	231.51	179.999	396.561	239.121	260.232	192.496	209.081	318.588	275.759	128.122	210.572	195.21
ENSG00000100523	250.936	0.686763	5.68295e-05	14	53036745	53153282	DDHD domain containing 1 [Source:HGNC Symbol;Acc:HGNC:19714]	DDHD1	protein_coding	102.573	423.197	187.854	298.351	401.407	323.897	226.682	318.1	213.521	300.165	89.0239	174.475	212.464	283.899	103.416	343.308	194.322	276.044	171.647	269.942	159.692	381.584	371.608	403.743	105.498	332.871	150.495	238.125	167.625	243.208	157.888	302.687	310.027	292.477
ENSG00000160551	3767.14	-0.347376	5.77239e-05	17	29390464	29551904	TAO kinase 1 [Source:HGNC Symbol;Acc:HGNC:29259]	TAOK1	protein_coding	6177.37	5041.66	4455.39	3328.87	4475.3	3006.33	4192.89	2862.9	3525.38	2978.11	4641.58	4994.97	3700.25	2898.82	5205.25	5303.01	3239.4	2263.56	5102.87	3351.47	3320.77	2824.89	2843.7	2641.9	4423.4	4244.25	4217.01	2692.09	3790.49	2618.39	5243.79	3012.46	2910.96	2553.26
ENSG00000112137	109.762	-1.0547	5.9478e-05	6	12716805	13290484	phosphatase and actin regulator 1 [Source:HGNC Symbol;Acc:HGNC:20990]	PHACTR1	protein_coding	535.856	138.187	62.9458	28.7798	86.697	169.803	250.081	93.6462	45.8199	42.6706	338.467	65.8021	135.683	12.9045	92.3846	37.4351	119.744	35.8857	221.105	115.866	134.1	44.2522	72.5331	99.6808	105.498	26.1075	110.52	48.4805	53.1714	51.9128	196.451	18.4175	78.8786	62.1428
ENSG00000105366	8.72351	1.44922	6.02972e-05	19	51450847	51458456	sialic acid binding Ig like lectin 8 [Source:HGNC Symbol;Acc:HGNC:10877]	SIGLEC8	protein_coding	0	2.15917	0.983529	5.75597	1.73394	6.73227	0	0	0.916398	4.4142	0.881425	0	2.10361	42.2329	1.37888	2.73916	1.05039	27.6044	2.90928	12.3261	3.07099	10.1562	48.6866	30.8365	0	0.593352	1.56766	62.0265	0	1.42227	0	8.80835	0	13.5093
ENSG00000171467	243.978	-0.726141	6.0481e-05	6	43307134	43369478	zinc finger protein 318 [Source:HGNC Symbol;Acc:HGNC:13578]	ZNF318	protein_coding	334.247	129.55	556.677	151.574	325.114	205.708	389.016	218.508	272.17	153.026	309.38	388.83	300.816	91.5046	187.527	264.785	192.221	151.824	394.207	171.333	248.75	160.323	200.708	179.282	339.102	179.192	453.838	164.691	245.129	129.426	319.415	145.738	168.732	172.919
ENSG00000143185	9.19603	1.09831	6.05154e-05	1	168540765	168543997	X-C motif chemokine ligand 2 [Source:HGNC Symbol;Acc:HGNC:10646]	XCL2	protein_coding	7.074	15.1142	4.91764	9.59328	4.33485	8.97636	14.6246	46.0799	10.9968	11.7712	0.881425	1.994	3.15541	9.38509	0	5.47831	0	9.66153	1.45464	12.3261	8.18932	14.5089	7.94883	18.6453	0.94195	4.15347	7.05447	13.546	2.70363	9.24474	0	2.40228	16.4616	29.045
ENSG00000186448	247.506	-0.430847	6.06452e-05	3	44584888	44648471	zinc finger protein 197 [Source:HGNC Symbol;Acc:HGNC:12988]	ZNF197	protein_coding	424.44	304.443	336.367	226.401	172.527	160.078	283.718	203.643	375.723	172.154	429.254	332.998	188.273	184.182	314.384	261.133	212.178	164.246	225.469	144.216	353.164	228.515	184.81	196.493	346.638	163.765	295.504	199.626	168.526	146.494	279.397	237.025	283.277	216.149
ENSG00000112419	1033.92	-0.712639	6.07433e-05	6	143536845	143831185	phosphatase and actin regulator 2 [Source:HGNC Symbol;Acc:HGNC:20956]	PHACTR2	protein_coding	2108.05	4551.53	2021.15	837.493	684.907	555.038	1112.94	438.502	1127.17	653.301	1776.95	1127.61	902.448	539.643	1618.8	887.487	528.345	419.586	1347	563.304	1029.81	717.466	526.61	393.703	1574	779.665	1342.7	348.632	830.015	507.75	1436.28	468.444	768.209	628.858
ENSG00000071537	3055.66	-0.321684	6.0985e-05	14	81471549	81533861	SEL1L ERAD E3 ligase adaptor subunit [Source:HGNC Symbol;Acc:HGNC:10717]	SEL1L	protein_coding	4435.4	3424.44	2156.88	2303.35	2857.53	2445.31	2922	2483.85	2411.96	2410.15	5254.17	4081.72	2683.15	2205.5	5003.94	4049.39	2929.53	2186.27	4013.35	3107.42	3649.36	2182.87	3129.85	2520.71	3341.1	2517.59	3083.59	2709.92	3761.65	2904.98	4620.96	2499.97	1884.17	1720.41
ENSG00000181722	349.186	-0.54394	6.0985e-05	3	114314501	115147271	zinc finger and BTB domain containing 20 [Source:HGNC Symbol;Acc:HGNC:13503]	ZBTB20	protein_coding	631.355	408.083	622.574	210.093	446.49	364.291	527.95	312.154	408.713	298.694	344.637	268.193	229.293	198.26	284.048	281.22	238.438	187.71	458.211	303.223	312.218	231.417	256.35	294.74	622.629	344.144	663.121	238.125	355.978	269.52	462.751	249.837	314.143	233.711
ENSG00000125844	1160.48	-0.628914	6.13723e-05	20	17613678	17682295	ribosome binding protein 1 [Source:HGNC Symbol;Acc:HGNC:10448]	RRBP1	protein_coding	2086.83	999.695	813.378	772.259	659.764	794.408	1219.7	752.143	1142.75	1019.68	2141.86	1393.81	979.23	856.39	2022.81	1175.1	1043.03	372.659	2107.77	995.951	1499.67	503.459	1302.62	1052.74	1350.76	1000.99	1409.33	706.532	1366.23	1140.66	2463.64	806.365	789.472	714.643
ENSG00000120868	3687.11	-0.391601	6.17736e-05	12	98645141	98735433	apoptotic peptidase activating factor 1 [Source:HGNC Symbol;Acc:HGNC:576]	APAF1	protein_coding	6759.21	4694.03	3657.74	3524.57	3095.95	2278.5	4519.02	2738.04	3485.06	2704.43	5148.4	5364.86	3303.72	2492.92	5479.65	4505.91	2442.15	1831.55	4992.32	3187.54	4358.76	2703.74	2070.67	2433.22	5245.72	3884.68	5051.79	3243.2	4448.37	3276.19	4781.76	2504.78	2627	2526.24
ENSG00000168405	283.626	-0.81185	6.17736e-05	6	25081068	25166555	cytidine monophospho-N-acetylneuraminic acid hydroxylase, pseudogene [Source:HGNC Symbol;Acc:HGNC:2098]	CMAHP	unitary_pseudogene	279.423	425.356	749.449	158.289	363.261	252.086	368.541	156.077	501.27	254.552	646.966	182.451	207.205	195.914	261.986	157.045	146.004	190.47	538.216	204.614	454.507	185.714	227.535	178.565	565.17	212.42	248.474	131.182	163.119	98.8476	518.049	135.328	143.353	141.848
ENSG00000188820	177.176	0.824249	6.1916e-05	6	116461370	116463779	family with sequence similarity 26 member F [Source:HGNC Symbol;Acc:HGNC:33391]	FAM26F	protein_coding	56.592	507.404	68.847	105.526	116.174	227.401	150.634	170.941	205.273	253.081	122.518	128.613	187.221	356.633	30.3353	54.7831	158.609	320.211	48.0031	198.451	210.875	675.39	351.736	262.469	25.4327	58.7419	43.8945	96.961	97.3307	151.471	104.774	227.416	109.058	141.172
ENSG00000183019	1451.54	-1.18723	6.28052e-05	19	7676628	7679826	mast cell expressed membrane protein 1 [Source:HGNC Symbol;Acc:HGNC:27291]	MCEMP1	protein_coding	6932.52	2623.39	2115.57	1449.54	342.453	197.48	1773.97	322.559	798.183	254.552	2205.33	5582.21	3036.56	181.836	1588.46	1759.45	657.543	78.6725	2068.5	543.582	1852.83	456.305	253.369	107.569	2158.01	701.342	2114.77	128.331	1590.64	387.568	2342.86	591.761	1334.08	820.691
ENSG00000203814	534.842	0.535217	6.30878e-05	1	149782689	149812373	histone cluster 2 H2B family member f [Source:HGNC Symbol;Acc:HGNC:24700]	HIST2H2BF	protein_coding	435.051	388.65	584.216	868.191	492.439	479.487	427.04	662.956	545.257	957.881	326.127	366.896	339.733	716.786	439.861	459.265	372.888	582.452	363.66	772.848	348.046	639.118	390.486	519.918	328.741	672.862	544.762	844.844	385.718	963.586	400.906	487.663	550.778	525.512
ENSG00000115232	1975.58	0.500372	6.44106e-05	2	181457202	181536187	integrin subunit alpha 4 [Source:HGNC Symbol;Acc:HGNC:6140]	ITGA4	protein_coding	1443.1	4106.74	902.879	1197.24	2424.05	2764.72	1892.43	2494.26	1641.27	1999.63	1426.15	1341.96	2315.02	3391.54	632.904	1302.01	1952.67	2719.03	1291.72	1932.74	1644.01	2893.8	2109.42	2412.42	831.742	1679.78	1433.63	2580.16	1455.45	2010.38	1606.53	1911.41	2818.37	2610.67
ENSG00000141682	103.202	0.933974	6.4735e-05	18	59899948	59904306	phorbol-12-myristate-13-acetate-induced protein 1 [Source:HGNC Symbol;Acc:HGNC:9108]	PMAIP1	protein_coding	38.907	146.823	39.3412	135.265	85.8301	114.449	73.1232	127.834	71.479	129.483	143.672	48.853	68.3673	164.239	124.099	113.219	97.686	289.846	64.0041	122.029	81.8932	142.913	67.5651	97.5295	35.7941	93.1563	37.6239	235.273	34.246	162.85	24.7383	92.8881	78.8786	124.961
ENSG00000059573	98.452	0.622693	6.4735e-05	10	95605929	95656706	aldehyde dehydrogenase 18 family member A1 [Source:HGNC Symbol;Acc:HGNC:9722]	ALDH18A1	protein_coding	54.8235	38.865	65.8964	164.045	62.4219	103.976	80.4356	118.916	109.051	198.639	56.4112	46.859	67.3155	80.9464	38.6085	65.7398	56.7209	139.402	52.367	99.8416	87.0115	128.404	146.06	157.768	28.2585	71.7956	92.492	148.293	66.6896	152.183	72.032	142.535	175.591	176.972
ENSG00000205758	140.718	-0.372786	6.51009e-05	21	33589341	33643926	crystallin zeta like 1 [Source:HGNC Symbol;Acc:HGNC:2420]	CRYZL1	protein_coding	120.258	84.2075	205.558	148.696	116.174	118.189	130.159	138.24	180.53	136.84	249.443	173.478	123.061	84.4658	221.999	130.566	137.601	99.3757	184.739	133.122	185.283	124.051	120.226	95.3781	175.203	119.264	130.9	120.488	142.391	123.026	182.627	133.727	112.488	102.671
ENSG00000112118	262.082	0.591612	6.53819e-05	6	52264009	52284881	minichromosome maintenance complex component 3 [Source:HGNC Symbol;Acc:HGNC:6945]	MCM3	protein_coding	118.49	84.2075	164.249	303.148	289.568	409.172	254.469	387.963	241.013	469.376	210.661	136.589	183.014	305.015	93.7635	132.393	147.054	331.252	199.286	289.664	208.828	357.645	293.113	432.428	116.802	245.648	157.55	344.354	203.674	482.86	211.003	312.296	393.021	401.227
ENSG00000204271	26.2474	0.762955	6.57532e-05	X	56976370	56995537	spindlin family member 3 [Source:HGNC Symbol;Acc:HGNC:27272]	SPIN3	protein_coding	7.074	19.4325	7.86823	12.4713	39.8806	32.1653	24.8619	34.1883	21.9935	29.428	12.3399	18.943	19.9843	38.7135	13.7888	38.3482	24.1589	37.2659	7.27319	24.6523	16.3786	36.2723	40.7378	46.6133	11.3034	20.174	19.5958	39.9251	8.11089	27.7342	20.3727	52.0494	32.9232	55.3882
ENSG00000165704	170.268	-0.534841	6.57532e-05	X	134460153	134520513	hypoxanthine phosphoribosyltransferase 1 [Source:HGNC Symbol;Acc:HGNC:5157]	HPRT1	protein_coding	321.867	157.619	179.002	150.614	142.183	130.157	178.421	102.565	197.026	122.126	287.345	205.382	194.584	124.352	208.21	146.088	126.046	176.668	266.199	114.633	226.23	140.011	121.22	119.043	264.688	129.944	154.415	104.09	174.835	118.759	275.031	128.122	157.757	143.874
ENSG00000127152	204.045	0.81588	6.79106e-05	14	99169287	99271524	B-cell CLL/lymphoma 11B [Source:HGNC Symbol;Acc:HGNC:13222]	BCL11B	protein_coding	102.573	127.391	73.7647	91.1361	186.399	282.755	144.784	327.018	154.871	207.467	47.5969	92.7211	191.428	175.97	35.8508	150.654	277.302	365.758	37.8206	271.175	118.745	296.707	379.557	514.898	56.517	121.044	197.525	362.891	75.7017	120.182	82.946	458.034	387.534	420.815
ENSG00000179152	268.285	-0.543976	6.8148e-05	3	44338119	44409451	T-cell activation inhibitor, mitochondrial [Source:HGNC Symbol;Acc:HGNC:25241]	TCAIM	protein_coding	404.987	166.256	324.565	246.547	192.467	154.094	381.703	211.076	367.476	210.41	471.562	289.13	237.708	235.8	421.936	250.176	175.415	222.215	395.662	239.127	392.063	199.498	155.996	156.334	461.556	223.694	291.585	187.505	232.512	221.874	424.916	194.585	198.225	183.051
ENSG00000226891	23.4627	1.17457	6.85845e-05	1	64972225	65002489	long intergenic non-protein coding RNA 1359 [Source:HGNC Symbol;Acc:HGNC:50591]	LINC01359	processed_transcript	17.685	142.505	1.96706	43.1697	40.7476	35.9054	1.46246	23.7832	9.16398	23.5424	4.40712	8.97301	7.36263	11.7314	13.7888	54.7831	25.2093	31.745	17.4557	20.9544	12.284	41.3504	14.9041	27.2509	8.47755	65.8621	2.35149	14.9719	2.70363	18.4895	13.8243	14.4137	12.3462	12.1584
ENSG00000100079	85.1184	1.11402	7.00206e-05	22	37570246	37582616	galectin 2 [Source:HGNC Symbol;Acc:HGNC:6562]	LGALS2	protein_coding	0	2.15917	30.4894	125.672	76.2934	106.968	100.91	300.262	53.1511	91.2268	0	0.997001	6.31083	14.0776	0	0	74.5775	157.345	2.90928	109.703	2.04733	7.9799	88.4308	159.202	0.94195	0.593352	18.0281	140.451	169.428	300.81	1.45519	28.8273	312.771	410.008
ENSG00000153250	2627.04	-0.55952	7.04177e-05	2	160272151	160493794	RNA binding motif single stranded interacting protein 1 [Source:HGNC Symbol;Acc:HGNC:9907]	RBMS1	protein_coding	6225.12	4314.02	2301.46	2316.78	1676.72	1165.43	3366.59	1816.44	2280	1577.34	5212.75	2767.67	1723.91	1742.11	4143.52	3118.07	1499.95	1467.17	3752.97	2391.27	2736.26	1719.31	1577.84	1305.17	3536.08	2264.83	2778.68	1535.69	2812.68	1738.72	7846.4	1836.94	1471.26	1300.27
ENSG00000164733	8114.5	-0.541914	7.11351e-05	8	11842524	11869448	cathepsin B [Source:HGNC Symbol;Acc:HGNC:2527]	CTSB	protein_coding	11198.1	8621.56	5376.95	3848.82	5027.56	8049.55	12466.1	6862.93	6045.48	3609.34	12534.7	11136.5	8268.23	4013.3	8906.15	6705.46	6333.84	2306.35	10287.2	5348.31	10597	5466.96	13966.1	11514.2	8525.59	5434.51	8742.84	6430.79	12413.3	8692.19	13998.2	8011.6	7854.25	7299.08
ENSG00000168264	986.634	0.548788	7.12095e-05	1	234604269	234609525	interferon regulatory factor 2 binding protein 2 [Source:HGNC Symbol;Acc:HGNC:21729]	IRF2BP2	protein_coding	415.598	643.432	448.489	946.856	1052.5	1472.12	811.668	1490.91	926.478	1465.51	572.045	741.769	1290.56	1499.27	1064.49	1060.05	944.298	875.059	600.766	1479.14	1103.51	1226	1070.11	996.091	428.587	979.625	681.932	1264.06	889.495	1912.24	540.604	1004.15	799.075	849.06
ENSG00000035115	72.4476	0.640424	7.16459e-05	2	217730	266398	SH3 and SYLF domain containing 1 [Source:HGNC Symbol;Acc:HGNC:29546]	SH3YL1	protein_coding	47.7495	51.82	44.2588	49.885	75.4264	70.3148	74.5857	147.158	69.6462	86.8126	32.6127	34.895	38.9168	55.1374	26.1986	63.9137	98.7364	208.413	37.8206	94.9112	51.1832	97.2097	49.6802	70.2786	22.6068	39.1613	57.2196	132.608	29.7399	66.8466	46.5662	109.704	146.783	134.418
ENSG00000211794	8.28105	1.2008	7.21339e-05	14	21965451	21966061	T cell receptor alpha variable 12-3 [Source:HGNC Symbol;Acc:HGNC:12107]	TRAV12-3	TR_V_gene	5.3055	6.4775	0	2.87798	5.20182	14.9606	4.38739	14.8645	5.49839	10.2998	0	3.988	2.10361	7.03882	0	6.39137	11.5543	34.5055	1.45464	8.62829	4.09466	10.1562	14.9041	20.0796	1.8839	5.34017	0.78383	13.546	3.60484	10.667	2.91039	20.8197	13.718	13.5093
ENSG00000198689	570.567	-0.534981	7.34256e-05	X	135973841	136047269	solute carrier family 9 member A6 [Source:HGNC Symbol;Acc:HGNC:11079]	SLC9A6	protein_coding	790.52	295.806	589.134	427.86	352.857	293.976	718.07	434.043	672.636	398.749	1217.25	649.047	402.841	571.317	1133.44	526.831	364.484	322.971	864.055	616.306	750.346	455.58	406.384	374.341	783.703	504.943	638.822	362.891	645.267	455.126	1040.46	575.746	367.643	395.823
ENSG00000113070	19.5217	-1.33416	7.35331e-05	5	140332843	140346631	heparin binding EGF like growth factor [Source:HGNC Symbol;Acc:HGNC:3059]	HBEGF	protein_coding	47.7495	2.15917	53.1106	1.91866	2.60091	10.4724	36.5616	2.9729	24.7427	7.357	129.569	8.97301	14.7253	5.86568	45.5029	12.7827	4.20155	9.66153	56.7309	24.6523	14.3313	2.17634	7.94883	5.73703	10.3615	1.78006	9.40596	4.99064	9.0121	10.667	72.032	4.80456	4.80131	3.37733
ENSG00000177932	48.6945	0.595546	7.47694e-05	5	179060415	179083537	zinc finger protein 354C [Source:HGNC Symbol;Acc:HGNC:16736]	ZNF354C	protein_coding	28.296	23.7508	27.5388	48.9257	35.5458	53.1101	70.1983	68.3766	51.3183	52.9704	25.5613	36.889	44.1758	53.9643	17.9254	33.7829	40.9651	99.3757	20.3649	49.3045	52.2069	82.7008	40.7378	78.8841	15.0712	25.5141	39.9754	75.5725	32.4436	51.2016	37.1074	74.4706	80.2504	87.1351
ENSG00000198113	198.035	-0.494176	7.49669e-05	9	137277749	137282641	torsin family 4 member A [Source:HGNC Symbol;Acc:HGNC:25981]	TOR4A	protein_coding	466.884	256.941	287.19	268.612	280.898	184.015	147.709	78.7817	209.855	141.254	197.439	215.352	208.257	113.794	271.638	218.22	171.213	59.3494	120.735	124.494	191.425	142.187	138.111	111.872	335.334	248.021	270.421	133.321	220.797	150.049	201.544	156.148	220.174	191.157
ENSG00000105355	2114.72	-0.512513	7.49669e-05	19	4838341	4867768	perilipin 3 [Source:HGNC Symbol;Acc:HGNC:16893]	PLIN3	protein_coding	3621.89	2068.48	1816.58	2257.3	1245.84	1184.88	1965.55	1190.64	1987.67	1318.37	3697.58	3515.42	1715.49	1499.27	3586.45	2563.85	1657.51	717.714	3067.83	1932.74	3193.83	1907.92	1700.06	1118	2928.52	2210.24	2085.77	988.146	2960.48	1888.77	3954.49	1779.29	1221.59	1352.28
ENSG00000196664	170.845	0.74166	7.57729e-05	X	12867083	12890380	toll like receptor 7 [Source:HGNC Symbol;Acc:HGNC:15631]	TLR7	protein_coding	47.7495	153.301	49.1764	50.8444	208.073	282.007	182.808	352.288	120.048	180.982	27.3242	137.586	196.687	180.663	60.6705	189.002	212.178	247.059	37.8206	151.611	97.2481	206.027	321.928	339.202	35.7941	81.2893	123.845	209.607	191.057	316.455	122.964	225.814	233.206	236.413
ENSG00000100450	134.925	0.780158	7.58889e-05	14	24606480	24609699	granzyme H [Source:HGNC Symbol;Acc:HGNC:4710]	GZMH	protein_coding	145.017	86.3667	92.4517	159.248	104.903	320.905	111.147	402.827	37.5723	39.7278	77.5654	55.832	152.512	312.054	4.13663	26.4785	63.0232	161.486	39.2752	88.7481	118.745	141.462	135.13	321.273	41.4458	106.21	104.249	209.607	30.6412	60.4464	135.333	210.6	218.802	272.213
ENSG00000149474	70.8165	0.462501	7.64053e-05	20	18138118	18188387	lysine acetyltransferase 14 [Source:HGNC Symbol;Acc:HGNC:15904]	KAT14	protein_coding	31.833	15.1142	40.3247	49.885	52.0182	74.055	77.5106	96.6191	75.1446	110.355	42.3084	47.856	55.7456	73.9076	42.7451	58.4354	64.0736	107.657	46.5484	104.772	63.4672	94.3079	89.4244	116.892	32.9683	57.5552	66.6256	91.9703	63.0847	90.314	72.7596	113.708	88.4812	99.2934
ENSG00000128059	62.5319	0.715323	7.93457e-05	4	56393362	56435615	phosphoribosyl pyrophosphate amidotransferase [Source:HGNC Symbol;Acc:HGNC:9238]	PPAT	protein_coding	38.907	17.2733	36.3906	101.689	45.9494	56.8503	83.3605	115.943	62.3151	154.497	37.0198	24.925	43.124	92.6778	30.3353	42.0004	43.0659	109.037	27.6381	69.0263	33.7809	86.328	66.5715	93.2267	26.3746	46.8748	41.543	71.2948	37.8508	71.8245	39.2902	100.896	80.9363	97.267
ENSG00000108788	889.286	-0.496644	7.94844e-05	17	42567068	42573239	MLX, MAX dimerization protein [Source:HGNC Symbol;Acc:HGNC:11645]	MLX	protein_coding	1772.04	975.944	721.91	888.337	700.512	692.676	988.626	612.416	653.392	535.589	1805.16	1409.76	757.299	442.272	1442.3	1021.71	968.457	385.081	1217.53	663.146	924.369	612.276	598.15	530.675	1090.78	828.913	814.4	742.892	1156.25	692.644	1481.39	682.247	755.177	671.413
ENSG00000100784	250.549	0.756432	8.12097e-05	14	90847862	91060636	ribosomal protein S6 kinase A5 [Source:HGNC Symbol;Acc:HGNC:10434]	RPS6KA5	protein_coding	122.027	500.927	112.122	256.14	700.512	478.739	140.397	214.048	117.299	270.738	105.771	102.691	233.501	273.341	106.173	214.567	331.922	367.138	80.0051	183.659	105.437	221.986	435.199	569.4	97.0209	260.482	102.682	429.195	117.157	283.742	131.695	268.254	294.937	289.775
ENSG00000102144	13294.9	-0.572869	8.12097e-05	X	78065188	78129296	phosphoglycerate kinase 1 [Source:HGNC Symbol;Acc:HGNC:8896]	PGK1	protein_coding	19354.5	8170.29	17092.7	11333.5	6927.96	6272.98	16354.7	9715.42	14305.9	8501.75	29266.8	13523.3	9802.82	11363	24087.6	12349.9	6429.42	9334.42	27894.2	17946.8	20002.4	9782.63	8148.55	5877.58	20050.4	11422.6	14167.7	7066.03	13482.1	10093.8	23718.2	12213.2	7481.81	8491.95
ENSG00000143771	1219.84	-0.539546	8.22014e-05	1	224356850	224379459	cornichon family AMPA receptor auxiliary protein 4 [Source:HGNC Symbol;Acc:HGNC:25013]	CNIH4	protein_coding	2322.04	1859.04	1172.37	1214.51	746.461	613.385	1573.61	731.332	1361.77	865.183	2020.23	1536.38	1007.63	965.491	1651.89	967.836	680.651	770.162	2180.5	1331.22	1532.43	962.666	710.427	553.623	1890.49	1169.5	1339.57	553.248	1367.14	844.827	2675.37	893.648	733.914	676.141
ENSG00000124772	57.9674	-1.15572	8.25588e-05	6	36740775	36840002	copine 5 [Source:HGNC Symbol;Acc:HGNC:2318]	CPNE5	protein_coding	302.414	51.82	119.007	32.6171	47.6834	40.3936	76.0482	2.9729	32.0739	57.3846	31.7313	48.853	130.424	31.6747	30.3353	19.1741	51.469	38.6461	94.5515	7.39568	25.5916	15.2344	21.8593	20.0796	94.195	43.9081	78.383	22.1014	57.6775	17.0672	222.644	16.0152	64.4747	24.9922
ENSG00000110031	369.491	0.509284	8.26854e-05	11	58526871	58578220	leupaxin [Source:HGNC Symbol;Acc:HGNC:14061]	LPXN	protein_coding	136.175	280.692	205.558	380.853	315.577	271.535	198.895	260.128	307.91	416.406	314.669	470.584	309.231	408.251	466.06	598.049	329.822	445.811	254.562	502.906	357.259	547.711	397.442	451.791	234.546	379.152	250.042	345.78	295.597	355.567	208.82	627.795	626.228	611.296
ENSG00000112511	108.207	-0.584477	8.31757e-05	6	33410399	33416453	PHD finger protein 1 [Source:HGNC Symbol;Acc:HGNC:8919]	PHF1	protein_coding	249.359	114.436	91.4682	60.4376	196.802	144.37	121.385	96.6191	65.9806	88.284	200.083	92.7211	110.439	69.2151	124.099	63.9137	231.085	102.136	138.191	55.4676	94.1771	68.1919	149.041	89.641	64.0526	64.0821	124.629	116.211	60.3811	64.7132	125.874	60.8577	111.116	69.573
ENSG00000163904	562.549	-0.312466	8.38291e-05	3	185582496	185633551	SUMO1/sentrin/SMT3 specific peptidase 2 [Source:HGNC Symbol;Acc:HGNC:23116]	SENP2	protein_coding	896.63	632.636	647.162	538.183	505.444	419.645	574.749	564.85	529.678	478.205	716.598	481.551	482.778	486.852	627.388	499.44	563.008	418.206	712.773	542.35	611.128	449.051	518.661	449.639	654.655	536.984	638.038	509.758	609.218	492.105	887.668	493.268	480.131	478.23
ENSG00000042832	61.4362	0.84887	8.39983e-05	8	132866958	133134903	thyroglobulin [Source:HGNC Symbol;Acc:HGNC:11764]	TG	protein_coding	19.4535	101.481	56.0611	176.516	20.8073	8.22833	30.7118	50.5392	32.0739	63.2702	22.917	112.661	28.3987	35.1941	62.0494	162.523	66.1744	57.9692	43.6392	87.5155	55.2779	73.9954	20.8657	32.2708	81.9497	232.001	36.84	63.4524	36.0484	91.7363	20.3727	34.4327	31.5514	39.8525
ENSG00000023445	1097.57	0.766783	8.44405e-05	11	102317450	102339403	baculoviral IAP repeat containing 3 [Source:HGNC Symbol;Acc:HGNC:591]	BIRC3	protein_coding	565.92	1530.85	570.447	880.663	547.058	769.723	2655.84	2529.93	1059.36	1436.09	888.476	496.506	622.668	1183.69	366.781	904.835	1177.48	2600.33	493.123	1893.29	921.298	2050.11	2080.61	1902.54	244.907	467.562	370.752	1133.59	319.93	630.776	362.343	1530.25	973.979	1155.72
ENSG00000266970	15.1525	-1.08712	8.45827e-05	17	78360453	78373911		RP11-806H10.4	lincRNA	40.6755	15.1142	25.5717	9.59328	2.60091	2.99212	10.2373	8.91869	25.6591	4.4142	44.0712	18.943	6.31083	7.03882	19.3043	14.6088	4.20155	4.14066	49.4577	7.39568	30.7099	11.6071	7.94883	4.30277	19.781	9.49364	18.8119	0.712948	7.20968	4.2668	55.2973	8.80835	8.23081	6.75466
ENSG00000084731	245.305	-0.758057	8.5363e-05	2	25926596	25982749	kinesin family member 3C [Source:HGNC Symbol;Acc:HGNC:6321]	KIF3C	protein_coding	574.763	218.076	410.132	289.717	281.765	164.567	258.856	133.78	239.18	138.312	203.609	469.587	357.614	150.161	379.191	327.786	245.791	82.8131	245.834	184.892	285.602	71.8191	145.066	96.0952	515.247	230.221	265.719	115.498	383.014	161.427	347.791	152.144	100.142	114.154
ENSG00000231123	26.4481	-0.964231	8.60264e-05	21	38238227	38238664	spermatogenesis associated 20 pseudogene 1 [Source:HGNC Symbol;Acc:HGNC:39636]	SPATA20P1	processed_pseudogene	63.666	23.7508	44.2588	11.5119	3.46788	9.72439	23.3994	11.8916	39.4051	13.2426	87.2611	66.7991	22.0879	9.38509	42.7451	28.3046	17.8566	9.66153	61.0948	32.0479	68.5855	9.43079	2.98081	0.717128	27.3166	7.12023	36.0562	10.6942	35.1472	20.6229	30.559	12.8122	6.17311	9.45652
ENSG00000092330	1541.65	-0.481302	8.60731e-05	14	24239643	24242674	TERF1 interacting nuclear factor 2 [Source:HGNC Symbol;Acc:HGNC:11824]	TINF2	protein_coding	2436.99	1254.48	1507.75	1182.85	1008.29	953.738	1702.31	1162.4	1459.82	996.137	2909.58	1650.04	1199.06	1387.82	1919.39	1281.01	956.903	1082.09	2990.74	1805.78	2396.4	1376.9	1162.52	995.374	1871.65	1136.27	1715.02	1055.88	1705.99	1242.35	3509.2	1490.21	939.684	971.32
ENSG00000145287	5891.12	-0.915186	8.71458e-05	4	83090048	83137075	placenta specific 8 [Source:HGNC Symbol;Acc:HGNC:19254]	PLAC8	protein_coding	10229	7615.38	10631.9	4056.04	1463.45	1626.22	5206.37	1911.57	11786.7	2421.92	12984.3	9598.13	3010.26	2491.74	13211	7282.51	754.178	1353.99	13856.9	7761.76	16287.5	2659.48	1553	745.096	14710.4	3735.15	6559.09	1332.5	5691.14	2332.52	8823.56	4300.08	869.036	1446.17
ENSG00000267121	127.874	0.804798	8.73602e-05	17	45190931	45222222		CTD-2020K17.1	antisense	54.8235	144.664	79.6658	211.052	194.201	107.716	54.1112	81.7546	84.3086	166.268	45.8341	142.571	134.631	177.144	103.416	252.916	167.012	153.204	61.0948	142.983	77.7985	190.067	112.277	141.274	98.9048	359.572	87.789	126.905	57.6775	94.5808	34.9246	174.566	110.43	121.584
ENSG00000183347	33.9336	1.24942	8.74944e-05	1	89364058	89386461	guanylate binding protein family member 6 [Source:HGNC Symbol;Acc:HGNC:25395]	GBP6	protein_coding	3.537	142.505	0.983529	32.6171	50.2843	38.1495	2.92493	25.2696	6.41479	29.428	5.28855	30.907	11.5698	50.4449	23.4409	71.2181	42.0155	56.589	21.8196	45.6067	17.4023	136.384	87.4372	48.7647	9.4195	25.5141	3.91915	27.092	18.9254	24.1785	0.727596	25.6243	12.3462	24.9922
ENSG00000067704	891.587	-0.407749	8.87726e-05	1	220094102	220148041	isoleucyl-tRNA synthetase 2, mitochondrial [Source:HGNC Symbol;Acc:HGNC:29685]	IARS2	protein_coding	817.047	421.038	1007.13	667.692	746.461	643.306	1007.64	842.816	1151	865.183	1394.41	868.388	708.916	803.598	1319.58	707.616	692.205	568.65	1335.36	804.896	1091.23	766.796	809.788	758.722	1278.23	760.084	960.976	707.245	912.926	942.252	1247.83	945.697	909.505	849.736
ENSG00000074319	855.866	-0.410537	8.87726e-05	11	18468336	18527232	tumor susceptibility 101 [Source:HGNC Symbol;Acc:HGNC:15971]	TSG101	protein_coding	1131.84	697.411	1062.21	801.998	564.398	596.18	928.665	695.657	824.758	619.459	1413.81	766.694	763.61	699.189	1165.15	760.573	707.961	639.041	1255.35	776.546	960.197	660.881	811.775	731.471	1099.26	710.243	943.732	879.065	984.122	802.159	1669.83	791.951	587.131	597.112
ENSG00000083937	624.636	-0.625292	9.0281e-05	3	87227271	87255548	charged multivesicular body protein 2B [Source:HGNC Symbol;Acc:HGNC:24537]	CHMP2B	protein_coding	1421.87	1021.29	307.845	541.061	397.939	380.747	991.551	502.419	529.678	386.978	1297.46	1013.95	962.401	389.481	860.418	777.008	693.256	429.248	1680.11	696.426	621.364	338.058	430.231	276.812	585.893	330.497	408.376	290.883	602.009	238.23	942.237	315.499	326.489	249.922
ENSG00000186818	122.61	-0.705252	9.03155e-05	19	54643889	54670359	leukocyte immunoglobulin like receptor B4 [Source:HGNC Symbol;Acc:HGNC:6608]	LILRB4	protein_coding	150.323	58.2975	106.221	104.567	196.802	167.559	102.373	32.7018	142.042	75.0414	137.502	73.7781	214.568	130.218	103.416	91.3052	140.752	37.2659	85.8237	54.235	119.769	98.6606	113.271	74.5813	70.6463	108.583	143.441	54.897	224.401	119.47	334.694	109.704	225.661	166.165
ENSG00000227507	1215.91	0.79838	9.03617e-05	6	31580525	31582522	lymphotoxin beta [Source:HGNC Symbol;Acc:HGNC:6711]	LTB	protein_coding	1096.47	1163.79	330.466	1772.84	1392.35	1213.3	529.412	1067.27	544.34	1265.4	777.417	1224.32	1203.26	1474.63	876.965	1496.49	1081.9	1616.24	356.386	1607.33	1113.75	1730.91	2201.83	1733.3	651.829	1315.46	748.558	2266.46	1042.7	1317.02	430.737	2037.13	976.037	1684.61
ENSG00000108654	6904.36	-0.393775	9.03617e-05	17	64499616	64508199	DEAD-box helicase 5 [Source:HGNC Symbol;Acc:HGNC:2746]	DDX5	protein_coding	9327.07	6024.08	9207.8	5852.86	7680.49	5018.53	8262.93	4703.12	5843.87	5274.97	8915.61	8918.17	6379.19	4413.34	8175.35	8333.43	6237.2	4943.94	9158.41	5631.81	8257.9	5215.23	5049.5	4542.29	7779.57	7319.59	6097.42	5315.03	6400.4	5223.28	14651.6	7484.7	6679.3	6430.43
ENSG00000169554	4147.14	-0.443037	9.03617e-05	2	144384081	144524583	zinc finger E-box binding homeobox 2 [Source:HGNC Symbol;Acc:HGNC:14881]	ZEB2	protein_coding	6191.52	4957.45	4002.96	3352.85	3935.18	2743.03	5182.98	3124.51	3801.22	2376.31	6432.64	6937.13	3646.61	2589.11	5385.89	6264.45	3707.87	2498.2	5916.02	4039.27	4463.18	3782.47	3091.1	2265.41	5509.47	4216.36	3568.78	2362	4395.2	2821.78	8544.89	3120.56	3083.81	2692.41
ENSG00000148154	4291.67	-0.921944	9.03617e-05	9	111896766	111935369	UDP-glucose ceramide glucosyltransferase [Source:HGNC Symbol;Acc:HGNC:12524]	UGCG	protein_coding	16873.3	4516.98	8660.95	3397.94	2467.4	2138.62	5770.89	1907.11	4203.52	2966.34	9748.56	3853.41	1478.84	2501.13	4536.5	2572.98	1204.79	1377.46	10047.2	2807.89	3768.11	1686.66	1144.63	856.251	5046.03	2563.88	4699.06	1275.46	4457.39	5768.72	17292.8	1478.2	1828.61	1019.28
ENSG00000158691	39.1482	0.542917	9.06236e-05	6	28378955	28399734	zinc finger and SCAN domain containing 12 [Source:HGNC Symbol;Acc:HGNC:13172]	ZSCAN12	protein_coding	24.759	30.2283	20.6541	29.7392	33.8118	50.866	51.1863	65.4037	37.5723	60.3274	15.8656	18.943	31.5541	43.406	22.062	39.2613	37.8139	64.8703	23.2742	41.9088	28.6626	47.154	46.6994	56.6531	13.1873	20.174	37.6239	66.3042	23.4315	36.2678	33.4694	60.8577	56.9298	60.1164
ENSG00000116815	973.052	-0.404929	9.10347e-05	1	116514535	116571039	CD58 molecule [Source:HGNC Symbol;Acc:HGNC:1688]	CD58	protein_coding	1250.33	842.075	747.482	1068.69	771.604	561.771	1001.79	737.278	905.401	793.084	2008.77	1239.27	860.376	842.312	1483.67	1088.36	761.531	684.588	1672.83	1113.05	1319.5	777.678	780.973	557.209	1444.01	977.845	843.402	603.154	997.64	588.819	1454.47	917.67	736.658	650.473
ENSG00000203721	31.4326	0.992098	9.13648e-05	1	200253419	200400705	long intergenic non-protein coding RNA 862 [Source:HGNC Symbol;Acc:HGNC:21901]	LINC00862	lincRNA	19.4535	101.481	30.4894	115.119	82.3622	40.3936	14.6246	34.1883	6.41479	36.785	9.69567	41.874	18.9325	34.021	11.031	48.3918	33.6124	24.8439	16.001	34.5132	17.4023	25.3906	13.9105	20.7967	17.8971	83.0693	7.8383	22.1014	16.2218	31.2899	8.00356	15.2144	14.4039	20.9394
ENSG00000275714	72.7245	0.806771	9.1501e-05	6	26020490	26020900	histone cluster 1 H3 family member a [Source:HGNC Symbol;Acc:HGNC:4766]	HIST1H3A	protein_coding	15.9165	15.1142	53.1106	168.842	46.8164	75.551	45.3364	63.9172	115.466	248.667	54.6483	45.862	23.1397	105.582	30.3353	17.348	23.1085	97.9955	52.367	93.6786	47.0886	70.3682	80.4819	129.083	33.9102	95.5297	27.4341	86.2667	58.5787	140.093	50.9317	64.8615	88.4812	106.724
ENSG00000203747	6344.81	0.683195	9.3509e-05	1	161541759	161550737	Fc fragment of IgG receptor IIIa [Source:HGNC Symbol;Acc:HGNC:3619]	FCGR3A	protein_coding	5188.78	21054	1791.99	6234.67	6125.15	6825.77	2356.03	4157.59	5190.48	4556.92	3796.3	6114.61	5128.6	9433.19	3882.91	6583.11	3345.48	3391.2	3006.74	7929.4	4666.89	9218.24	10837.2	9484.74	2783.46	7495.82	4547.78	8012.11	6873.53	10169.9	5916.81	7577.59	5780.09	6266.29
ENSG00000184613	123.28	0.984114	9.42982e-05	12	44508275	44921848	neural EGFL like 2 [Source:HGNC Symbol;Acc:HGNC:7751]	NELL2	protein_coding	58.3605	30.2283	34.4235	55.641	93.6328	109.212	55.5737	130.807	76.9774	138.312	19.3913	57.826	45.2276	104.409	16.5465	100.436	161.76	327.112	8.72783	216.94	102.366	248.828	275.228	304.78	24.4907	42.128	89.3567	337.937	39.6533	99.5587	48.749	225.814	249.668	261.405
ENSG00000104331	473.514	-0.341038	9.42982e-05	8	56957933	56993844	inositol monophosphatase domain containing 1 [Source:HGNC Symbol;Acc:HGNC:26019]	IMPAD1	protein_coding	387.302	297.965	552.743	379.894	534.054	550.55	508.938	379.044	495.771	522.347	705.14	446.656	597.425	415.29	523.973	378.004	497.884	376.8	568.764	377.179	454.507	419.308	472.956	452.508	469.091	363.725	395.051	305.142	575.873	455.837	737.783	446.824	537.06	518.082
ENSG00000083168	3175.92	-0.507116	9.47204e-05	8	41929479	42051990	lysine acetyltransferase 6A [Source:HGNC Symbol;Acc:HGNC:13013]	KAT6A	protein_coding	6138.46	6753.88	2838.46	2512.48	3929.98	2418.38	3868.22	2078.05	2106.8	1556.74	3927.63	3678.93	2642.13	1452.34	3736.75	4068.56	2890.67	1464.41	4443.92	2201.45	2822.24	2144.42	2576.42	2182.22	3567.17	3100.27	3976.37	2187.33	3822.03	2397.94	6667.69	2521.59	2901.36	2406.01
ENSG00000183621	1048.34	-0.546685	9.47204e-05	10	30820207	31031937	zinc finger protein 438 [Source:HGNC Symbol;Acc:HGNC:21029]	ZNF438	protein_coding	1841.01	2036.1	859.604	807.754	621.618	517.637	848.23	511.338	887.99	523.818	2281.13	2216.33	838.288	448.138	1789.78	1795.97	522.043	407.164	1584.1	992.253	1536.52	755.189	601.131	400.158	1748.26	697.782	1196.91	459.139	1508.63	876.117	1650.19	848.004	510.31	524.837
ENSG00000079462	40.5186	0.620334	9.52781e-05	19	42297033	42303546	platelet activating factor acetylhydrolase 1b catalytic subunit 3 [Source:HGNC Symbol;Acc:HGNC:8576]	PAFAH1B3	protein_coding	17.685	21.5917	16.72	55.641	21.6743	40.3936	23.3994	44.5934	27.4919	41.1992	33.4941	70.7871	50.4866	56.3106	34.4719	67.5659	28.3605	44.167	23.2742	39.4436	44.0176	66.0155	50.6738	53.7846	20.7229	24.3274	32.137	48.4805	45.9617	49.0682	29.8314	68.8653	37.0386	47.9581
ENSG00000204482	4842.71	0.65499	9.59006e-05	6	31586124	31588909	leukocyte specific transcript 1 [Source:HGNC Symbol;Acc:HGNC:14189]	LST1	protein_coding	3720.92	3454.67	2075.25	6207.81	4686.84	5048.45	1655.51	3521.39	2257.09	4247.93	6206.11	6426.67	4542.74	6401.81	5831.26	6680.8	2825.54	8154.33	3787.88	8963.56	8078.76	7652	4570.58	4055.36	3175.31	7077.51	2951.12	6387.3	3864.39	5136.52	2209.71	6150.63	2345.1	4301.36
ENSG00000197961	301.882	0.443858	9.66159e-05	19	9560353	9584533	zinc finger protein 121 [Source:HGNC Symbol;Acc:HGNC:12904]	ZNF121	protein_coding	192.767	170.574	198.673	220.645	217.61	279.763	367.079	544.04	327.154	373.735	180.692	176.469	271.366	385.962	190.285	235.568	228.984	460.993	148.373	353.76	202.686	380.859	389.493	524.221	129.047	208.267	309.613	447.732	251.438	347.033	321.598	430.008	386.162	411.359
ENSG00000171316	1073.15	-0.673291	9.66779e-05	8	60678778	60868028	chromodomain helicase DNA binding protein 7 [Source:HGNC Symbol;Acc:HGNC:20626]	CHD7	protein_coding	4651.16	1297.66	696.338	627.4	1375.88	1220.04	1079.3	668.901	630.482	517.933	1286	1465.59	892.982	402.386	1366.47	1176.92	991.566	393.362	1655.38	714.915	932.558	607.198	741.229	619.599	1049.33	869.854	1164.77	784.243	1313.06	685.533	2846.36	633.401	655.035	474.177
ENSG00000151729	18.0038	1.08353	9.84934e-05	4	185143241	185150382	solute carrier family 25 member 4 [Source:HGNC Symbol;Acc:HGNC:10990]	SLC25A4	protein_coding	8.8425	4.31834	6.8847	61.397	10.4036	24.685	11.6997	26.7561	8.24758	75.0414	7.0514	1.994	8.41444	18.7702	2.75775	9.13052	11.5543	24.8439	7.27319	16.024	7.16565	25.3906	15.8977	55.936	2.82585	8.30693	13.3251	24.9532	10.8145	31.2899	3.63798	12.0114	29.4937	24.9922
ENSG00000127951	8780.87	0.67554	9.84934e-05	7	77193371	77199848	fibrinogen like 2 [Source:HGNC Symbol;Acc:HGNC:3696]	FGL2	protein_coding	2808.38	9621.25	1520.54	6769.02	11232.5	11494.2	7824.19	9852.17	6370.8	9790.69	4712.1	7417.69	10748.4	14442.5	5576.17	9073	9288.58	15368.7	4966.14	10837.1	9066.6	21302	12274	11543.6	2561.16	5582.85	5101.17	13474	7465.63	8532.18	5793.12	6074.56	9933.22	10131.3
ENSG00000125630	161.189	0.454337	9.84934e-05	2	112541915	112577150	RNA polymerase I subunit B [Source:HGNC Symbol;Acc:HGNC:20454]	POLR1B	protein_coding	81.351	103.64	110.155	125.672	127.445	157.086	155.021	280.939	166.784	254.552	115.467	87.7361	120.958	170.105	89.6269	138.784	127.097	202.892	78.5505	136.82	103.39	197.321	225.548	248.844	63.1107	112.144	168.524	242.402	138.786	218.318	169.53	232.22	268.187	261.405
ENSG00000159873	452.808	-0.359421	9.84934e-05	22	28772674	28789301	coiled-coil domain containing 117 [Source:HGNC Symbol;Acc:HGNC:26599]	CCDC117	protein_coding	847.112	505.245	463.242	329.049	272.229	296.968	552.812	395.395	487.524	426.706	713.954	510.464	481.726	412.944	595.674	444.657	338.225	298.127	532.398	400.599	495.454	381.584	424.269	417.369	459.672	293.709	544.762	419.214	517.295	416.013	697.037	369.951	327.861	326.25
ENSG00000113282	1859.51	-0.730459	9.9348e-05	5	157785743	157859175	clathrin interactor 1 [Source:HGNC Symbol;Acc:HGNC:23186]	CLINT1	protein_coding	3278.8	855.03	4026.57	1236.57	977.942	1178.15	2146.9	1129.7	2611.73	1612.65	3270.97	2565.28	1303.19	1098.06	2226.88	1669.97	1002.07	864.017	2890.37	1089.63	2013.55	953.235	1127.74	997.525	4458.25	1274.52	1857.68	1368.15	2542.31	2124.87	4143.66	1147.49	1073.43	1106.41
ENSG00000172967	25.8063	1.31187	9.99877e-05	22	16783412	16821699	XK related 3 [Source:HGNC Symbol;Acc:HGNC:28778]	XKR3	protein_coding	0	0	0.983529	8.63395	59.821	20.9448	16.0871	60.9444	15.5788	79.4556	0	21.934	17.8807	87.9852	9.65213	50.2179	4.20155	2.76044	4.36392	122.029	1.02366	5.07812	1.98721	7.17128	48.9814	119.857	0.78383	34.9345	15.3206	46.9348	0.727596	1.60152	5.48721	4.05279
ENSG00000083845	2188.69	0.552206	0.000100288	19	58386400	58394806	ribosomal protein S5 [Source:HGNC Symbol;Acc:HGNC:10426]	RPS5	protein_coding	893.093	917.646	1882.47	2700.51	1720.07	2362.28	1857.33	2803.44	1949.18	2888.36	1382.07	1101.69	1376.81	2252.42	1056.22	1005.27	1871.79	4358.73	945.515	2674.77	2069.85	3703.4	2520.77	3308.11	1217	1567.04	2077.15	3591.83	2084.5	2961.16	1578.16	4216	2625.63	2895.05
ENSG00000139278	2859.8	0.594185	0.000100377	12	75480680	75503853	GLI pathogenesis related 1 [Source:HGNC Symbol;Acc:HGNC:17001]	GLIPR1	protein_coding	1004.51	1774.84	863.538	2332.13	2667.67	2073.54	2749.43	3099.24	1991.33	2991.36	2101.32	5482.51	3028.14	3451.37	2555.06	4255.74	1884.4	4027.48	1790.66	5168.34	2515.14	3680.19	1896.79	2844.85	3357.11	4318.42	1819.27	2569.47	3366.92	3199.39	2116.58	4354.53	2873.24	3028.79
ENSG00000108389	846.357	-0.336144	0.000100955	17	58489529	58517905	myotubularin related protein 4 [Source:HGNC Symbol;Acc:HGNC:7452]	MTMR4	protein_coding	1266.25	1198.34	816.329	767.462	789.81	658.266	1050.05	796.736	957.636	666.544	1171.41	1149.54	894.034	602.992	1007.96	1114.84	842.411	466.514	1365.91	910.901	872.162	623.883	768.056	591.631	1054.98	896.555	932.758	621.691	819.2	644.998	857.108	639.807	503.451	455.939
ENSG00000071242	57.6328	-0.891855	0.000100955	6	166409364	166906451	ribosomal protein S6 kinase A2 [Source:HGNC Symbol;Acc:HGNC:10431]	RPS6KA2	protein_coding	86.6565	32.3875	230.146	29.7392	55.4861	44.8818	76.0482	29.729	77.8938	57.3846	106.652	72.7811	96.766	30.5015	79.9748	63.9137	24.1589	31.745	122.19	28.3501	108.508	34.0959	22.8529	22.231	58.4009	30.261	65.0579	25.6661	22.5303	32.7122	75.67	24.8235	36.3527	22.9658
ENSG00000163659	1576.56	-0.680296	0.000101636	3	156673235	156706770	TCDD inducible poly(ADP-ribose) polymerase [Source:HGNC Symbol;Acc:HGNC:23696]	TIPARP	protein_coding	2647.45	1319.25	1137.94	991.945	753.397	628.345	2581.25	1214.43	1627.52	700.386	3224.25	2996.98	764.662	742.595	2470.94	1951.19	642.837	806.048	3511.5	1591.3	3023.9	1340.62	836.615	727.885	2726	1095.33	1430.49	647.357	1874.52	1048.92	4522.74	962.513	548.035	514.029
ENSG00000182400	659.449	-0.355633	0.000101782	14	39147811	39170532	trafficking protein particle complex 6B [Source:HGNC Symbol;Acc:HGNC:23066]	TRAPPC6B	protein_coding	1085.86	675.819	884.192	634.116	402.274	385.235	878.941	636.2	767.941	548.832	1072.69	625.119	619.513	605.338	711.5	504.005	518.891	585.213	850.964	685.333	707.352	557.868	443.148	457.528	914.634	696.596	755.613	556.1	652.476	499.927	931.323	553.325	543.234	474.177
ENSG00000120533	650.254	-0.509927	0.000101782	8	109334324	109345953	ENY2, transcription and export complex 2 subunit [Source:HGNC Symbol;Acc:HGNC:24449]	ENY2	protein_coding	712.706	330.353	691.421	542.02	476.834	443.582	770.719	494.987	735.868	565.017	1231.35	816.544	434.395	449.311	1122.4	621.789	331.922	415.446	1304.81	723.544	918.227	562.22	440.167	354.261	1120.92	510.876	525.95	380.714	721.87	576.018	1306.76	529.302	489.047	457.29
ENSG00000173692	1188.68	-0.532809	0.000101782	2	231056864	231172827	proteasome 26S subunit, non-ATPase 1 [Source:HGNC Symbol;Acc:HGNC:9554]	PSMD1	protein_coding	1432.49	617.522	1730.03	872.029	741.26	801.14	1262.11	949.84	1535.88	981.423	2402.76	946.154	1005.53	992.473	1592.6	840.008	841.36	815.709	1825.57	986.09	1544.71	894.474	1024.41	945.175	1632.4	958.857	1507.31	896.176	1255.39	1145.64	1934.68	1294.03	1045.31	1164.5
ENSG00000138594	2339.79	-0.43286	0.00010219	15	51829628	51947295	tropomodulin 3 [Source:HGNC Symbol;Acc:HGNC:11873]	TMOD3	protein_coding	5155.18	2897.6	2716.51	1946.48	1623.84	1374.13	3284.7	1844.68	2400.05	1702.41	3132.58	4027.88	2880.89	1675.24	2931.49	2919.94	1948.47	1681.11	3694.78	2593.42	2215.21	1570.59	1476.5	1237.76	2975.62	2007.9	2783.38	1882.18	2623.42	1462.09	2769.23	1540.66	1245.6	1331.34
ENSG00000233355	24.5587	1.00191	0.000102485	1	239703381	239730465	CHRM3 antisense RNA 2 [Source:HGNC Symbol;Acc:HGNC:43725]	CHRM3-AS2	antisense	15.9165	10.7958	5.90117	12.4713	23.4082	20.1968	4.38739	20.8103	32.9903	36.785	0.881425	4.985	13.6735	18.7702	8.27325	14.6088	36.7636	92.4746	11.6371	32.0479	7.16565	31.9196	21.8593	30.1194	4.70975	14.8338	11.7575	66.3042	9.0121	19.2006	9.45875	80.8767	37.7245	72.2748
ENSG00000139826	865.879	-0.442071	0.000102504	13	108218379	108234255	abhydrolase domain containing 13 [Source:HGNC Symbol;Acc:HGNC:20293]	ABHD13	protein_coding	1335.22	962.989	580.282	904.646	658.897	540.826	1118.79	772.953	865.08	698.915	1377.67	1170.48	876.153	502.102	1407.83	1028.1	669.097	512.061	1537.55	981.16	996.026	636.216	645.843	523.504	1133.17	659.214	815.184	642.366	1025.58	582.419	1537.41	760.722	532.259	449.185
ENSG00000163221	46634.6	-0.87366	0.000102504	1	153373706	153375649	S100 calcium binding protein A12 [Source:HGNC Symbol;Acc:HGNC:10489]	S100A12	protein_coding	60155.5	13725.8	80249.1	65815.6	20086	12178.7	40932.9	14959.6	71466.2	22288.8	66980.4	67649.5	27453.1	20614.4	71289.2	38847.6	9501.81	16929.8	93016.9	65031.4	111925	28142.9	7835.56	6043.96	175617	67758.5	94239.1	12648.4	55925.5	21395.9	73234	34482.3	7568.92	9585.53
ENSG00000065613	4130.9	-0.405674	0.000103034	10	103967201	104029233	STE20 like kinase [Source:HGNC Symbol;Acc:HGNC:11088]	SLK	protein_coding	5710.49	5961.46	3985.26	2895.25	3360.38	2463.26	4282.1	3111.13	3725.16	2408.68	8122.33	5780.61	3245.87	3158.08	5543.08	4882.09	2642.77	2629.32	7753.22	4453.43	5930.09	4174.94	3417.01	2274.01	5654.53	3318.62	3310.9	2490.33	3475.07	2717.95	8067.59	3807.61	2693.53	3004.47
ENSG00000253210	60.3503	-0.489007	0.000103537	8	141126044	141129961		RP11-809O17.1	antisense	102.573	97.1625	76.7152	40.2918	66.7567	44.8818	55.5737	31.2154	76.061	45.6134	100.482	70.7871	54.6938	55.1374	111.689	67.5659	44.1163	31.745	85.8237	60.398	69.6092	42.8013	45.7058	32.9879	97.0209	84.256	54.8681	34.2215	65.7884	32.7122	36.3798	36.8349	54.1862	45.2562
ENSG00000118922	194.055	0.743911	0.000103903	13	73686089	73995056	Kruppel like factor 12 [Source:HGNC Symbol;Acc:HGNC:6346]	KLF12	protein_coding	168.008	177.052	148.513	143.899	203.738	230.393	282.256	331.478	153.955	244.252	45.8341	100.697	168.289	166.585	31.7141	151.567	195.372	340.914	50.9124	255.151	108.508	274.944	283.177	436.731	60.2848	124.604	188.903	342.928	62.1835	138.671	94.5875	309.894	286.021	295.854
ENSG00000175003	20.4955	1.17044	0.000104508	6	160121789	160158718	solute carrier family 22 member 1 [Source:HGNC Symbol;Acc:HGNC:10963]	SLC22A1	protein_coding	19.4535	60.4567	1.96706	60.4376	19.9403	11.9685	1.46246	7.43224	5.49839	26.4852	1.76285	31.904	14.7253	12.9045	12.4099	55.6962	27.3101	35.8857	10.1825	19.7218	8.18932	29.0178	7.94883	15.7768	9.4195	61.1153	5.48681	15.6849	11.7157	45.5126	7.27596	12.8122	15.7757	13.5093
ENSG00000105778	1408.54	-0.285035	0.000104591	7	32495426	32588721	AVL9 cell migration associated [Source:HGNC Symbol;Acc:HGNC:28994]	AVL9	protein_coding	1911.75	1520.05	1284.49	1297.01	1391.49	1064.45	1578	1241.18	1320.53	1141.81	2023.75	1690.91	1108.6	1170.79	2134.5	1631.62	1269.92	1025.5	2289.6	1699.77	1794.48	1149.11	1139.66	993.223	1690.8	1416.33	1370.14	1188.48	1331.99	1017.63	1917.22	1227.56	920.479	937.546
ENSG00000049249	66.8654	0.794152	0.000104844	1	7915894	7943165	TNF receptor superfamily member 9 [Source:HGNC Symbol;Acc:HGNC:11924]	TNFRSF9	protein_coding	53.055	99.3217	14.7529	62.3563	140.449	119.685	23.3994	66.8901	21.0772	26.4852	55.5298	64.805	46.2794	85.639	49.6395	110.479	61.9729	102.136	56.7309	94.9112	49.1359	66.741	107.309	131.234	14.1293	26.1075	21.9473	131.182	25.2339	103.114	49.4766	53.6509	50.7567	87.8105
ENSG00000214530	86.6195	0.885176	0.000105166	11	72754729	72794168	StAR related lipid transfer domain containing 10 [Source:HGNC Symbol;Acc:HGNC:10666]	STARD10	protein_coding	99.036	125.232	44.2588	224.483	110.105	80.7872	17.5496	52.0257	23.8263	82.3984	37.0198	113.658	76.7817	106.755	28.9564	73.0442	142.853	106.277	36.366	93.6786	46.0649	129.855	101.348	79.6012	21.6649	91.9696	51.7328	156.136	113.553	181.339	26.9211	102.497	74.0773	93.2143
ENSG00000145569	1921.67	-0.702951	0.000105944	5	14581775	14615007	family with sequence similarity 105 member A [Source:HGNC Symbol;Acc:HGNC:25629]	FAM105A	protein_coding	3945.52	1168.11	1943.45	1416.93	886.044	812.361	2407.22	1498.34	2287.33	1099.14	3594.45	3461.59	1092.82	1140.29	4324.15	1554.02	842.411	966.153	3766.06	1385.46	3195.88	1053.35	643.856	692.746	3600.13	2076.14	2013.66	829.159	2314.31	1706.01	4054.89	1354.89	1144.77	1065.21
ENSG00000120265	2268.23	-0.406448	0.000109627	6	149749443	149811420	protein-L-isoaspartate (D-aspartate) O-methyltransferase [Source:HGNC Symbol;Acc:HGNC:8728]	PCMT1	protein_coding	3701.47	2489.52	3265.32	2481.78	1448.71	1387.6	2688.01	1834.28	2755.61	2024.65	3821.86	2527.4	1997.38	2142.15	3236.22	2009.63	1322.44	1530.66	3040.19	2268.01	2765.94	1629.35	1340.37	1120.15	3667.01	2162.77	3070.26	1678.28	2410.74	1967.71	2834.72	1741.65	1339.56	1418.48
ENSG00000183484	379.649	-0.48552	0.00011019	14	105049389	105065445	G protein-coupled receptor 132 [Source:HGNC Symbol;Acc:HGNC:17482]	GPR132	protein_coding	650.808	285.01	354.07	326.171	387.536	377.007	380.241	249.723	304.244	304.58	476.851	519.437	558.508	303.842	510.184	406.308	401.248	151.824	388.389	308.153	457.578	294.531	439.173	261.035	502.059	399.326	456.189	273.772	383.916	308.632	542.787	324.308	346.38	274.239
ENSG00000121895	67.772	0.752632	0.000111058	4	38966744	39032922	transmembrane protein 156 [Source:HGNC Symbol;Acc:HGNC:26260]	TMEM156	protein_coding	38.907	43.1834	20.6541	113.201	39.0137	46.3779	134.547	133.78	65.9806	135.369	37.0198	35.892	44.1758	83.2927	44.124	60.2615	35.7132	143.543	49.4577	113.4	52.2069	101.562	102.341	152.031	28.2585	35.0078	36.84	72.7207	22.5303	48.3571	13.0967	42.4403	86.4235	92.5388
ENSG00000067141	42.5247	-0.84965	0.000111058	15	73051710	73305206	neogenin 1 [Source:HGNC Symbol;Acc:HGNC:7754]	NEO1	protein_coding	146.786	28.0692	37.3741	16.3086	31.2109	27.6771	58.4986	40.1341	36.6559	39.7278	116.348	34.895	49.4348	29.3284	137.888	26.4785	32.562	16.5626	58.1855	17.2566	19.4496	27.5669	17.8849	19.3625	78.1819	40.348	56.4358	35.6474	29.7399	19.9117	56.0249	21.6205	26.7501	15.5357
ENSG00000276966	842.82	0.514113	0.00011208	6	26204552	26206038	histone cluster 1 H4 family member e [Source:HGNC Symbol;Acc:HGNC:4790]	HIST1H4E	protein_coding	344.858	233.19	750.432	1075.41	761.2	985.156	851.155	1189.16	879.742	1439.03	512.108	611.161	553.249	879.852	525.351	495.787	654.391	801.907	285.109	764.22	759.559	1187.55	762.094	1028.36	519.956	913.763	634.119	1321.09	785.855	1533.92	609.726	1090.63	1429.42	1487.38
ENSG00000167552	4972.02	-0.530733	0.0001127	12	49184796	49189324	tubulin alpha 1a [Source:HGNC Symbol;Acc:HGNC:20766]	TUBA1A	protein_coding	7326.9	3100.56	4412.11	6565.64	4156.26	2448.3	4679.89	3073.97	4560	3036.97	8690.85	7618.08	3162.78	2612.57	6363.51	5534.92	2987.3	2293.92	7779.41	4850.33	8524.05	4121.98	3508.42	2266.84	7157.88	5349.07	6922.79	4047.41	6425.63	3803.14	11254.5	4324.1	2982.98	3105.79
ENSG00000151835	304.913	0.576139	0.000113663	13	23328826	23411513	sacsin molecular chaperone [Source:HGNC Symbol;Acc:HGNC:10519]	SACS	protein_coding	173.313	179.211	256.701	257.1	335.518	366.535	362.691	538.094	361.977	476.733	189.506	155.532	210.361	285.072	133.751	240.133	256.295	564.509	126.554	366.086	189.378	374.33	356.704	466.133	98.9048	244.461	279.827	472.685	164.921	377.612	241.562	419.598	416.342	428.921
ENSG00000005302	1941.55	-0.641338	0.000113729	X	11758159	11775753	male-specific lethal 3 homolog (Drosophila) [Source:HGNC Symbol;Acc:HGNC:7370]	MSL3	protein_coding	4191.35	3940.48	1110.4	1627.02	1862.25	1045.75	2654.37	1076.19	1514.81	960.824	2914.87	3880.33	2062.59	994.82	2440.61	2246.11	1518.86	873.678	3674.42	1823.03	1913.23	949.608	877.353	681.989	3090.54	1874.99	1976.04	903.305	2771.22	1047.5	3974.13	1301.23	1262.74	976.048
ENSG00000138795	176.316	0.83201	0.000113764	4	108047545	108168956	lymphoid enhancer binding factor 1 [Source:HGNC Symbol;Acc:HGNC:6551]	LEF1	protein_coding	54.8235	86.3667	49.1764	90.1768	113.573	196.732	141.859	264.588	158.537	170.682	25.5613	74.7751	122.009	105.582	37.2296	179.871	299.36	404.404	30.5474	224.336	133.076	263.337	271.254	358.564	77.2399	63.4887	155.982	511.184	72.998	145.782	117.143	478.053	247.61	268.835
ENSG00000237311	4.67454	-1.32846	0.000113819	X	65999751	66001071		RP6-159A1.3	antisense	22.9905	0	6.8847	0.959328	0	0	4.38739	1.48645	3.66559	1.4714	19.3913	1.994	4.20722	2.34627	6.89438	1.8261	4.20155	1.38022	14.5464	3.69784	9.21298	1.45089	2.98081	2.86851	3.7678	2.96676	5.48681	3.56474	1.80242	1.42227	16.7347	1.60152	2.7436	0
ENSG00000273802	460.184	0.510706	0.00011495	6	26215159	26216692	histone cluster 1 H2B family member g [Source:HGNC Symbol;Acc:HGNC:4746]	HIST1H2BG	protein_coding	153.86	101.481	742.564	828.859	219.343	334.369	454.827	465.258	811.012	1260.99	290.87	300.097	229.293	568.971	253.713	309.525	281.504	495.498	277.836	491.812	413.56	636.216	303.049	473.305	374.896	688.882	463.244	663.755	381.212	861.183	168.075	261.848	525.4	559.961
ENSG00000165209	200.22	0.487929	0.000115172	9	123109500	123268576	spermatid perinuclear RNA binding protein [Source:HGNC Symbol;Acc:HGNC:16462]	STRBP	protein_coding	153.86	187.848	195.722	203.377	109.238	139.134	334.904	423.638	230.932	373.735	98.7196	87.7361	136.735	180.663	60.6705	112.305	154.407	385.081	132.372	219.405	141.266	282.198	286.158	379.361	149.77	150.118	170.875	202.477	140.589	230.407	115.688	235.423	183.136	219.526
ENSG00000129055	412.164	0.628075	0.000115416	3	134477706	134486716	anaphase promoting complex subunit 13 [Source:HGNC Symbol;Acc:HGNC:24540]	ANAPC13	protein_coding	166.239	606.726	157.365	555.451	317.311	315.669	247.157	393.909	251.093	473.791	446.882	576.266	206.154	411.771	427.451	490.309	404.399	547.947	440.756	705.054	452.46	631.863	414.333	364.301	305.192	443.234	227.311	615.987	333.448	527.661	320.142	493.268	376.56	366.102
ENSG00000162949	11.2706	1.26619	0.000116948	2	30722771	30820542	calpain 13 [Source:HGNC Symbol;Acc:HGNC:16663]	CAPN13	protein_coding	0	19.4325	2.95059	24.9425	2.60091	0.74803	0	2.9729	4.58199	39.7278	5.28855	47.856	8.41444	7.03882	17.9254	42.9135	1.05039	4.14066	2.90928	28.3501	10.2366	24.6651	1.98721	7.88841	6.59365	25.5141	2.35149	3.56474	12.6169	7.82247	2.18279	11.2106	1.3718	1.35093
ENSG00000186265	164.335	0.770629	0.000120011	3	112463968	112499561	B and T lymphocyte associated [Source:HGNC Symbol;Acc:HGNC:21087]	BTLA	protein_coding	116.721	213.758	130.809	199.54	107.504	82.2833	637.635	512.824	180.53	275.152	31.7313	83.7481	91.507	106.755	46.8818	119.61	139.702	357.477	33.4567	203.381	113.627	288.002	180.836	307.648	37.678	70.6089	81.5184	116.211	57.6775	106.67	42.9282	189.78	155.7	167.515
ENSG00000136167	56497.8	-0.458664	0.000120011	13	46125920	46211871	lymphocyte cytosolic protein 1 [Source:HGNC Symbol;Acc:HGNC:6528]	LCP1	protein_coding	80254.5	63267.9	40868.6	43694.5	44403.6	40968.1	65223	39603.4	51144.2	38581.6	89061.8	100248	59898.2	33055.5	86350.7	86326.4	46994.3	32491.7	84241	67446.1	78785.3	39269.8	39940.9	30005.4	89027.5	41439.1	63069.3	40748.6	73695.6	41851.6	86092.8	46696.3	29348.3	26831.5
ENSG00000204475	16.8888	1.00285	0.000120267	6	31588895	31592985	natural cytotoxicity triggering receptor 3 [Source:HGNC Symbol;Acc:HGNC:19077]	NCR3	protein_coding	10.611	4.31834	2.95059	20.1459	6.93576	26.9291	11.6997	38.6476	15.5788	8.8284	4.40712	8.97301	21.0361	26.9821	1.37888	19.1741	10.5039	31.745	11.6371	23.4196	20.4733	26.116	16.8913	24.3824	2.82585	14.8338	11.7575	29.2309	2.70363	14.9338	13.8243	36.0342	17.8334	36.4751
ENSG00000152969	21.9433	0.845322	0.000125226	4	6026199	6200591	janus kinase and microtubule interacting protein 1 [Source:HGNC Symbol;Acc:HGNC:26460]	JAKMIP1	protein_coding	21.222	12.955	7.86823	15.3492	10.4036	37.4015	10.2373	29.729	11.9132	23.5424	11.4585	14.955	18.9325	24.6359	6.89438	11.8697	23.1085	42.7868	5.81855	20.9544	10.2366	26.8415	28.8145	60.9559	6.59365	33.2277	14.8928	27.092	13.5182	27.0231	13.8243	30.4289	49.3849	41.2034
ENSG00000138767	1113.13	-0.348876	0.000126877	4	77713387	77819615	CCR4-NOT transcription complex subunit 6 like [Source:HGNC Symbol;Acc:HGNC:18042]	CNOT6L	protein_coding	1091.16	995.376	1305.14	723.333	1580.49	1315.78	1272.34	1227.81	1035.53	903.439	1639.45	988.028	1151.73	771.924	1247.88	1212.53	964.256	883.34	1536.1	1077.3	1215.09	1080.91	1474.51	1244.22	1322.5	738.724	1259.62	884.769	802.077	642.865	1234	960.111	1063.15	1001.04
ENSG00000048462	53.0099	1.24249	0.000127619	16	11965107	11968068	TNF receptor superfamily member 17 [Source:HGNC Symbol;Acc:HGNC:11913]	TNFRSF17	protein_coding	3.537	8.63667	2.95059	204.337	40.7476	38.8976	14.6246	53.5121	41.2379	372.264	14.1028	22.931	22.0879	70.3882	2.75775	10.9566	11.5543	37.2659	32.0021	106.005	7.16565	58.7611	118.239	210.119	7.5356	11.867	1.56766	40.6381	16.2218	102.403	4.36558	8.0076	85.7376	18.913
ENSG00000107742	361.635	0.759253	0.000128469	10	72059035	72089032	SPARC/osteonectin, cwcv and kazal like domains proteoglycan 2 [Source:HGNC Symbol;Acc:HGNC:13564]	SPOCK2	protein_coding	199.841	181.37	116.056	325.212	416.146	430.865	286.643	417.692	222.685	314.879	54.6483	126.619	315.541	301.496	64.8071	196.306	446.415	549.327	78.5505	342.666	192.449	503.459	566.354	765.893	118.686	285.996	334.696	548.257	164.921	352.011	171.713	855.211	1077.55	970.644
ENSG00000138166	67.8839	0.97241	0.00013022	10	110497838	110511544	dual specificity phosphatase 5 [Source:HGNC Symbol;Acc:HGNC:3071]	DUSP5	protein_coding	17.685	213.758	28.5223	97.8514	38.1467	93.5038	35.0992	80.2682	116.383	267.795	52.8855	20.937	44.1758	82.1196	12.4099	42.0004	25.2093	92.4746	29.0928	82.585	50.1596	110.268	186.798	114.023	11.3034	21.954	25.8664	84.8408	31.5424	71.8245	13.8243	48.0456	34.9809	29.7205
ENSG00000139116	48.1056	0.684858	0.000131494	12	39293228	39443390	kinesin family member 21A [Source:HGNC Symbol;Acc:HGNC:19349]	KIF21A	protein_coding	21.222	41.0242	32.4565	48.9257	65.0228	69.5668	35.0992	92.1598	52.2347	79.4556	18.5099	21.934	34.7095	45.7523	4.13663	21.9133	46.217	42.7868	16.001	59.1654	19.4496	45.7031	76.5075	105.418	17.8971	33.2277	36.0562	70.5819	23.4315	39.1124	37.1074	92.8881	96.0261	93.8897
ENSG00000132470	23.1008	1.30908	0.000131721	17	75721328	75757818	integrin subunit beta 4 [Source:HGNC Symbol;Acc:HGNC:6158]	ITGB4	protein_coding	8.8425	6.4775	0	72.9089	58.954	26.1811	0	7.43224	7.33118	47.0848	3.5257	35.892	8.41444	10.5582	9.65213	89.4791	18.907	15.1824	8.72783	17.2566	13.3076	60.212	19.8721	49.4819	7.5356	65.8621	0	11.4072	13.5182	52.6239	1.45519	22.4213	4.11541	10.8074
ENSG00000211792	6.49632	1.13934	0.000131889	14	21924063	21924651	T cell receptor alpha variable 14/delta variable 4 [Source:HGNC Symbol;Acc:HGNC:12110]	TRAV14DV4	TR_V_gene	0	6.4775	0.983529	1.91866	7.80273	26.1811	4.38739	7.43224	2.74919	1.4714	2.64427	3.988	9.46624	17.597	1.37888	7.30442	5.25194	24.8439	2.90928	9.8609	2.04733	10.1562	1.98721	5.73703	1.8839	4.74682	7.8383	14.9719	2.70363	4.2668	1.45519	9.60911	2.7436	6.07919
ENSG00000143622	2791.3	-0.298111	0.000132233	1	155897808	155911404	Ras like without CAAX 1 [Source:HGNC Symbol;Acc:HGNC:10023]	RIT1	protein_coding	4255.01	3366.14	2825.68	2950.89	2027.84	1378.62	2908.84	2188.05	2408.29	2062.9	3804.23	3130.58	2530.64	2796.76	4291.06	2900.77	2465.26	2175.22	3438.77	2651.35	2848.86	2005.13	1866.98	1604.93	3965.61	3132.9	2854.71	2308.53	2886.58	2074.38	4976.76	3319.15	2218.2	2284.42
ENSG00000173585	14.67	1.02423	0.000132631	3	45886504	45903177	C-C motif chemokine receptor 9 [Source:HGNC Symbol;Acc:HGNC:1610]	CCR9	protein_coding	0	2.15917	4.91764	12.4713	4.33485	9.72439	30.7118	71.3495	1.8328	2.9428	7.93282	13.958	17.8807	19.9433	6.89438	10.0436	7.35271	15.1824	8.72783	22.187	5.11832	7.25446	20.8657	37.2907	11.3034	78.3225	6.27064	39.2122	2.70363	1.42227	1.45519	4.80456	3.4295	8.78105
ENSG00000104915	1247.51	0.588365	0.00013521	19	13144058	13150383	syntaxin 10 [Source:HGNC Symbol;Acc:HGNC:11428]	STX10	protein_coding	562.383	1371.07	642.244	2037.61	764.668	779.447	729.77	1129.7	944.806	1333.09	1023.33	1789.62	1103.34	1505.13	1497.46	1886.37	961.105	1184.23	832.053	1931.5	1373.76	1545.92	1043.28	1092.9	1370.54	2266.01	1077.77	1388.82	1486.1	1515.43	454.02	1523.04	1020.62	1248.26
ENSG00000085832	3215.19	-0.259881	0.00013521	1	51354263	51519328	epidermal growth factor receptor pathway substrate 15 [Source:HGNC Symbol;Acc:HGNC:3419]	EPS15	protein_coding	3579.44	4227.65	3899.69	2846.32	3020.52	2429.6	3150.15	2900.06	3141.41	2598.49	4393.9	3204.36	2989.23	2831.95	4103.53	2930.9	2861.26	2473.35	3882.43	2954.57	3102.73	2536.16	2738.37	2600.31	4043.79	3364.31	3258.38	2565.9	3654.41	2738.58	4355.39	3351.98	3434.99	3152.4
ENSG00000120696	1202.92	-0.7376	0.00013521	13	41189833	41194566	kelch repeat and BTB domain containing 7 [Source:HGNC Symbol;Acc:HGNC:25266]	KBTBD7	protein_coding	5988.14	697.411	1918.86	1376.64	671.902	441.338	1480.01	920.111	1035.53	666.544	1700.27	1549.34	734.159	674.553	1944.21	936.792	943.248	385.081	1293.17	798.733	1177.21	708.035	447.122	578.005	2457.55	1119.66	1146.74	884.056	1664.54	969.986	2067.1	634.202	500.022	389.068
ENSG00000169174	63.0441	-1.36576	0.00013521	1	55039548	55064852	proprotein convertase subtilisin/kexin type 9 [Source:HGNC Symbol;Acc:HGNC:20001]	PCSK9	protein_coding	35.37	4.31834	52.127	12.4713	6.06879	0.74803	8.77479	0	347.315	92.6982	106.652	203.388	5.25902	3.51941	259.229	32.8699	5.25194	0	14.5464	1.23261	13.3076	5.07812	1.98721	3.58564	468.149	157.238	77.5992	0.712948	89.2198	10.667	103.319	1.60152	18.5193	0.675466
ENSG00000164823	943.271	0.551592	0.000136238	8	89901859	89927888	oxidative stress induced growth inhibitor family member 2 [Source:HGNC Symbol;Acc:HGNC:1355]	OSGIN2	protein_coding	1407.73	2310.31	445.539	1200.12	1291.79	786.928	952.065	1367.53	541.591	763.656	552.653	831.499	608.995	1147.33	871.449	841.834	1017.83	1468.55	561.491	936.786	636.719	954.686	572.316	861.271	581.183	852.647	514.193	1377.42	702.043	1329.11	753.79	980.13	976.723	1073.31
ENSG00000163083	24.3201	1.17605	0.000136414	2	120346143	120351808	inhibin beta B subunit [Source:HGNC Symbol;Acc:HGNC:6067]	INHBB	protein_coding	14.148	60.4567	3.93412	91.1361	28.61	11.2205	5.84986	66.8901	12.8296	33.8422	8.81425	25.922	7.36263	19.9433	12.4099	19.1741	15.7558	12.422	10.1825	4.93045	3.07099	24.6651	5.96163	14.3426	9.4195	65.8621	6.27064	27.092	31.5424	83.2027	5.09317	24.0228	25.3783	35.1242
ENSG00000138378	186.448	0.718986	0.000136414	2	191029576	191151596	signal transducer and activator of transcription 4 [Source:HGNC Symbol;Acc:HGNC:11365]	STAT4	protein_coding	100.805	168.415	97.3694	130.469	142.183	178.779	194.508	335.937	167.701	158.911	133.095	73.7781	128.32	206.472	49.6395	90.3922	124.996	408.545	85.8237	332.805	110.556	243.75	233.497	290.437	61.2268	177.412	154.415	302.29	67.5908	111.648	125.874	392.372	354.611	404.604
ENSG00000169410	204.156	-0.519098	0.000136414	15	75463251	75579289	protein tyrosine phosphatase, non-receptor type 9 [Source:HGNC Symbol;Acc:HGNC:9661]	PTPN9	protein_coding	231.674	120.913	239.981	106.485	203.738	209.448	247.157	159.05	194.276	169.211	338.467	412.758	294.505	129.045	259.229	234.654	213.229	135.261	288.018	171.333	242.608	139.286	185.804	174.262	203.461	123.417	190.471	153.997	264.055	181.339	275.759	124.118	181.078	143.199
ENSG00000136068	614.199	-0.852808	0.000136414	3	58008400	58172251	filamin B [Source:HGNC Symbol;Acc:HGNC:3755]	FLNB	protein_coding	346.626	120.913	1453.66	297.392	174.261	198.228	1635.04	465.258	1135.42	256.024	981.907	2257.21	329.215	221.723	1501.6	1274.62	249.992	143.543	855.328	284.734	687.903	328.627	520.649	443.185	1329.09	341.178	598.846	332.234	440.692	164.983	574.801	302.687	329.918	305.31
ENSG00000100985	8425.34	-1.1544	0.000136414	20	46008908	46016561	matrix metallopeptidase 9 [Source:HGNC Symbol;Acc:HGNC:7176]	MMP9	protein_coding	19932.8	2502.48	22485.4	10483.5	6007.24	2366.02	11272.7	2980.33	14541.4	8710.68	2280.25	7186.38	11687.7	3185.07	8677.26	11814.9	4559.73	579.692	3764.6	2732.7	5373.21	2282.98	2828.79	1630.03	28221.8	9936.87	26689.4	1234.83	15727	5566.04	19319.9	2463.94	5577.75	1858.21
ENSG00000147164	350.649	-0.431543	0.000136878	X	71056332	71073426	sorting nexin 12 [Source:HGNC Symbol;Acc:HGNC:14976]	SNX12	protein_coding	640.197	252.623	438.654	297.392	230.614	198.228	397.79	313.64	394.051	307.522	631.982	412.758	369.183	347.248	431.588	293.09	245.791	248.439	369.478	331.573	433.01	249.553	257.344	263.186	486.988	377.372	443.648	244.541	408.248	307.921	490.4	289.875	269.559	248.571
ENSG00000262370	54.4187	0.803787	0.000137199	16	3076911	3087100		RP11-473M20.9	lincRNA	15.9165	32.3875	34.4235	51.8037	53.7522	29.9212	23.3994	52.0257	30.2411	108.884	30.8499	90.7271	46.2794	44.5792	41.3663	148.828	78.7791	89.7142	24.7289	67.7937	47.0886	103.013	29.8081	43.7448	44.2717	120.451	24.2987	43.4898	27.9375	36.979	16.0071	56.8539	76.135	83.7577
ENSG00000167065	146.155	-0.534969	0.000138071	22	30652051	30667890	dual specificity phosphatase 18 [Source:HGNC Symbol;Acc:HGNC:18484]	DUSP18	protein_coding	180.387	86.3667	179.002	135.265	145.651	113.701	114.072	66.8901	109.968	67.6844	256.495	335.989	186.169	84.4658	216.483	210.915	199.574	70.3911	277.836	159.007	185.283	113.895	117.245	81.0355	146.002	137.658	174.01	114.785	151.403	100.981	186.265	110.505	80.9363	72.9503
ENSG00000135378	525.17	0.81696	0.000138134	11	32829943	32858123	proline rich and Gla domain 4 [Source:HGNC Symbol;Acc:HGNC:30799]	PRRG4	protein_coding	355.469	2249.85	78.6823	543.939	407.476	503.424	361.229	679.307	298.746	457.605	306.736	563.305	536.42	543.162	307.489	637.311	966.356	1018.6	229.833	496.743	249.774	457.031	470.968	324.859	422.936	588.012	315.884	1100.08	442.494	799.314	120.781	341.924	301.11	378.936
ENSG00000103356	51.8341	0.595167	0.000138498	16	23522014	23557731	glutamyl-tRNA synthetase 2, mitochondrial [Source:HGNC Symbol;Acc:HGNC:29419]	EARS2	protein_coding	14.148	17.2733	30.4894	84.4208	32.0779	41.1417	38.0241	75.8088	50.4019	97.1124	34.3756	24.925	50.4866	78.6001	24.8198	29.2177	36.7636	77.2922	30.5474	61.6306	39.9229	76.1718	64.5843	81.7526	28.2585	44.5014	43.1107	60.6006	43.2581	74.669	38.5626	62.4592	89.1671	85.7841
ENSG00000189319	494.404	0.482912	0.000140401	10	124619292	124744269	family with sequence similarity 53 member B [Source:HGNC Symbol;Acc:HGNC:28968]	FAM53B	protein_coding	311.256	431.834	281.289	634.116	643.292	596.928	435.815	630.254	345.482	456.134	376.368	682.946	379.701	511.488	526.73	564.266	624.981	539.665	240.015	544.815	415.608	653.626	580.265	697.049	291.063	564.278	337.831	581.766	519.998	575.307	272.121	457.234	520.599	585.629
ENSG00000226031	12.979	-1.09735	0.000140401	X	138711452	138716617	FGF13 antisense RNA 1 [Source:HGNC Symbol;Acc:HGNC:44264]	FGF13-AS1	antisense	42.444	6.4775	34.4235	5.75597	5.20182	1.49606	30.7118	7.43224	16.4952	7.357	44.9527	30.907	1.0518	4.69255	2.75775	1.8261	0	1.38022	48.0031	14.7914	24.5679	5.80356	3.97442	1.43426	18.839	4.15347	7.8383	1.4259	22.5303	19.2006	14.5519	8.80835	0	0
ENSG00000073111	148.686	0.8513	0.000140931	3	127598223	127622436	minichromosome maintenance complex component 2 [Source:HGNC Symbol;Acc:HGNC:6944]	MCM2	protein_coding	53.055	34.5467	77.6988	278.205	246.22	397.204	68.7358	181.347	124.63	484.09	81.9725	46.859	70.4709	222.896	60.6705	53.8701	68.2752	100.756	72.7319	109.703	94.1771	195.145	165.932	238.804	78.1819	220.727	43.1107	200.338	119.861	469.348	50.2041	80.076	133.751	131.716
ENSG00000135185	163.579	0.5731	0.000142183	7	87196160	87220587	transmembrane protein 243 [Source:HGNC Symbol;Acc:HGNC:21707]	TMEM243	protein_coding	109.647	90.685	69.8305	171.72	130.046	132.401	184.271	243.777	174.116	258.966	107.534	135.592	100.973	178.317	172.359	155.219	156.508	336.773	96.0062	253.918	174.023	262.611	158.977	218.007	73.4721	128.164	90.9243	237.412	117.157	147.916	114.96	219.408	176.277	183.727
ENSG00000059588	118.885	0.576802	0.000144594	1	234391313	234479103	TAR (HIV-1) RNA binding protein 1 [Source:HGNC Symbol;Acc:HGNC:11568]	TARBP1	protein_coding	45.981	107.958	87.5341	83.4615	140.449	114.449	102.373	194.725	142.958	163.325	59.9369	54.835	94.6624	158.373	51.0184	72.1311	119.744	231.877	56.7309	140.518	76.7748	167.578	151.028	195.776	79.1238	109.177	107.385	179.663	68.492	120.182	63.3009	157.75	157.757	185.078
ENSG00000110925	145.662	-0.405948	0.000144594	12	51061205	51083664	cysteine and serine rich nuclear protein 2 [Source:HGNC Symbol;Acc:HGNC:16006]	CSRNP2	protein_coding	224.6	114.436	139.661	161.167	137.848	102.48	147.709	111.484	136.543	92.6982	265.309	224.325	126.217	78.6001	226.136	171.654	143.903	100.756	203.649	114.633	183.236	111.719	102.341	113.306	202.519	153.678	172.443	136.173	150.502	113.781	176.078	120.915	100.827	91.1879
ENSG00000165682	509.839	-0.87797	0.000144594	12	9985642	10013424	C-type lectin domain family 1 member B [Source:HGNC Symbol;Acc:HGNC:24356]	CLEC1B	protein_coding	656.114	656.387	3204.34	504.606	173.394	120.433	941.827	596.066	939.308	397.278	364.028	96.7091	691.036	721.479	44.124	46.5657	607.124	506.54	392.752	41.9088	282.531	70.3682	224.555	86.0554	1112.44	706.089	984.491	360.039	476.74	263.12	414.73	264.251	181.078	206.017
ENSG00000169508	222.808	0.780046	0.000145336	13	99294530	99307405	G protein-coupled receptor 183 [Source:HGNC Symbol;Acc:HGNC:3128]	GPR183	protein_coding	129.101	103.64	76.7152	164.045	130.046	198.228	519.175	480.123	197.942	232.481	107.534	127.616	108.336	209.991	96.5213	168.915	177.515	583.832	49.4577	398.134	107.485	314.843	280.196	418.803	85.7175	135.284	105.817	275.911	81.1089	208.362	177.534	419.598	374.502	330.978
ENSG00000136960	70.908	-1.15222	0.000148457	8	119557086	119673453	ectonucleotide pyrophosphatase/phosphodiesterase 2 [Source:HGNC Symbol;Acc:HGNC:3357]	ENPP2	protein_coding	111.416	23.7508	21.6376	10.5526	13.8715	17.9527	13.1622	13.378	21.9935	7.357	1041.84	28.913	10.518	23.4627	95.1424	43.8265	10.5039	11.0417	256.016	24.6523	191.425	49.3303	48.6866	22.231	14.1293	5.34017	14.8928	12.8331	9.91331	8.53361	163.709	36.8349	17.8334	14.1848
ENSG00000064393	725.772	-0.642153	0.000150356	7	139561570	139777778	homeodomain interacting protein kinase 2 [Source:HGNC Symbol;Acc:HGNC:14402]	HIPK2	protein_coding	1326.38	1053.67	2016.23	715.658	1277.91	794.408	946.215	532.148	580.08	550.303	578.215	1093.71	956.09	505.622	634.283	514.962	682.752	302.268	603.675	316.781	454.507	348.939	673.664	484.779	1062.52	750.591	1203.96	366.455	769.634	418.858	834.553	315.499	560.381	450.536
ENSG00000104972	351.956	-0.530592	0.000151178	19	54617158	54637528	leukocyte immunoglobulin like receptor B1 [Source:HGNC Symbol;Acc:HGNC:6605]	LILRB1	protein_coding	493.412	241.827	418	331.927	287.834	249.094	375.853	200.67	445.369	235.424	438.068	443.665	457.535	242.839	351.613	364.308	292.008	144.923	208.013	144.216	370.567	272.768	266.286	149.88	575.532	743.47	464.811	176.811	461.42	309.343	561.704	344.327	481.502	421.491
ENSG00000127603	9174.28	-0.627085	0.000152418	1	39081316	39487177	microtubule-actin crosslinking factor 1 [Source:HGNC Symbol;Acc:HGNC:13664]	MACF1	protein_coding	8704.56	11629.3	15290.9	6144.49	10939.4	5565.34	10756.4	6207.41	9002.69	4929.19	11386.2	13944.1	10368.7	5927.86	12276.1	12812	8986.07	3479.53	13733.2	7194.76	9248.81	6014.67	8138.61	5198.46	14131.1	12466.3	13427.8	4574.99	10846.1	3855.06	11824.2	8572.93	7418.7	6929.6
ENSG00000174738	232.719	0.646787	0.000153433	3	23945260	23980618	nuclear receptor subfamily 1 group D member 2 [Source:HGNC Symbol;Acc:HGNC:7963]	NR1D2	protein_coding	175.082	192.166	185.887	185.15	202.004	321.653	355.379	472.69	231.849	258.966	64.344	157.526	163.03	238.147	57.9128	194.48	278.353	356.096	78.5505	363.621	199.615	308.314	333.851	383.664	106.44	151.898	147.36	392.122	140.589	176.361	160.071	369.15	232.52	277.616
ENSG00000162735	213.553	-0.364122	0.000154713	1	160276812	160286348	peroxisomal biogenesis factor 19 [Source:HGNC Symbol;Acc:HGNC:9713]	PEX19	protein_coding	157.397	170.574	238.998	239.832	188.133	178.031	195.97	208.103	228.183	169.211	358.74	216.349	186.169	148.988	300.595	220.046	193.271	142.163	247.289	173.798	243.632	157.422	208.657	175.696	282.585	188.686	204.58	179.663	248.734	179.917	420.551	249.036	208.514	151.304
ENSG00000122359	2137.31	-0.576913	0.000155243	10	80150889	80205572	annexin A11 [Source:HGNC Symbol;Acc:HGNC:535]	ANXA11	protein_coding	3961.44	2698.96	1342.52	1539.72	3075.14	2456.53	1705.23	1137.13	1607.36	1443.44	3122.89	3790.6	3358.41	1073.42	4089.74	3229.47	2886.46	1073.81	2245.96	1485.3	1905.04	945.981	1603.68	1252.82	2471.68	1883.3	2092.04	1422.33	3346.19	1450	3069	1276.41	1486.35	1140.19
ENSG00000213903	2280.37	-0.52895	0.000155693	14	24311450	24318036	leukotriene B4 receptor [Source:HGNC Symbol;Acc:HGNC:6713]	LTB4R	protein_coding	3789.9	1625.85	1612	2228.52	1468.65	1401.06	2282.91	1661.85	2054.56	1855.43	5091.11	3786.61	2130.96	1777.3	4466.18	2188.59	1644.91	832.272	4164.63	2715.45	2807.91	1410.27	1099.92	916.49	3629.33	2991.68	3306.98	1362.44	2761.31	1663.34	2876.92	1520.64	1231.88	1174.63
ENSG00000141401	1140.26	-0.555039	0.000155693	18	11981025	12030883	inositol monophosphatase 2 [Source:HGNC Symbol;Acc:HGNC:6051]	IMPA2	protein_coding	1618.18	790.255	788.79	1182.85	905.117	748.03	990.089	813.087	989.71	535.589	1867.74	1799.59	1202.21	763.712	1782.89	1078.31	976.86	385.081	1976.85	966.368	1748.42	714.564	759.114	612.428	2011.06	1563.48	1227.48	909.722	1603.25	711.845	1833.54	1286.82	831.312	794.348
ENSG00000118855	3611.21	-0.499866	0.000156375	3	158732198	158829719	major facilitator superfamily domain containing 1 [Source:HGNC Symbol;Acc:HGNC:25874]	MFSD1	protein_coding	2981.69	2379.4	6758.81	2532.62	2862.74	2285.23	4861.23	3832.06	3996.41	2853.04	6009.56	3825.49	3835.93	4086.03	5967.77	2367.54	3278.26	3432.6	4813.4	3357.64	4092.61	1923.88	2467.12	2280.47	5563.16	3922.06	4412.97	2525.26	4242.9	2902.14	4416.51	3103.74	2275.82	2335.08
ENSG00000165092	154.389	0.758395	0.000157937	9	72900662	73080442	aldehyde dehydrogenase 1 family member A1 [Source:HGNC Symbol;Acc:HGNC:402]	ALDH1A1	protein_coding	134.406	79.8892	33.44	70.9902	117.908	213.937	201.82	428.097	66.897	92.6982	59.0555	152.541	116.75	272.168	28.9564	88.5661	118.694	300.888	106.189	213.242	73.7038	266.964	101.348	109.004	69.7043	49.8416	87.789	324.391	132.478	267.386	138.243	151.344	288.764	291.126
ENSG00000241685	598.141	-0.418679	0.000157937	7	99325898	99388164	actin related protein 2/3 complex subunit 1A [Source:HGNC Symbol;Acc:HGNC:703]	ARPC1A	protein_coding	958.527	444.789	670.767	650.424	430.884	404.684	715.145	404.314	619.485	376.678	928.14	784.64	483.83	395.347	728.046	662.876	536.748	408.545	766.595	472.091	645.932	499.107	422.282	367.887	874.13	596.912	757.18	542.554	678.611	584.552	1126.32	546.118	412.912	439.728
ENSG00000108064	401.091	0.437026	0.000158825	10	58385022	58399221	transcription factor A, mitochondrial [Source:HGNC Symbol;Acc:HGNC:11741]	TFAM	protein_coding	238.748	380.014	226.212	417.307	331.183	326.889	446.052	579.715	394.967	463.491	459.222	409.767	295.557	427.022	315.762	336.003	343.477	636.281	242.925	509.069	351.117	529.575	487.86	512.03	206.287	271.162	317.451	538.276	314.522	489.26	384.171	598.167	425.259	432.298
ENSG00000188483	71.97	0.741026	0.000161034	9	129175552	129178262	immediate early response 5 like [Source:HGNC Symbol;Acc:HGNC:23679]	IER5L	protein_coding	19.4535	38.865	25.5717	128.55	46.8164	38.1495	16.0871	81.7546	64.1479	61.7988	34.3756	104.685	49.4348	102.063	96.5213	127.827	42.0155	70.3911	100.37	161.472	155.597	217.634	35.7698	57.3703	26.3746	52.215	29.0017	47.0546	60.3811	75.3802	49.4766	120.114	54.8721	55.3882
ENSG00000166145	72.1333	0.817197	0.000163482	15	40844018	40858207	serine peptidase inhibitor, Kunitz type 1 [Source:HGNC Symbol;Acc:HGNC:11246]	SPINT1	protein_coding	15.9165	12.955	12.7859	84.4208	57.22	84.5274	65.8109	104.051	57.7331	67.6844	26.4427	109.67	97.8178	139.603	37.2296	113.219	89.2829	88.334	24.7289	99.8416	41.9702	95.0334	66.5715	111.872	14.1293	67.6422	76.8154	126.905	108.145	115.915	34.9246	62.4592	69.276	71.5994
ENSG00000229320	68.2234	-0.643285	0.000164457	3	160565447	160569248	keratin 8 pseudogene 12 [Source:HGNC Symbol;Acc:HGNC:28057]	KRT8P12	transcribed_processed_pseudogene	72.5085	45.3425	93.4352	32.6171	98.8346	69.5668	83.3605	57.9715	87.9742	51.499	97.8382	77.7661	51.5384	37.5404	103.416	86.74	29.4108	42.7868	177.466	78.8872	111.579	58.0356	58.6227	32.9879	162.957	52.215	61.1388	34.9345	58.5787	40.5346	82.2184	37.6357	21.2629	30.396
ENSG00000167613	2179.08	-0.522839	0.000164481	19	54351384	54370558	leukocyte associated immunoglobulin like receptor 1 [Source:HGNC Symbol;Acc:HGNC:6477]	LAIR1	protein_coding	1660.62	1824.5	1654.3	1437.07	905.984	999.368	1847.09	1536.99	2636.48	1243.33	6857.49	7142.51	1578.76	945.548	6269.75	4664.78	602.922	414.066	2814.73	1607.33	5779.61	2291.68	1185.37	593.065	3401.38	1813.28	1342.7	560.377	1196.81	923.052	2885.65	2053.15	741.459	677.492
ENSG00000164253	614.677	-0.452503	0.000166106	5	77425970	77620611	WD repeat domain 41 [Source:HGNC Symbol;Acc:HGNC:25601]	WDR41	protein_coding	977.981	544.11	678.635	400.999	422.215	323.149	867.242	573.769	836.671	576.789	978.382	508.47	516.436	613.55	736.319	427.309	455.868	545.186	986.245	661.913	767.748	533.202	462.026	432.428	793.122	453.321	772.073	459.139	536.22	461.526	994.624	638.205	461.611	502.546
ENSG00000155961	106.475	0.800091	0.000169916	X	155258241	155264589	RAB39B, member RAS oncogene family [Source:HGNC Symbol;Acc:HGNC:16499]	RAB39B	protein_coding	31.833	41.0242	82.6164	166.923	137.848	83.0313	77.5106	154.591	63.2315	147.14	24.6799	98.7031	83.0926	99.7166	24.8198	178.045	139.702	143.543	49.4577	117.098	83.9405	195.87	110.29	147.011	37.678	103.243	98.7626	226.718	79.3065	127.293	56.7525	146.539	137.18	124.961
ENSG00000161905	8.32017	1.35933	0.00017038	17	4630902	4642294	arachidonate 15-lipoxygenase [Source:HGNC Symbol;Acc:HGNC:433]	ALOX15	protein_coding	0	0	0	5.75597	2.60091	28.4251	0	0	0.916398	8.8284	1.76285	0	4.20722	28.1553	0	4.56526	2.10077	11.0417	4.36392	17.2566	3.07099	6.52901	44.7122	27.968	0.94195	1.1867	1.56766	58.4618	0	2.84454	0	4.80456	0.685901	10.132
ENSG00000273272	43.7665	1.02798	0.000172281	22	50542650	50543011		CTA-384D8.34	lincRNA	37.1385	226.713	6.8847	76.7462	7.80273	12.7165	16.0871	32.7018	17.4116	26.4852	60.8183	24.925	9.46624	53.9643	15.1676	37.4351	42.0155	129.741	53.8216	62.8632	35.8283	117.522	57.629	35.8564	14.1293	33.2277	6.27064	42.7769	16.2218	39.8235	9.45875	27.2258	35.6668	65.5202
ENSG00000204933	71.7014	-1.13932	0.000174478	19	43372742	43379123	CD177 molecule pseudogene 1 [Source:HGNC Symbol;Acc:HGNC:34508]	CD177P1	unprocessed_pseudogene	1.7685	0	35.407	11.5119	24.2752	7.4803	19.012	1.48645	4.58199	2.9428	120.755	431.701	73.6263	58.6568	5.5155	2.73916	7.35271	6.90109	360.75	145.448	95.2008	24.6651	0	0	10.3615	1.1867	410.727	29.2309	100.034	24.1785	344.881	44.0418	23.3206	8.10559
ENSG00000170340	1326.19	-0.386306	0.000174487	2	62196113	62224731	UDP-GlcNAc:betaGal beta-1,3-N-acetylglucosaminyltransferase 2 [Source:HGNC Symbol;Acc:HGNC:15629]	B3GNT2	protein_coding	1991.33	1539.49	1421.2	1604.95	804.548	498.936	1285.51	973.623	1615.61	1069.71	1938.25	2006.96	966.608	1052.3	2033.84	1341.27	1270.97	1051.73	2039.4	1597.47	1065.63	684.095	866.423	816.092	2890.84	1812.69	1288.62	928.972	1618.57	934.43	1526.5	847.204	924.594	782.189
ENSG00000211694	10.0752	1.18512	0.000174606	7	38299811	38300322	T cell receptor gamma variable 10 (non-functional) [Source:HGNC Symbol;Acc:HGNC:12285]	TRGV10	TR_V_gene	0	8.63667	2.95059	15.3492	8.6697	6.73227	2.92493	10.4051	5.49839	8.8284	3.5257	6.97901	5.25902	14.0776	0	7.30442	3.15116	20.7033	2.90928	13.5587	4.09466	22.4888	12.9169	27.2509	0	13.0538	7.05447	13.546	0.90121	11.3781	3.63798	12.0114	37.0386	29.7205
ENSG00000174500	41.5647	0.888893	0.000174606	3	112120841	112133305	germinal center associated signaling and motility [Source:HGNC Symbol;Acc:HGNC:20253]	GCSAM	protein_coding	26.5275	43.1834	15.7365	27.8205	39.0137	38.1495	48.2613	104.051	32.0739	41.1992	14.9842	21.934	21.0361	25.809	12.4099	24.6524	34.6628	118.699	10.1825	78.8872	25.5916	58.7611	54.6482	76.0156	12.2454	16.0205	27.4341	74.8596	15.3206	45.5126	11.6415	100.095	62.417	53.3618
ENSG00000147138	40.1381	0.960818	0.00017676	X	79170972	79172229	G protein-coupled receptor 174 [Source:HGNC Symbol;Acc:HGNC:30245]	GPR174	protein_coding	15.9165	41.0242	39.3412	36.4544	53.7522	32.9133	36.5616	59.4579	32.9903	60.3274	6.16997	18.943	22.0879	44.5792	8.27325	30.1307	29.4108	117.319	4.36392	83.8177	13.3076	52.9575	67.5651	88.9239	11.3034	21.3607	36.0562	67.0171	10.8145	24.1785	8.73116	56.0532	57.6157	74.9767
ENSG00000162630	10.2361	1.05089	0.000177971	1	193179045	193186654	beta-1,3-galactosyltransferase 2 [Source:HGNC Symbol;Acc:HGNC:917]	B3GALT2	protein_coding	5.3055	4.31834	1.96706	8.63395	5.20182	12.7165	7.31232	8.91869	3.66559	8.8284	1.76285	1.994	7.36263	10.5582	2.75775	10.9566	10.5039	31.745	10.1825	44.3741	7.16565	20.3125	8.94244	17.2111	1.8839	9.49364	10.1898	19.2496	7.20968	7.11134	1.45519	22.4213	6.85901	9.45652
ENSG00000196843	532.1	-0.556735	0.000177971	2	96536743	96552638	AT-rich interaction domain 5A [Source:HGNC Symbol;Acc:HGNC:17361]	ARID5A	protein_coding	967.37	1371.07	460.291	526.671	526.251	337.362	498.7	276.479	324.405	313.408	545.602	553.335	532.213	310.881	900.405	646.441	393.895	147.683	625.495	304.455	619.317	354.017	468.981	262.469	846.813	656.248	405.24	218.875	621.835	349.167	1241.28	515.689	561.067	407.981
ENSG00000271011	23.307	-0.892401	0.000177971	2	178577103	178577622		RP11-171I2.5	antisense	65.4345	32.3875	96.3858	14.3899	39.8806	13.4645	27.7868	11.8916	20.1608	13.2426	22.917	20.937	9.46624	9.38509	16.5465	6.39137	15.7558	12.422	34.9113	18.4892	26.6153	7.9799	13.9105	15.7768	34.8522	20.174	37.6239	8.55538	21.629	19.2006	44.3834	13.6129	13.718	12.1584
ENSG00000087253	4136.55	-0.429245	0.000178601	16	55508998	55586670	lysophosphatidylcholine acyltransferase 2 [Source:HGNC Symbol;Acc:HGNC:26032]	LPCAT2	protein_coding	7998.93	7749.25	3037.14	3368.2	4638.29	3052.71	4001.3	2461.56	3115.75	2296.85	6917.42	4751.71	3357.36	2989.15	6348.34	4293.17	2275.14	2325.67	9766.44	5375.42	6360.03	3466.9	3568.03	2237.44	5132.69	3509.68	4458.43	2909.54	4129.35	2796.18	4973.12	2926.78	1762.08	2292.53
ENSG00000078596	192.151	0.685572	0.000186017	X	79360384	79367667	integral membrane protein 2A [Source:HGNC Symbol;Acc:HGNC:6173]	ITM2A	protein_coding	107.879	110.118	292.108	228.32	68.4907	108.464	299.805	344.856	243.762	339.893	62.5812	70.7871	135.683	231.108	26.1986	91.3052	252.093	754.98	50.9124	209.544	119.769	223.437	144.073	197.21	113.976	153.085	155.198	345.78	90.121	135.115	72.032	244.232	238.008	272.213
ENSG00000166788	58.1556	0.512346	0.000187491	11	18069935	18106091	serum amyloid A like 1 [Source:HGNC Symbol;Acc:HGNC:25158]	SAAL1	protein_coding	44.2125	51.82	38.3576	65.2343	53.7522	65.0786	42.4115	72.8359	61.3987	101.527	32.6127	40.877	38.9168	87.9852	39.9874	28.3046	66.1744	109.037	24.7289	41.9088	28.6626	64.5647	67.5651	83.1869	41.4458	53.4017	61.9226	80.5632	41.4557	75.3802	48.0214	60.057	73.3914	90.5124
ENSG00000172939	1441.29	-0.33945	0.000187913	3	38165089	38255488	oxidative stress responsive 1 [Source:HGNC Symbol;Acc:HGNC:8508]	OXSR1	protein_coding	1864	1202.66	1414.31	1636.61	1893.46	1436.22	1541.44	1174.29	1238.05	1235.98	1813.97	1502.48	1359.98	886.891	1853.21	1515.67	1350.8	766.021	1457.55	1161.12	1367.62	1072.93	1470.53	1262.86	1805.72	1558.14	1620.96	1266.91	1951.12	1398.09	2087.47	1248.38	1284.69	1303.65
ENSG00000104889	45.8895	0.622354	0.000188937	19	12806580	12813638	ribonuclease H2 subunit A [Source:HGNC Symbol;Acc:HGNC:18518]	RNASEH2A	protein_coding	19.4535	17.2733	38.3576	72.9089	48.5503	73.3069	46.7989	43.107	57.7331	105.941	32.6127	33.898	16.8289	38.7135	38.6085	34.696	19.9574	41.4066	20.3649	45.6067	42.9939	71.8191	41.7314	68.8443	23.5488	32.041	35.2724	56.3229	34.246	113.781	26.9211	44.8425	55.558	66.1956
ENSG00000108639	1034.38	-0.499228	0.000189588	17	78168558	78173527	synaptogyrin 2 [Source:HGNC Symbol;Acc:HGNC:11499]	SYNGR2	protein_coding	1335.22	470.699	1109.42	958.368	631.154	816.849	916.965	732.819	1206.9	819.57	2148.03	1709.86	857.221	668.688	1360.95	1070.1	741.574	467.894	1218.99	677.937	1811.89	883.593	1156.56	913.621	1460.02	786.785	982.139	777.114	1275.21	1097.28	1800.8	815.974	763.408	725.45
ENSG00000223629	14.5311	1.39618	0.000191005	8	6950726	6951599	defensin alpha 8, pseudogene [Source:HGNC Symbol;Acc:HGNC:31799]	DEFA8P	unprocessed_pseudogene	0	0	0.983529	21.1052	18.2064	32.1653	0	17.8374	12.8296	57.3846	2.64427	0	1.0518	7.03882	0	0.913052	1.05039	9.66153	0	8.62829	0	5.80356	4.96802	7.17128	2.82585	18.3939	0	27.805	9.0121	219.74	0	0	5.48721	1.35093
ENSG00000110696	1361.74	-0.31956	0.000191758	11	16613132	16756881	chromosome 11 open reading frame 58 [Source:HGNC Symbol;Acc:HGNC:16990]	C11orf58	protein_coding	1784.42	1235.04	1506.77	1074.45	1149.6	1266.41	1716.93	1410.64	1522.14	1246.28	1990.26	1172.47	1292.67	1088.67	1584.33	1136.75	1343.45	1072.43	1915.76	1392.85	1380.92	1070.03	1078.06	1170.35	1486.4	967.164	1437.54	1323.94	1543.77	1339.78	2103.48	1469.39	1035.02	990.908
ENSG00000119414	1289.94	-0.280273	0.000193084	9	125146573	125189939	protein phosphatase 6 catalytic subunit [Source:HGNC Symbol;Acc:HGNC:9323]	PPP6C	protein_coding	1411.26	993.217	1209.74	1383.35	1022.16	898.384	1210.92	1042	1167.49	1078.54	2033.45	1509.46	1084.41	940.855	1893.2	1390.58	1219.5	1018.6	1733.93	1310.27	1580.54	1197.71	1090.98	1006.13	1720	1274.52	1187.5	1146.42	1430.22	1066.7	2169.69	1386.11	1079.61	970.644
ENSG00000136813	1359.63	-0.354217	0.000193338	9	111360692	111484745	KIAA0368 [Source:HGNC Symbol;Acc:HGNC:29020]	KIAA0368	protein_coding	1543.9	1651.76	1930.67	1114.74	1419.23	1043.5	1633.57	1190.64	1470.82	1112.38	1853.64	1098.69	1243.23	1299.84	1515.38	1156.84	1054.59	1076.57	1703.38	1185.77	1317.46	1021.43	1174.44	1038.4	1671.96	1358.78	1545.71	1133.59	1450.05	1171.95	2166.78	1198.74	1373.17	1305.67
ENSG00000130787	87.7291	0.639471	0.000193547	12	122834453	122862960	huntingtin interacting protein 1 related [Source:HGNC Symbol;Acc:HGNC:18415]	HIP1R	protein_coding	47.7495	21.5917	44.2588	65.2343	76.2934	118.189	169.646	208.103	104.469	188.339	30.8499	44.865	46.2794	110.275	38.6085	56.6093	87.1822	154.584	42.1845	113.4	85.9878	118.973	202.695	206.533	26.3746	48.6549	51.7328	76.9984	23.4315	81.7804	26.9211	81.6775	85.0517	97.267
ENSG00000152332	3355.05	-0.239481	0.000193547	1	162497251	162529629	U2AF homology motif kinase 1 [Source:HGNC Symbol;Acc:HGNC:19683]	UHMK1	protein_coding	4336.36	3256.02	4015.75	3015.17	3152.3	3568.85	3853.59	3467.88	3875.45	2932.5	3630.59	3114.63	2938.74	2780.33	3973.92	3102.55	3069.23	2750.78	4134.08	3701.54	3754.8	2954.01	4029.07	3611.46	3685.85	2699.75	3656.57	3076.37	3733.71	3113.34	3991.59	2986.03	2080.34	2028.42
ENSG00000203710	10894.4	-0.735946	0.000193748	1	207496147	207640647	complement C3b/C4b receptor 1 (Knops blood group) [Source:HGNC Symbol;Acc:HGNC:2334]	CR1	protein_coding	24849.2	9122.48	7596.78	7430.95	7267.81	5269.12	17950.3	8908.28	12806.7	6593.34	8105.58	23077.6	7506.73	2780.33	19473.9	18699.3	9379.96	3349.79	14898.4	10398.3	16617.1	7565.67	5911.95	3634.41	18259.7	9681.14	16974.6	5991.62	19592.3	6380.29	18226.3	7523.94	4694.99	3890.68
ENSG00000178445	18.0436	1.22161	0.00019708	9	6532464	6645650	glycine decarboxylase [Source:HGNC Symbol;Acc:HGNC:4313]	GLDC	protein_coding	1.7685	2.15917	6.8847	99.7701	13.8715	26.9291	1.46246	14.8645	6.41479	66.213	1.76285	7.97601	7.36263	22.2896	5.5155	4.56526	7.35271	19.3231	16.001	24.6523	1.02366	16.6852	42.725	66.6929	0.94195	7.71358	1.56766	14.9719	8.11089	41.2458	0	4.80456	36.3527	13.5093
ENSG00000141096	17.3389	1.13141	0.000197098	16	67975663	67980829	dipeptidase 3 [Source:HGNC Symbol;Acc:HGNC:23029]	DPEP3	protein_coding	1.7685	15.1142	0.983529	28.7798	34.6788	41.8897	4.38739	19.3238	7.33118	23.5424	1.76285	17.946	21.0361	21.1165	17.9254	28.3046	29.4108	16.5626	8.72783	20.9544	13.3076	50.0557	7.94883	22.231	2.82585	27.2942	2.35149	20.6755	9.91331	24.1785	2.91039	18.4175	13.0321	12.8338
ENSG00000253616	37.2957	0.836355	0.000197098	8	23071377	23074488		RP11-875O11.3	antisense	37.1385	88.5259	1.96706	21.1052	91.0319	82.2833	5.84986	25.2696	10.0804	14.714	6.16997	33.898	58.901	61.0031	31.7141	51.1309	30.4612	66.2505	23.2742	62.8632	40.9466	50.0557	36.7634	55.936	16.9551	45.0948	7.05447	29.2309	19.8266	34.1344	18.1899	36.0342	37.7245	36.4751
ENSG00000114354	407.926	-0.375193	0.00019791	3	100709331	100748966	TRK-fused gene [Source:HGNC Symbol;Acc:HGNC:11758]	TFG	protein_coding	631.355	546.269	421.934	330.009	297.371	311.929	438.739	338.91	386.72	338.422	722.768	441.671	388.116	292.111	510.184	460.178	329.822	204.272	568.764	362.388	502.619	327.901	414.333	378.644	466.265	302.016	374.671	332.234	397.434	294.409	739.965	383.564	303.854	329.627
ENSG00000051596	27.0083	0.665803	0.000199127	5	175917873	176034680	THO complex 3 [Source:HGNC Symbol;Acc:HGNC:19072]	THOC3	protein_coding	17.685	17.2733	28.5223	33.5765	13.8715	17.2047	20.4745	54.9986	27.4919	45.6134	6.16997	13.958	27.3469	31.6747	13.7888	16.4349	26.2597	55.2087	11.6371	34.5132	24.5679	33.3705	37.757	44.462	8.47755	23.7341	23.5149	39.2122	15.3206	33.4233	20.3727	43.241	25.3783	31.7469
ENSG00000170791	470.435	-0.822336	0.000199953	8	56211686	56218798	coiled-coil-helix-coiled-coil-helix domain containing 7 [Source:HGNC Symbol;Acc:HGNC:28314]	CHCHD7	protein_coding	1110.62	475.017	669.783	215.849	267.027	287.244	574.749	234.859	572.749	261.909	1307.15	403.785	156.719	245.186	903.163	419.091	146.004	300.888	1223.35	358.69	683.808	309.765	265.292	210.119	460.614	197.586	504.003	191.783	377.607	306.499	1474.84	325.909	262.7	290.45
ENSG00000143067	60.3688	0.767135	0.000200094	1	119619422	119647773	zinc finger protein 697 [Source:HGNC Symbol;Acc:HGNC:32034]	ZNF697	protein_coding	21.222	28.0692	17.7035	51.8037	103.169	70.3148	42.4115	74.3224	46.7363	82.3984	14.1028	54.835	41.0204	95.0241	22.062	52.957	50.4186	57.9692	17.4557	48.0719	15.355	54.4084	39.7442	75.2985	14.1293	67.0488	86.2213	93.3962	91.0222	156.449	69.1217	92.0873	100.142	106.048
ENSG00000257335	13015.7	-0.805333	0.000202367	7	141907813	142106747	maltase-glucoamylase [Source:HGNC Symbol;Acc:HGNC:7043]	MGAM	protein_coding	22872	23139.8	18768.7	14865.7	27262.7	6288.69	19724.3	7204.81	8022.15	6150.45	10638.8	21419.6	21054	6275.11	23756.6	15151.2	13420.8	3474.01	18617.9	8153.73	9998.13	6167.01	5220.4	3314.57	15601.5	14986.9	18279.7	4991.35	10382.8	2301.94	18312.9	9656.36	14919	12139.5
ENSG00000103769	1521.78	-0.32316	0.000203131	15	65726054	65891991	RAB11A, member RAS oncogene family [Source:HGNC Symbol;Acc:HGNC:9760]	RAB11A	protein_coding	2044.39	1675.51	3105	1771.88	1852.72	1362.91	1560.45	1211.45	1555.13	1441.97	1465.81	1504.47	2511.71	1557.93	1420.24	1496.49	2216.32	1478.21	1306.27	991.021	1207.92	982.979	1105.88	899.996	1761.45	1532.04	1793.4	1383.83	1406.79	965.72	1598.53	1268.4	1124.88	1178.69
ENSG00000160654	96.2871	0.864559	0.000203778	11	118344344	118355161	CD3g molecule [Source:HGNC Symbol;Acc:HGNC:1675]	CD3G	protein_coding	60.129	92.8442	20.6541	51.8037	91.0319	143.622	78.9731	135.267	52.2347	67.6844	17.6285	55.832	160.926	90.3315	11.031	71.2181	213.229	240.158	23.2742	97.3764	62.4435	139.286	115.258	146.294	19.781	65.8621	72.8962	216.736	27.9375	46.9348	24.7383	184.175	173.533	202.64
ENSG00000128694	32.3433	0.693916	0.000203778	2	189746660	189763227	O-sialoglycoprotein endopeptidase like 1 [Source:HGNC Symbol;Acc:HGNC:23075]	OSGEPL1	protein_coding	15.9165	6.4775	16.72	20.1459	19.9403	29.9212	54.1112	60.9444	34.8231	50.0276	13.2214	13.958	19.9843	43.406	15.1676	22.8263	28.3605	77.2922	16.001	55.4676	24.5679	47.8794	29.8081	45.8962	11.3034	24.3274	32.137	60.6006	16.2218	34.1344	18.9175	52.0494	43.2118	43.9053
ENSG00000178209	3069.99	-0.666474	0.000204058	8	143915147	143976734	plectin [Source:HGNC Symbol;Acc:HGNC:9069]	PLEC	protein_coding	4939.42	1427.21	3254.5	2389.68	3212.12	2944.99	2527.14	1664.82	3626.19	2463.12	2588.75	3784.61	3868.54	2257.11	4657.84	2989.33	2708.95	1116.6	3750.06	1591.3	2816.1	1247.77	3682.3	2694.25	4608.02	5047.05	5910.87	1356.03	4986.4	3432.64	3517.2	1695.21	2953.49	2670.12
ENSG00000177946	95.7635	-0.558496	0.00020777	16	89969791	89972534	CENPB DNA-binding domain containing 1 [Source:HGNC Symbol;Acc:HGNC:28272]	CENPBD1	protein_coding	106.11	45.3425	97.3694	92.0954	48.5503	58.3463	109.685	71.3495	107.219	63.2702	151.605	156.529	96.766	37.5404	161.328	124.175	108.19	30.3648	84.369	45.6067	128.982	81.9753	95.386	78.167	105.498	63.4887	116.007	75.5725	137.885	90.314	146.247	92.0873	131.007	117.531
ENSG00000132205	3720.8	-0.706353	0.000207961	18	2847030	2915993	elastin microfibril interfacer 2 [Source:HGNC Symbol;Acc:HGNC:19881]	EMILIN2	protein_coding	5696.34	5283.48	3027.3	2768.62	1201.62	1385.35	3979.37	2020.08	3955.17	1263.93	6971.19	10823.4	3645.55	1874.67	5938.82	4846.48	1715.28	554.848	7252.83	2210.07	7731.74	2778.46	2097.5	1382.62	5580.11	3272.34	3877.61	1337.49	4533.09	2017.49	6854.69	3450.47	2513.14	2666.06
ENSG00000163110	700.008	-0.287965	0.000209335	4	94451857	94668227	PDZ and LIM domain 5 [Source:HGNC Symbol;Acc:HGNC:17468]	PDLIM5	protein_coding	954.99	781.619	1161.55	714.699	676.237	553.542	685.896	523.23	703.794	570.903	1144.09	794.61	821.459	606.512	865.934	875.617	632.333	576.931	807.324	702.589	765.701	657.254	561.386	466.133	642.41	717.956	764.235	557.526	741.696	556.107	734.145	557.329	476.015	448.509
ENSG00000151327	455.178	-0.598838	0.000209809	14	35044907	35113130	family with sequence similarity 177 member A1 [Source:HGNC Symbol;Acc:HGNC:19829]	FAM177A1	protein_coding	1186.66	425.356	636.343	457.599	299.972	224.409	593.761	338.91	646.977	419.349	743.923	270.187	303.971	361.326	626.009	359.743	310.915	408.545	798.597	409.227	491.359	296.707	281.19	235.935	498.292	338.211	658.418	377.863	499.271	411.746	823.639	266.653	229.777	245.194
ENSG00000171862	14800.4	-0.538473	0.000209849	10	87863113	87971930	phosphatase and tensin homolog [Source:HGNC Symbol;Acc:HGNC:9588]	PTEN	protein_coding	33705.8	20060.8	10707.7	15429.8	13841.2	8111.64	18247.2	11738.5	15683.2	8772.48	22315.9	12361.8	11630.9	15139.3	23895.9	13569.8	11682.4	10213.6	26036.6	14866.5	15856.6	9645.52	8746.7	8231.2	16932.5	13330.8	17122.8	11124.1	17986.4	8695.03	29019.5	10138.4	10234.3	8140.04
ENSG00000239839	2665.92	1.34532	0.000210619	8	7015869	7018301	defensin alpha 3 [Source:HGNC Symbol;Acc:HGNC:2762]	DEFA3	protein_coding	107.879	92.8442	17.7035	33.5765	6666.13	10103.6	149.171	5905.66	1006.2	6627.18	291.752	134.595	432.292	3102.95	118.583	214.567	278.353	518.962	20.3649	237.894	411.513	863.28	1178.41	574.42	496.408	5162.17	112.088	8274.48	2878.47	34165.7	132.423	75.2714	161.187	95.2406
ENSG00000153310	6248.27	-0.404423	0.000210727	8	129839593	130017129	family with sequence similarity 49 member B [Source:HGNC Symbol;Acc:HGNC:25216]	FAM49B	protein_coding	11551.8	8012.67	5098.61	5769.4	5208.76	3568.85	6793.15	4426.64	5591.86	4286.19	10191.9	6499.45	5054.97	5425.76	10017.5	6857.94	4520.87	4855.61	9881.36	6940.84	6782.8	4330.18	4227.79	3564.13	7989.62	5672.45	6648.45	4637.02	6639.22	4915.36	12141.4	5251.38	4616.11	4470.91
ENSG00000047365	1589.38	-0.574571	0.000210876	4	35948221	36244509	ArfGAP with RhoGAP domain, ankyrin repeat and PH domain 2 [Source:HGNC Symbol;Acc:HGNC:16924]	ARAP2	protein_coding	2923.33	2420.43	2282.77	944.938	2033.05	1640.43	2380.89	1340.78	1305.87	1062.35	2935.15	1250.24	1373.66	1414.8	1727.73	1318.45	578.764	926.127	2417.61	1427.37	1926.54	1269.53	2197.85	1371.87	1662.54	986.745	1948.6	859.103	1095.87	803.581	2652.09	871.226	1438.33	1250.29
ENSG00000143537	376.561	-0.713427	0.000211384	1	155050566	155062775	ADAM metallopeptidase domain 15 [Source:HGNC Symbol;Acc:HGNC:193]	ADAM15	protein_coding	680.873	131.709	759.284	284.92	575.668	502.676	282.256	283.911	411.463	367.85	479.495	140.577	481.726	326.132	329.551	230.089	304.612	200.132	385.479	142.983	444.27	260.435	227.535	207.967	667.843	311.51	509.49	203.903	534.418	692.644	500.586	201.791	377.245	362.05
ENSG00000124181	199.305	0.758395	0.000213565	20	41136960	41196801	phospholipase C gamma 1 [Source:HGNC Symbol;Acc:HGNC:9065]	PLCG1	protein_coding	114.953	99.3217	88.5176	107.445	172.527	282.755	203.283	355.261	127.379	204.525	37.0198	99.7001	205.102	134.911	45.5029	150.654	278.353	327.112	39.2752	221.87	154.573	271.317	285.164	408.046	48.9814	141.218	204.58	412.797	90.121	169.25	88.7668	397.177	380.675	428.245
ENSG00000128284	371.37	0.585774	0.000213565	22	36140330	36166177	apolipoprotein L3 [Source:HGNC Symbol;Acc:HGNC:14868]	APOL3	protein_coding	136.175	172.733	131.793	218.727	261.825	525.865	405.103	497.96	384.887	476.733	162.182	166.499	427.033	645.225	164.086	236.481	272.05	600.395	161.465	494.278	411.513	795.814	889.276	522.787	111.15	211.827	246.907	421.352	264.956	371.923	194.996	482.057	537.746	622.779
ENSG00000126457	136.366	0.571443	0.000213565	19	49675786	49689029	protein arginine methyltransferase 1 [Source:HGNC Symbol;Acc:HGNC:5187]	PRMT1	protein_coding	42.444	77.73	104.254	245.588	112.706	127.913	78.9731	124.862	112.717	251.609	100.482	77.7661	120.958	211.165	107.552	92.2183	118.694	154.584	45.0938	112.168	81.8932	159.598	211.638	230.198	60.2848	120.451	88.5728	110.507	91.9235	186.317	117.871	210.6	266.13	280.994
ENSG00000177981	672.562	-0.412987	0.000213565	12	48147788	48181213	ankyrin repeat and SOCS box containing 8 [Source:HGNC Symbol;Acc:HGNC:17183]	ASB8	protein_coding	852.417	688.774	486.847	517.078	565.265	530.353	859.929	676.334	616.736	532.647	964.279	840.472	667.896	438.753	849.387	684.789	679.601	611.437	949.879	753.126	1002.17	590.513	584.239	439.6	988.106	405.853	803.426	700.115	824.607	530.506	1073.93	528.501	355.983	273.564
ENSG00000006534	578.86	-0.542002	0.000213565	11	68008578	68029282	aldehyde dehydrogenase 3 family member B1 [Source:HGNC Symbol;Acc:HGNC:410]	ALDH3B1	protein_coding	677.336	256.941	499.633	430.738	702.246	749.526	370.004	450.394	539.758	453.191	1081.51	992.016	638.445	389.481	1642.24	853.704	370.787	131.121	827.689	544.815	1014.45	373.604	466	336.333	777.109	544.697	481.272	407.093	659.686	429.525	585.715	390.771	360.098	253.3
ENSG00000128311	206.181	0.425182	0.000215877	22	37010859	37020183	thiosulfate sulfurtransferase [Source:HGNC Symbol;Acc:HGNC:12388]	TST	protein_coding	137.943	146.823	364.889	422.104	201.137	204.212	127.234	157.563	139.292	216.296	170.115	198.403	194.584	354.287	170.981	139.697	203.775	321.591	106.189	184.892	167.881	206.752	244.427	273.943	162.957	205.3	113.655	226.005	213.587	364.101	143.336	213.002	120.033	193.183
ENSG00000135116	6.03925	1.34668	0.0002166	12	116856144	116881441	harakiri, BCL2 interacting protein [Source:HGNC Symbol;Acc:HGNC:5185]	HRK	protein_coding	5.3055	23.7508	2.95059	20.1459	0	1.49606	2.92493	22.2967	5.49839	4.4142	0	21.934	1.0518	2.34627	2.75775	11.8697	2.10077	5.52087	4.36392	2.46523	1.02366	5.80356	8.94244	19.3625	0	1.1867	0	19.2496	0	2.1334	0	2.40228	0.685901	1.35093
ENSG00000187239	864.128	-0.35395	0.000217381	9	129887187	130043194	formin binding protein 1 [Source:HGNC Symbol;Acc:HGNC:17069]	FNBP1	protein_coding	1177.82	1103.33	1089.75	767.462	1428.77	866.967	767.794	654.037	567.25	532.647	1128.22	969.085	919.277	581.876	1130.68	988.836	890.729	539.665	885.875	734.637	854.76	816.852	892.257	714.26	999.409	904.269	1055.04	627.395	765.128	438.058	1087.76	804.763	816.908	878.781
ENSG00000276317	37.1403	-0.765717	0.000217998	20	62651272	62652186		RP11-93B14.10	antisense	63.666	62.6159	44.2588	27.8205	13.8715	19.4488	29.2493	25.2696	33.9067	22.071	99.601	52.841	21.0361	22.2896	39.9874	28.3046	31.5116	9.66153	123.644	34.5132	70.6328	19.587	38.7506	22.9481	47.0975	29.0743	24.2987	12.8331	28.8387	17.0672	92.4047	21.6205	19.8911	12.1584
ENSG00000198780	56.107	0.708083	0.000220972	5	74777574	74866951	family with sequence similarity 169 member A [Source:HGNC Symbol;Acc:HGNC:29138]	FAM169A	protein_coding	40.6755	30.2283	31.4729	61.397	45.9494	67.3227	112.61	126.348	51.3183	52.9704	23.7985	24.925	51.5384	76.2539	13.7888	36.5221	48.3178	118.699	18.9103	64.0959	31.7336	69.6428	71.5395	93.2267	17.8971	27.2942	36.84	96.248	20.7278	44.0903	26.1935	109.704	80.2504	85.1087
ENSG00000114767	41.6529	0.584308	0.000227061	3	51933430	51941941	ribosomal RNA processing 9, small subunit (SSU) processome component, homolog (yeast) [Source:HGNC Symbol;Acc:HGNC:16829]	RRP9	protein_coding	19.4535	17.2733	22.6212	44.1291	37.2797	41.8897	39.4865	52.0257	44.9035	91.2268	34.3756	21.934	39.9686	58.6568	19.3043	28.3046	24.1589	49.6879	24.7289	40.6762	23.5443	48.6049	40.7378	65.2587	16.0132	37.9745	34.4885	52.0452	36.0484	71.8245	42.2006	60.057	58.9875	76.3276
ENSG00000095485	591.949	-0.368231	0.000228963	10	100232298	100267680	CWF19-like 1, cell cycle control (S. pombe) [Source:HGNC Symbol;Acc:HGNC:25613]	CWF19L1	protein_coding	555.309	412.401	772.07	743.479	430.884	331.377	662.497	530.662	807.347	603.274	987.196	813.553	595.321	591.261	1042.43	543.266	400.198	452.712	757.867	415.39	762.63	425.111	415.327	356.413	920.285	647.347	540.059	419.927	528.109	440.192	783.621	572.543	460.24	405.955
ENSG00000223891	158.022	0.364167	0.000229788	20	44210960	44226027	OSER1 antisense RNA 1 (head to head) [Source:HGNC Symbol;Acc:HGNC:48585]	OSER1-AS1	lincRNA	136.175	151.142	165.233	169.801	179.463	219.173	116.997	191.752	94.389	101.527	84.6168	106.679	195.636	272.168	104.795	93.1313	160.709	219.455	146.919	186.125	151.502	218.359	148.047	167.808	105.498	126.977	249.258	424.204	114.454	155.738	63.3009	113.708	104.257	133.742
ENSG00000135720	1071.76	-0.292346	0.000229788	16	66720893	66751798	dynein cytoplasmic 1 light intermediate chain 2 [Source:HGNC Symbol;Acc:HGNC:2966]	DYNC1LI2	protein_coding	1377.66	932.76	1098.6	1034.16	744.727	656.77	1162.66	914.165	1081.35	890.197	1798.11	1591.21	864.583	873.987	1705.67	1473.67	941.147	750.839	1507.01	1074.84	1110.68	757.365	719.37	664.061	1476.98	1461.43	1133.42	752.873	1081.45	853.361	1551.96	951.302	742.831	708.563
ENSG00000100888	1604.76	-0.459176	0.000232516	14	21385194	21456126	chromodomain helicase DNA binding protein 8 [Source:HGNC Symbol;Acc:HGNC:20153]	CHD8	protein_coding	2606.77	1548.12	1544.14	966.043	1527.6	1381.61	1842.71	1224.83	1304.03	1006.44	2253.8	2482.53	1810.16	1065.21	2026.95	1979.5	1554.57	833.652	2513.62	1275.75	1707.47	1350.05	1598.71	1376.89	1501.47	1397.94	1719.72	1167.1	1839.37	1323.42	3250.9	1262.8	1129.68	1188.14
ENSG00000162517	626.341	-0.568544	0.000233718	1	31629862	31644896	penta-EF-hand domain containing 1 [Source:HGNC Symbol;Acc:HGNC:30009]	PEF1	protein_coding	866.565	565.702	784.856	543.939	391.871	475.747	836.53	454.853	800.015	426.706	985.433	948.148	515.384	397.693	708.742	566.093	446.415	414.066	1201.53	626.167	1019.57	348.214	428.243	359.998	1155.77	418.907	690.555	497.638	738.091	597.352	1142.33	410.79	272.989	258.703
ENSG00000114942	1614.97	0.532516	0.000235168	2	206159585	206162928	eukaryotic translation elongation factor 1 beta 2 [Source:HGNC Symbol;Acc:HGNC:3208]	EEF1B2	protein_coding	695.021	600.249	1014.02	1565.62	1204.22	1565.63	1686.22	2549.26	1411.25	2145.3	1208.43	842.466	1033.92	1586.08	896.269	984.271	1156.48	2949.53	717.137	1910.55	1273.44	2329.41	1595.73	2061.74	822.322	1077.53	1573.93	2781.92	1354.52	2053.75	1557.78	3336.76	2550.18	2818.04
ENSG00000115325	508.682	-0.352335	0.000239863	2	74549026	74557554	docking protein 1 [Source:HGNC Symbol;Acc:HGNC:2990]	DOK1	protein_coding	719.78	412.401	608.804	404.836	566.999	477.991	365.616	386.476	413.295	373.735	771.247	696.904	472.26	391.828	914.194	608.093	487.38	284.325	594.947	430.182	742.157	433.816	485.873	352.827	594.371	472.308	525.166	474.111	496.567	502.06	548.608	401.181	443.778	441.079
ENSG00000233038	108.665	-0.567358	0.000240709	7	157854529	157866092		AC011899.9	antisense	19.4535	2.15917	161.299	137.184	154.321	92.7557	27.7868	22.2967	98.971	105.941	195.676	161.514	164.081	70.3882	242.682	154.306	54.6201	42.7868	170.193	115.866	210.875	108.091	113.271	87.4897	203.461	132.911	122.278	55.61	131.577	48.3571	106.229	72.0684	46.6413	61.4674
ENSG00000105401	1397.97	-0.419299	0.000241081	19	10391134	10420121	cell division cycle 37 [Source:HGNC Symbol;Acc:HGNC:1735]	CDC37	protein_coding	1409.49	652.069	2226.71	1165.58	834.025	860.983	1484.4	1138.62	1770.48	1159.46	2512.94	1498.49	1343.15	1440.61	1945.59	1627.97	1185.89	905.423	1632.1	1435.99	1943.94	988.782	992.611	887.805	2271.98	1438.29	1646.04	1204.88	1753.76	1432.22	1598.53	1259.59	925.966	956.459
ENSG00000069956	668.044	-0.482537	0.00024129	15	51952106	52067372	mitogen-activated protein kinase 6 [Source:HGNC Symbol;Acc:HGNC:6879]	MAPK6	protein_coding	622.512	261.259	1091.72	982.351	342.453	262.559	975.464	502.419	1129.92	592.974	1055.95	923.223	458.587	473.947	736.319	663.789	427.508	440.29	1045.89	844.34	962.245	512.89	418.307	345.656	1358.29	660.401	572.196	375.011	802.077	436.636	961.155	598.167	414.97	462.018
ENSG00000121316	13710.1	-0.454273	0.000241937	12	14503661	14568349	phospholipase B domain containing 1 [Source:HGNC Symbol;Acc:HGNC:26215]	PLBD1	protein_coding	10234.3	5786.57	20667.9	16732.6	13692.1	7788.49	14450.6	10260.9	20172.7	14307.9	10975.5	16311.9	12864.6	10750.6	10737.3	10657.1	13316.8	8996.26	15212.6	12665.1	14690.6	8778.62	9684.66	7191.36	24986.2	18162.5	17473.1	8021.38	25257.3	13245.6	22419.4	13349.5	13263.3	13037.8
ENSG00000173110	1067.71	0.675101	0.000241986	1	161524540	161526910	heat shock protein family A (Hsp70) member 6 [Source:HGNC Symbol;Acc:HGNC:5239]	HSPA6	protein_coding	824.121	2439.86	407.181	1792.02	1016.96	722.597	491.388	441.475	989.71	1774.51	444.238	1105.67	1353.67	2061.2	623.252	1308.4	893.88	986.856	474.212	652.052	546.637	1463.95	1703.04	1588.44	703.637	1591.37	735.233	1261.21	843.533	1578.01	845.467	986.536	729.113	922.686
ENSG00000248385	18.2543	1.12278	0.000243811	19	54069895	54081365	T cell-interacting, activating receptor on myeloid cells 1 [Source:HGNC Symbol;Acc:HGNC:37250]	TARM1	protein_coding	3.537	19.4325	14.7529	28.7798	39.8806	38.8976	2.92493	22.2967	12.8296	41.1992	14.9842	11.964	2.10361	28.1553	8.27325	6.39137	1.05039	5.52087	4.36392	7.39568	9.21298	12.3326	0.993604	5.73703	7.5356	27.2942	8.62213	33.5086	16.2218	177.072	1.45519	3.20304	1.3718	1.35093
ENSG00000125746	277.229	-0.575087	0.00024625	19	45606994	45645629	echinoderm microtubule associated protein like 2 [Source:HGNC Symbol;Acc:HGNC:18035]	EML2	protein_coding	435.051	136.028	337.35	232.157	132.646	163.819	279.331	242.291	436.205	281.037	567.638	258.223	208.257	281.553	439.861	209.089	173.314	135.261	426.209	223.103	415.608	211.83	261.318	183.585	451.194	231.407	404.456	191.783	298.301	275.209	311.411	206.596	198.911	185.753
ENSG00000107968	989.774	-0.445847	0.000247103	10	30433937	30461833	mitogen-activated protein kinase kinase kinase 8 [Source:HGNC Symbol;Acc:HGNC:6860]	MAP3K8	protein_coding	1000.97	1384.03	739.614	584.23	820.154	813.109	795.581	625.794	912.732	592.974	2973.05	1737.77	597.425	529.085	2090.37	1087.45	897.031	658.364	1185.53	802.431	1337.93	779.854	796.871	623.902	1318.73	677.608	707.799	588.895	1114.8	861.894	1753.51	820.778	750.376	691.677
ENSG00000123643	288.2	-0.626371	0.000247136	5	151437046	151492381	solute carrier family 36 member 1 [Source:HGNC Symbol;Acc:HGNC:18761]	SLC36A1	protein_coding	341.321	427.515	580.282	277.246	573.934	361.299	276.406	164.996	235.514	169.211	261.783	385.839	366.028	130.218	322.657	283.959	339.275	151.824	389.843	208.312	301.981	134.933	227.535	207.967	617.919	396.359	398.97	118.349	293.795	135.827	210.275	150.543	193.424	163.463
ENSG00000167984	163.178	0.642073	0.000247829	16	3539033	3577400	NLR family CARD domain containing 3 [Source:HGNC Symbol;Acc:HGNC:29889]	NLRC3	protein_coding	90.1935	103.64	141.628	104.567	131.779	217.677	226.682	240.805	162.202	175.097	52.8855	97.7061	146.201	201.779	46.8818	102.262	218.481	328.492	96.0062	232.964	91.1061	190.792	208.657	354.261	41.4458	107.397	152.063	243.115	63.0847	103.114	53.1145	253.04	279.162	289.775
ENSG00000165650	2522.52	-0.426214	0.000248469	10	117277274	117375467	PDZ domain containing 8 [Source:HGNC Symbol;Acc:HGNC:26974]	PDZD8	protein_coding	4044.56	2152.69	2107.7	2493.29	3288.42	2494.68	2628.05	2100.35	2606.24	2301.27	3198.69	2842.45	2139.37	1629.49	3262.42	2551.98	2323.46	1304.31	2963.1	1848.92	2637.98	1456.69	1563.93	1611.39	4044.73	3072.97	3299.93	2101.06	3221.83	2904.27	4223.7	1837.74	1887.6	1620.44
ENSG00000058799	853.269	-0.350022	0.00024871	1	53851719	53889834	Yip1 domain family member 1 [Source:HGNC Symbol;Acc:HGNC:25231]	YIPF1	protein_coding	1275.09	1438.01	773.054	779.933	513.246	374.763	1023.73	673.361	690.048	487.033	1336.24	1224.32	796.216	760.192	1189.97	944.096	557.756	552.087	1390.63	904.738	1150.6	787.108	585.233	476.89	1052.16	853.241	881.025	498.351	983.221	653.532	1374.43	842.399	642.689	545.776
ENSG00000140932	1927.18	0.792872	0.000249974	16	66579448	66588275	CKLF like MARVEL transmembrane domain containing 2 [Source:HGNC Symbol;Acc:HGNC:19173]	CMTM2	protein_coding	783.446	937.079	959.924	5039.35	1730.47	1280.63	726.845	1713.87	1518.47	2466.07	373.724	2594.2	1183.28	2844.86	1172.04	2362.98	1520.96	2350.51	1066.25	3664.56	1202.81	2786.44	1221.14	1668.76	3290.23	4017	1436.76	2407.63	2663.08	1878.82	825.822	1868.97	1877.31	2089.89
ENSG00000103723	138.801	-0.87232	0.000250359	15	82659281	82709914	adaptor related protein complex 3 beta 2 subunit [Source:HGNC Symbol;Acc:HGNC:567]	AP3B2	protein_coding	208.683	105.799	256.701	185.15	150.853	69.5668	74.5857	17.8374	212.604	92.6982	118.992	223.328	1090.72	373.057	126.857	213.654	60.9225	34.5055	152.737	83.8177	110.556	55.8593	39.7442	22.9481	263.746	79.5092	90.9243	18.5367	97.3307	11.3781	41.473	28.0266	4.11541	2.0264
ENSG00000155287	322.343	-0.630404	0.000252952	10	99610522	99620609	solute carrier family 25 member 28 [Source:HGNC Symbol;Acc:HGNC:23472]	SLC25A28	protein_coding	443.894	667.183	356.037	250.384	265.293	206.456	310.043	148.645	361.977	172.154	470.681	436.686	247.174	173.624	474.333	456.526	119.744	118.699	437.846	294.594	614.199	200.948	227.535	142.709	703.637	278.876	353.508	134.034	370.397	201.251	764.704	261.048	155.7	139.146
ENSG00000106868	1041.03	-0.487529	0.000255219	9	112040785	112175408	sushi domain containing 1 [Source:HGNC Symbol;Acc:HGNC:25413]	SUSD1	protein_coding	1287.47	788.096	1759.53	704.146	736.925	862.479	1088.07	836.87	1215.14	806.327	1933.85	804.58	1357.88	1107.44	1101.72	624.528	1013.62	999.278	839.327	599.05	921.298	606.472	876.359	810.355	1260.33	936.31	1341.92	976.739	1468.07	1099.41	1903.39	927.28	847.088	953.757
ENSG00000106003	804.823	0.61637	0.000259588	7	2512529	2529177	LFNG O-fucosylpeptide 3-beta-N-acetylglucosaminyltransferase [Source:HGNC Symbol;Acc:HGNC:6560]	LFNG	protein_coding	249.359	345.467	179.002	585.19	1043.83	1323.27	378.778	665.929	497.604	691.558	1008.35	884.34	869.842	1258.78	841.114	1063.71	586.116	852.975	498.941	1359.57	1200.76	1529.24	1446.69	1244.22	202.519	729.823	440.513	1019.52	556.948	867.583	381.988	820.778	869.036	870.675
ENSG00000112697	4346.33	-0.327443	0.000259588	6	75252924	75284968	transmembrane protein 30A [Source:HGNC Symbol;Acc:HGNC:16667]	TMEM30A	protein_coding	7102.3	5553.38	3584.96	4487.73	3682.89	3033.26	4757.4	3458.96	3954.26	3125.25	5875.58	4678.92	3970.56	3578.07	7637.59	4861.09	3691.06	2039.96	5639.63	4691.32	5485.82	4450.61	3418.99	3097.99	5461.43	4069.21	3345.39	2794.76	4825.98	3665.18	7064.96	4353.73	3229.91	3107.14
ENSG00000138722	1691.47	-0.814223	0.000259588	4	89879532	89954629	multimerin 1 [Source:HGNC Symbol;Acc:HGNC:7178]	MMRN1	protein_coding	1299.85	1187.54	10032	1347.86	896.447	471.259	2619.27	1226.32	2196.61	1185.95	647.847	336.986	4238.77	2754.52	147.54	191.741	2848.65	2880.52	1002.25	251.453	753.417	134.933	683.6	349.959	4617.44	2498.01	3221.54	1015.95	1635.7	1211.06	1264.56	1179.52	537.746	643.043
ENSG00000157557	3275.21	-0.523038	0.000260507	21	38805307	38824955	ETS proto-oncogene 2, transcription factor [Source:HGNC Symbol;Acc:HGNC:3489]	ETS2	protein_coding	4713.05	4521.3	1519.55	2079.82	1488.59	1345.71	3335.88	2177.65	2757.44	1855.43	9821.72	7930.14	2038.4	1982.6	9704.52	4971.57	2415.89	1265.66	5222.15	3026.06	3700.55	2000.78	2200.83	1538.96	3361.82	2753.15	2314.65	1321.81	4113.12	2308.34	6840.86	2114.81	1385.52	1228.67
ENSG00000127334	376.024	0.543295	0.000261762	12	67648338	67665406	dual specificity tyrosine phosphorylation regulated kinase 2 [Source:HGNC Symbol;Acc:HGNC:3093]	DYRK2	protein_coding	185.693	215.917	213.426	244.629	370.196	428.621	535.262	639.172	336.318	291.337	129.569	191.424	338.681	422.329	125.478	286.698	421.205	594.874	133.827	464.695	337.809	499.107	592.188	721.431	113.034	229.627	329.993	668.746	208.18	300.098	299.77	719.883	578.9	616.7
ENSG00000115107	30.0776	-0.803607	0.000262887	2	119223831	119265652	STEAP3 metalloreductase [Source:HGNC Symbol;Acc:HGNC:24592]	STEAP3	protein_coding	30.0645	12.955	32.4565	5.75597	41.6146	25.433	21.937	14.8645	20.1608	20.5996	61.6997	51.844	44.1758	18.7702	24.8198	13.6958	28.3605	13.8022	37.8206	17.2566	42.9939	20.3125	42.725	27.968	13.1873	17.8006	39.1915	8.55538	37.8508	31.2899	112.777	27.2258	34.9809	27.6941
ENSG00000104375	520.83	-0.523623	0.000262992	8	98401403	98942827	serine/threonine kinase 3 [Source:HGNC Symbol;Acc:HGNC:11406]	STK3	protein_coding	1064.64	965.148	501.6	411.552	341.586	294.724	583.523	280.939	502.186	245.724	977.5	582.248	471.208	421.156	755.624	430.961	303.562	456.852	1029.88	562.071	649.003	282.198	286.158	256.732	630.165	417.72	587.089	328.669	496.567	373.345	1035.37	454.831	369.701	357.997
ENSG00000103351	46.0228	0.665865	0.000263436	16	3500924	3539048	clusterin associated protein 1 [Source:HGNC Symbol;Acc:HGNC:19009]	CLUAP1	protein_coding	14.148	17.2733	19.6706	27.8205	15.6055	35.9054	33.6367	93.6462	59.5659	70.6272	23.7985	15.952	27.3469	39.8866	22.062	39.2613	39.9147	96.6153	30.5474	55.4676	52.2069	87.7789	45.7058	53.0675	31.0844	30.8543	39.1915	67.0171	27.0363	38.4012	30.559	115.309	63.7888	104.022
ENSG00000147231	13.9945	0.933772	0.000265344	X	106611930	106679442	chromosome X open reading frame 57 [Source:HGNC Symbol;Acc:HGNC:25486]	CXorf57	protein_coding	5.3055	0	6.8847	21.1052	6.93576	13.4645	17.5496	43.107	17.4116	26.4852	5.28855	4.985	8.41444	11.7314	1.37888	13.6958	11.5543	34.5055	10.1825	22.187	12.284	25.3906	13.9105	27.2509	3.7678	5.34017	7.8383	14.9719	1.80242	14.2227	4.36558	26.4251	17.8334	18.2376
ENSG00000119401	30.6056	0.609685	0.000265765	9	116687302	116701300	tripartite motif containing 32 [Source:HGNC Symbol;Acc:HGNC:16380]	TRIM32	protein_coding	12.3795	19.4325	16.72	29.7392	29.477	34.4094	29.2493	43.107	28.4083	25.0138	13.2214	23.928	26.2951	30.5015	11.031	21.9133	35.7132	35.8857	13.0917	28.3501	19.4496	47.154	41.7314	68.8443	6.59365	13.6471	28.2179	57.0359	21.629	30.5788	24.7383	48.0456	50.7567	74.3012
ENSG00000113369	3820.82	0.538189	0.000269236	5	91368724	91383359	arrestin domain containing 3 [Source:HGNC Symbol;Acc:HGNC:29263]	ARRDC3	protein_coding	3512.24	4866.76	1912.96	5318.51	4522.12	2743.03	2522.75	4092.19	3082.76	3952.18	2585.22	3539.35	2699.98	5245.09	4481.34	6922.76	3098.64	5064.02	3591.5	6198.81	2866.26	4661.71	2190.9	3302.38	2792.88	4580.09	3414.37	6620.44	2959.57	2942.67	2362.51	4646.81	3648.99	2965.97
ENSG00000256751	89.8028	-0.665268	0.00027372	12	14567750	14619755	PLBD1 antisense RNA 1 [Source:HGNC Symbol;Acc:HGNC:51143]	PLBD1-AS1	antisense	97.2675	21.5917	134.743	92.0954	60.6879	42.6377	137.472	65.4037	102.637	58.856	114.585	182.451	108.336	65.6956	113.068	90.3922	67.2248	55.2087	71.2773	57.9328	97.2481	52.9575	70.5459	58.0874	196.868	99.0898	171.659	37.7863	122.565	64.7132	133.878	80.8767	75.4491	52.0109
ENSG00000186687	156.405	0.462095	0.00027578	5	131170810	131205426	LYR motif containing 7 [Source:HGNC Symbol;Acc:HGNC:28072]	LYRM7	protein_coding	107.879	97.1625	91.4682	159.248	85.8301	126.417	195.97	307.695	158.537	197.168	151.605	138.583	134.631	171.278	129.614	197.219	157.558	237.398	119.28	253.918	144.337	221.261	155.002	169.242	86.6594	106.21	109.736	223.866	136.984	127.293	106.957	218.607	132.379	160.761
ENSG00000121966	3845.7	0.515969	0.000277562	2	136114349	136118165	C-X-C motif chemokine receptor 4 [Source:HGNC Symbol;Acc:HGNC:2561]	CXCR4	protein_coding	4387.65	3659.79	2736.18	4545.29	3937.78	3892.75	3792.17	4972.17	2765.69	5301.45	2318.15	2249.23	3058.65	4136.48	2814.28	3795.56	4532.42	5948.74	1847.39	5414.87	2542.78	5976.95	3870.09	4667.79	3209.22	4167.11	3378.31	4889.4	2514.38	6040.37	2801.25	4424.2	2819.74	3345.58
ENSG00000197045	1197.49	-0.48632	0.000277562	14	54474484	54489196	glia maturation factor beta [Source:HGNC Symbol;Acc:HGNC:4373]	GMFB	protein_coding	2035.54	684.456	978.611	1545.48	830.558	547.558	1763.73	1110.38	1563.37	1246.28	2332.25	1377.86	1079.15	1001.86	2017.29	1322.1	1165.93	1076.57	1924.49	1237.54	1206.9	855.3	703.472	631.79	1830.21	1208.66	1096.58	757.151	1141.83	686.244	1704.03	967.317	625.542	458.641
ENSG00000227268	24.122	-0.797638	0.000277562	10	87859161	87863437	killin, p53-regulated DNA replication inhibitor [Source:HGNC Symbol;Acc:HGNC:37212]	KLLN	protein_coding	61.8975	49.6609	15.7365	31.6578	32.0779	15.7086	35.0992	17.8374	25.6591	14.714	44.0712	18.943	30.5023	8.21196	35.8508	15.5219	32.562	12.422	26.1835	11.0935	25.5916	14.5089	7.94883	9.32267	37.678	15.4272	29.0017	13.546	23.4315	10.667	51.6593	16.0152	14.4039	15.5357
ENSG00000132423	17.6777	0.887066	0.000279234	6	99369400	99394204	coenzyme Q3, methyltransferase [Source:HGNC Symbol;Acc:HGNC:18175]	COQ3	protein_coding	12.3795	41.0242	6.8847	39.3324	13.0046	12.7165	8.77479	19.3238	10.0804	22.071	8.81425	24.925	12.6217	16.4239	15.1676	23.7394	14.7054	27.6044	13.0917	20.9544	10.2366	21.7634	18.8785	15.7768	8.47755	39.1613	8.62213	17.1108	8.11089	29.1565	10.1863	24.0228	15.0898	10.8074
ENSG00000181007	34.6566	0.669116	0.000280439	19	36383120	36418656	ZFP82 zinc finger protein [Source:HGNC Symbol;Acc:HGNC:28682]	ZFP82	protein_coding	24.759	15.1142	31.4729	28.7798	27.743	40.3936	65.8109	80.2682	28.4083	38.2564	16.7471	23.928	12.6217	36.3672	12.4099	27.3916	19.9574	49.6879	18.9103	49.3045	31.7336	54.4084	46.6994	50.199	13.1873	18.9873	23.5149	55.61	11.7157	26.312	18.9175	53.6509	50.7567	74.3012
ENSG00000171604	87.4417	0.657866	0.000280439	5	139647299	139683882	CXXC finger protein 5 [Source:HGNC Symbol;Acc:HGNC:26943]	CXXC5	protein_coding	37.1385	25.91	34.4235	119.916	70.2246	74.055	157.946	200.67	90.7234	197.168	42.3084	57.826	47.3312	114.967	38.6085	63.9137	64.0736	120.079	45.0938	147.914	38.8992	118.973	132.149	193.625	28.2585	40.9413	75.2477	75.5725	51.369	100.981	69.8492	73.6699	107.686	115.505
ENSG00000143341	8.99795	-1.1514	0.000280889	1	185734551	186190949	hemicentin 1 [Source:HGNC Symbol;Acc:HGNC:19194]	HMCN1	protein_coding	38.907	4.31834	8.85176	1.91866	5.20182	3.74015	17.5496	5.94579	19.2444	7.357	49.3598	1.994	4.20722	2.34627	12.4099	8.21747	4.20155	5.52087	8.72783	1.23261	12.284	4.35267	2.98081	3.58564	14.1293	3.56011	7.8383	4.99064	9.0121	4.2668	13.8243	1.60152	6.17311	6.07919
ENSG00000186462	17.9624	0.858882	0.000283324	X	73212299	73214848	nucleosome assembly protein 1 like 2 [Source:HGNC Symbol;Acc:HGNC:7638]	NAP1L2	protein_coding	10.611	10.7958	2.95059	10.5526	12.1376	14.2126	20.4745	35.6747	14.6624	16.1854	4.40712	10.967	8.41444	9.38509	1.37888	10.9566	16.8062	51.0681	7.27319	28.3501	10.2366	29.7433	23.8465	38.0078	5.6517	11.2737	14.8928	29.9438	8.11089	12.8004	14.5519	59.2562	28.1219	27.0186
ENSG00000163743	563.864	-0.355494	0.000285438	4	75479037	75514764	ring finger and CHY zinc finger domain containing 1 [Source:HGNC Symbol;Acc:HGNC:17479]	RCHY1	protein_coding	995.666	611.044	607.821	681.123	465.563	395.708	541.112	447.421	585.578	464.962	829.421	797.601	409.152	309.708	827.325	599.875	370.787	376.8	695.317	521.395	807.671	480.245	403.403	309.799	1126.57	641.414	452.27	350.058	529.01	450.148	898.581	523.697	341.579	323.548
ENSG00000167460	5491.8	-0.543368	0.000285438	19	16067021	16103005	tropomyosin 4 [Source:HGNC Symbol;Acc:HGNC:12013]	TPM4	protein_coding	6007.6	3642.52	16743.6	3979.29	3169.64	2762.47	8240.99	4387.99	5713.74	3803.57	5058.5	4776.63	8351.33	5746.02	4275.89	3804.69	5749.82	4013.68	4541.38	3233.14	4943.28	2721.15	4470.23	3372.65	9975.25	6571.38	7766.19	4891.54	5871.39	4656.5	9543.15	4920.67	3728.56	5286.87
ENSG00000100266	3173.99	-0.316144	0.000285658	22	42835412	43015145	protein kinase C and casein kinase substrate in neurons 2 [Source:HGNC Symbol;Acc:HGNC:8571]	PACSIN2	protein_coding	4610.48	3601.49	3938.05	3222.38	2975.44	2174.52	3268.61	2412.5	2743.7	2095.27	4781.73	4274.14	2611.63	2733.41	4343.46	3773.65	2466.31	1906.08	3299.12	2848.57	3541.88	2197.37	2744.34	2156.4	4738.01	3595.72	3183.92	2416.89	3156.04	3016.63	5515.91	2948.4	2179.79	2443.83
ENSG00000123983	1237.05	-0.649193	0.000288081	2	222860934	222944639	acyl-CoA synthetase long-chain family member 3 [Source:HGNC Symbol;Acc:HGNC:3570]	ACSL3	protein_coding	3264.65	2161.33	1072.05	711.821	708.315	517.637	1756.42	673.361	1306.78	704.8	2903.41	1267.19	596.373	888.064	1771.85	930.4	550.403	757.74	2270.69	1265.89	1334.86	737.053	693.536	618.165	1447.78	789.752	1210.23	617.413	1077.85	782.958	4198.23	888.042	807.305	777.461
ENSG00000170989	1299.95	-1.09808	0.000288081	1	101236888	101241518	sphingosine-1-phosphate receptor 1 [Source:HGNC Symbol;Acc:HGNC:3165]	S1PR1	protein_coding	7535.58	509.564	866.489	290.676	190.733	420.393	2652.91	940.921	1007.12	369.321	3541.57	1338.97	472.26	323.786	859.039	671.094	411.752	760.5	3533.32	703.822	1317.46	479.52	462.026	629.639	1227.36	198.773	1354.46	558.951	786.757	282.32	7708.88	795.154	555.58	441.754
ENSG00000090263	84.2612	0.540004	0.000290056	7	141002610	141015228	mitochondrial ribosomal protein S33 [Source:HGNC Symbol;Acc:HGNC:16634]	MRPS33	protein_coding	30.0645	28.0692	51.1435	94.0141	51.1512	71.8109	86.2854	84.7275	92.5562	139.783	69.6326	51.844	64.1601	93.8509	46.8818	49.3048	55.6705	139.402	50.9124	108.47	65.5145	119.699	81.4756	127.649	43.3297	61.1153	72.8962	131.182	58.5787	124.448	88.0392	143.336	141.981	145.901
ENSG00000224078	68.7768	0.686384	0.000290488	15	24978583	25419462	small nucleolar RNA host gene 14 [Source:HGNC Symbol;Acc:HGNC:37462]	SNHG14	processed_transcript	22.9905	30.2283	62.9458	88.2581	70.2246	59.0944	128.697	172.428	86.1414	122.126	22.917	32.901	53.642	53.9643	17.9254	53.8701	81.9302	117.319	32.0021	88.7481	25.5916	79.0736	78.4947	99.6808	21.6649	43.3147	54.0843	118.349	25.2339	53.335	28.3763	125.719	91.2248	95.9161
ENSG00000173230	1580.44	-0.363798	0.000290513	3	121663199	121749767	golgin B1 [Source:HGNC Symbol;Acc:HGNC:4429]	GOLGB1	protein_coding	2353.87	2090.07	1597.25	1258.64	1896.93	1183.38	1697.92	1114.84	1400.26	1205.08	2170.07	2001.98	1172.76	915.046	1955.24	1870.84	1781.46	879.199	1636.47	954.042	1406.51	1357.31	1496.37	1326.69	1917.81	1583.06	1554.34	1348.19	1519.44	1344.75	2743.04	1462.99	1886.23	1652.86
ENSG00000162836	86.898	-0.547772	0.000291	1	147629652	147670496	acid phosphatase 6, lysophosphatidic [Source:HGNC Symbol;Acc:HGNC:29609]	ACP6	protein_coding	102.573	19.4325	187.854	98.8107	191.6	86.7715	97.9851	72.8359	95.3054	91.2268	108.415	75.7721	109.388	72.7345	85.4903	58.4354	81.9302	62.1098	77.0959	61.6306	116.698	63.8392	56.6354	52.3504	162.015	91.9696	120.71	71.2948	76.6029	91.0251	42.9282	32.8311	73.3914	64.8447
ENSG00000073350	34.4682	0.582289	0.000293261	17	75525080	75575208	LLGL2, scribble cell polarity complex component [Source:HGNC Symbol;Acc:HGNC:6629]	LLGL2	protein_coding	35.37	43.1834	25.5717	42.2104	37.2797	63.5826	23.3994	37.1612	23.8263	33.8422	18.5099	18.943	31.5541	50.4449	13.7888	19.1741	29.4108	48.3076	20.3649	34.5132	30.7099	42.0758	47.693	68.1272	16.0132	34.4144	36.84	46.3416	16.2218	24.1785	11.6415	42.4403	50.0708	54.7127
ENSG00000169895	678.163	-0.322777	0.000293261	X	16719632	16765336	synapse associated protein 1 [Source:HGNC Symbol;Acc:HGNC:16273]	SYAP1	protein_coding	809.973	544.11	575.364	579.434	479.435	433.109	1029.58	688.225	678.134	507.633	1018.05	770.682	654.222	579.529	1129.3	718.572	693.256	553.468	974.608	700.124	757.512	576.729	506.738	557.926	856.233	571.992	580.034	606.719	792.164	643.576	965.52	617.386	468.47	439.728
ENSG00000070404	50.0188	0.894016	0.000294153	19	676365	683399	follistatin like 3 [Source:HGNC Symbol;Acc:HGNC:3973]	FSTL3	protein_coding	7.074	15.1142	30.4894	109.363	100.569	88.2675	10.2373	32.7018	62.3151	160.383	14.1028	34.895	19.9843	50.4449	19.3043	27.3916	29.4108	17.9428	14.5464	23.4196	27.6389	49.3303	17.8849	22.231	13.1873	96.7164	29.7856	79.8502	68.492	339.211	18.1899	27.2258	25.3783	17.5621
ENSG00000101608	10414.7	-0.421097	0.000296699	18	3247481	3256236	myosin light chain 12A [Source:HGNC Symbol;Acc:HGNC:16701]	MYL12A	protein_coding	15226.8	20749.6	12178.1	8668.48	5729.81	4973.65	14161	8459.37	10614.6	7439.4	19522.7	15337.9	10757.9	8716.4	11727.3	6875.28	7599.55	8938.3	16872.4	11181	11917.5	6558.75	5598.96	4340.06	17796.3	10129.7	10925.8	7391.85	12702.6	7306.9	13098.2	8593.75	6013.98	5997.46
ENSG00000106772	133.942	-0.90925	0.00029858	9	76611376	76906087	prune homolog 2 [Source:HGNC Symbol;Acc:HGNC:25209]	PRUNE2	protein_coding	102.573	32.3875	640.277	206.255	273.096	235.629	49.7238	7.43224	248.344	175.097	28.2056	50.847	48.383	25.809	20.6831	25.5655	52.5194	37.2659	21.8196	12.3261	53.2306	11.6071	12.9169	7.17128	535.97	276.502	71.3286	32.7956	37.8508	24.8897	851.288	68.0646	171.475	104.697
ENSG00000083720	113.288	0.423659	0.000299582	5	41730065	41870519	3-oxoacid CoA-transferase 1 [Source:HGNC Symbol;Acc:HGNC:8527]	OXCT1	protein_coding	72.5085	92.8442	98.3529	170.76	100.569	120.433	105.297	141.213	120.965	169.211	60.8183	56.829	102.025	117.314	52.3973	73.9572	110.291	121.459	82.9144	112.168	72.6802	140.011	145.066	163.505	81.0077	113.33	76.0315	153.997	86.5162	127.293	88.7668	144.137	190.68	186.429
ENSG00000130935	267.633	0.448919	0.000302678	17	67717833	67744531	nucleolar protein 11 [Source:HGNC Symbol;Acc:HGNC:24557]	NOL11	protein_coding	141.48	136.028	205.558	259.978	193.334	230.393	310.043	364.18	285	376.678	228.289	165.502	213.516	323.786	166.844	220.959	198.523	415.446	142.555	314.316	213.946	338.058	291.126	374.341	120.57	210.64	219.473	331.521	202.772	359.123	288.128	420.399	408.111	428.921
ENSG00000249437	3097.36	-0.607416	0.000302678	5	70968483	71025114	NLR family apoptosis inhibitory protein [Source:HGNC Symbol;Acc:HGNC:7634]	NAIP	protein_coding	4046.33	4713.46	3062.71	2475.07	1522.4	807.872	3470.43	1816.44	3067.18	1550.86	8033.31	8003.92	1787.02	1758.53	6107.04	4106.91	960.054	1182.85	6643.33	3490.76	5602.52	2527.45	1394.03	949.478	3171.55	1910	3711.44	961.767	1984.47	972.831	7093.34	2761.82	1831.36	1831.86
ENSG00000076604	22.1646	0.77706	0.000303225	17	28743984	28750958	TNF receptor associated factor 4 [Source:HGNC Symbol;Acc:HGNC:12034]	TRAF4	protein_coding	8.8425	8.63667	2.95059	26.8612	9.53667	20.1968	30.7118	52.0257	15.5788	38.2564	14.9842	14.955	9.46624	21.1165	9.65213	10.9566	17.8566	33.1252	10.1825	35.7458	24.5679	34.8214	48.6866	53.0675	8.47755	13.0538	14.8928	39.2122	17.123	28.4454	9.45875	23.222	21.2629	25.6677
ENSG00000241351	169.396	1.07283	0.000303541	2	89027171	89027731	immunoglobulin kappa variable 3-11 [Source:HGNC Symbol;Acc:HGNC:5815]	IGKV3-11	IG_V_gene	15.9165	19.4325	16.72	246.547	156.055	139.882	102.373	231.886	115.466	2576.42	53.7669	82.7511	52.5902	76.2539	17.9254	34.696	47.2674	129.741	24.7289	125.726	24.5679	81.9753	423.275	370.038	13.1873	22.5474	18.0281	51.3323	40.5545	327.833	8.00356	9.60911	67.9042	34.4487
ENSG00000065154	1954.21	-0.604838	0.000303968	10	124397303	124418976	ornithine aminotransferase [Source:HGNC Symbol;Acc:HGNC:8091]	OAT	protein_coding	3315.94	930.601	2131.31	1566.58	1309.99	1125.79	2103.02	1168.35	2740.95	1661.21	3086.75	1686.93	1550.36	1701.05	2298.58	1335.8	1276.22	1986.13	3914.43	2593.42	2470.1	1166.52	1299.63	1221.99	3293.06	1646.55	2354.63	963.193	2930.74	1606.45	3747.85	1833.74	1139.97	1285.41
ENSG00000105983	728.795	-0.470219	0.000307938	7	156668946	156893230	limb development membrane protein 1 [Source:HGNC Symbol;Acc:HGNC:13243]	LMBR1	protein_coding	972.675	554.906	1070.08	650.424	616.416	586.456	794.118	590.12	800.932	635.645	1300.98	1163.5	696.295	605.338	1174.8	549.658	526.244	513.441	1168.07	584.258	678.69	485.323	519.655	531.392	1171.79	596.912	852.807	571.785	608.317	622.242	1131.41	468.444	513.74	472.15
ENSG00000105011	50.5893	0.890534	0.000308878	19	14119509	14136956	anti-silencing function 1B histone chaperone [Source:HGNC Symbol;Acc:HGNC:20996]	ASF1B	protein_coding	19.4535	34.5467	24.5882	95.9328	86.697	74.803	13.1622	31.2154	14.6624	72.0986	22.917	96.7091	54.6938	48.0986	57.9128	134.219	54.6201	35.8857	7.27319	56.7002	27.6389	46.4285	52.661	81.7526	26.3746	72.9823	13.3251	46.3416	45.0605	104.537	15.2795	42.4403	62.417	46.6071
ENSG00000165233	531.137	-0.39496	0.000309234	9	93096218	93113283	caspase recruitment domain family member 19 [Source:HGNC Symbol;Acc:HGNC:28148]	CARD19	protein_coding	435.051	300.124	1162.53	744.438	534.054	485.472	552.812	398.368	647.893	447.305	743.923	481.551	488.037	545.508	605.326	402.656	512.589	489.978	680.771	481.952	512.856	348.214	410.359	284.7	908.04	588.012	708.583	329.382	544.331	489.971	544.242	492.467	351.867	405.279
ENSG00000158669	760.6	-0.645277	0.000310287	8	41577187	41625001	glycerol-3-phosphate acyltransferase 4 [Source:HGNC Symbol;Acc:HGNC:20880]	GPAT4	protein_coding	1041.65	157.619	768.136	499.81	661.498	567.007	857.004	662.956	636.897	514.99	1842.18	844.46	625.824	574.837	1252.02	581.614	649.139	433.389	1182.62	680.402	711.447	488.225	643.856	536.412	876.956	697.782	783.047	464.129	824.607	536.195	2248.27	704.668	601.535	709.239
ENSG00000145022	199.83	-0.484305	0.000313037	3	49412206	49416475	T-cell leukemia translocation altered [Source:HGNC Symbol;Acc:HGNC:11692]	TCTA	protein_coding	182.156	118.754	295.059	234.076	157.789	150.354	225.22	199.184	202.524	139.783	305.854	385.839	307.127	109.102	228.893	182.61	319.318	157.345	295.292	203.381	230.324	112.444	157.983	119.76	264.688	193.433	206.931	172.533	258.647	139.382	194.996	128.922	115.231	99.2934
ENSG00000177426	82.2945	0.530143	0.000314181	18	3411608	3459978	TGFB induced factor homeobox 1 [Source:HGNC Symbol;Acc:HGNC:11776]	TGIF1	protein_coding	47.7495	49.6609	39.3412	100.729	102.302	107.716	92.1353	114.456	70.5626	95.641	50.2412	54.835	50.4866	102.063	88.248	98.6097	64.0736	93.8549	32.0021	97.3764	72.6802	139.286	68.5587	122.629	51.8073	83.6627	67.4094	114.072	73.8993	109.515	80.7632	79.2752	88.4812	93.8897
ENSG00000225830	382.173	0.241702	0.000315542	10	49455368	49539538	ERCC excision repair 6, chromatin remodeling factor [Source:HGNC Symbol;Acc:HGNC:3438]	ERCC6	protein_coding	320.099	405.924	350.136	395.243	377.132	418.149	279.331	398.368	287.749	394.335	324.364	336.986	435.447	454.004	306.11	395.352	356.081	335.393	404.39	463.462	323.478	413.504	361.672	463.265	342.87	414.16	408.376	488.37	332.547	383.301	299.042	388.368	445.15	491.739
ENSG00000198286	104.735	0.716257	0.000318079	7	2906141	3043945	caspase recruitment domain family member 11 [Source:HGNC Symbol;Acc:HGNC:16393]	CARD11	protein_coding	93.7305	92.8442	51.1435	113.201	74.5594	118.937	111.147	182.833	59.5659	111.826	34.3756	59.82	114.647	87.9852	19.3043	88.5661	103.988	64.8703	20.3649	78.8872	75.7512	160.323	208.657	245.258	27.3166	89.5962	82.3022	149.006	48.6654	102.403	60.3905	160.152	209.2	259.379
ENSG00000228800	3.41055	-1.36315	0.00032055	10	30553854	30554483		RP11-253D19.1	lincRNA	10.611	2.15917	4.91764	0	0	0	2.92493	0	1.8328	1.4714	29.087	8.97301	0	0	11.031	0	3.15116	1.38022	8.72783	1.23261	3.07099	0	0	0	6.59365	0	3.13532	0	2.70363	0.711134	8.73116	0.80076	0.685901	2.0264
ENSG00000122188	81.1547	0.778101	0.000322549	1	203765176	203776233	lymphocyte transmembrane adaptor 1 [Source:HGNC Symbol;Acc:HGNC:26005]	LAX1	protein_coding	44.2125	58.2975	22.6212	140.062	79.7613	96.4959	95.0602	138.24	62.3151	189.811	21.1542	44.865	59.9529	51.618	9.65213	49.3048	79.8294	78.6725	32.0021	97.3764	37.8756	92.857	170.9	209.401	23.5488	40.9413	58.0034	91.9703	38.752	96.0031	34.197	91.2866	179.02	143.199
ENSG00000145687	238.029	0.506498	0.000322549	5	81413021	81751797	single stranded DNA binding protein 2 [Source:HGNC Symbol;Acc:HGNC:15831]	SSBP2	protein_coding	132.638	306.602	311.779	244.629	234.949	249.094	286.643	355.261	230.932	300.165	100.482	214.355	204.05	233.454	169.602	258.394	294.108	407.164	113.462	263.779	172.999	298.158	232.503	299.76	156.364	202.926	174.794	343.641	179.341	200.54	122.964	280.266	251.726	265.458
ENSG00000163625	5954.81	-0.642201	0.000322549	4	84669610	84966391	WD repeat and FYVE domain containing 3 [Source:HGNC Symbol;Acc:HGNC:20751]	WDFY3	protein_coding	13094	14861.6	8879.3	5138.16	6610.65	3221.02	7018.37	2702.36	4209.02	2795.66	6438.81	9338.91	5365.25	2705.25	6588.27	8196.47	3659.55	2071.71	8642.01	4640.79	5912.69	3917.41	4194	3105.17	8532.18	6424.23	9073.62	2323.5	6300.36	3584.11	11441.5	3412.04	4538.61	3527.28
ENSG00000182871	575.787	0.582325	0.000327905	21	45405137	45513720	collagen type XVIII alpha 1 chain [Source:HGNC Symbol;Acc:HGNC:2195]	COL18A1	protein_coding	387.302	606.726	332.433	989.067	1225.03	834.802	150.634	178.374	245.595	575.317	328.771	975.067	489.089	571.317	739.077	1295.62	605.023	654.224	283.655	570.7	156.621	184.989	583.246	749.399	690.449	1360.56	470.298	584.618	390.224	536.195	175.351	368.349	611.138	677.492
ENSG00000248712	18.5953	0.845109	0.000328724	11	119189638	119196769	coiled-coil domain containing 153 [Source:HGNC Symbol;Acc:HGNC:27446]	CCDC153	protein_coding	3.537	8.63667	4.91764	29.7392	39.8806	26.1811	4.38739	14.8645	12.8296	23.5424	13.2214	18.943	22.0879	26.9821	8.27325	27.3916	12.6046	28.9846	17.4557	20.9544	11.2603	31.9196	15.8977	25.0995	16.9551	35.0078	9.40596	31.3697	15.3206	27.7342	7.27596	10.4099	8.23081	20.9394
ENSG00000006125	2167.59	-0.499639	0.000329295	17	35578046	35726409	adaptor related protein complex 2 beta 1 subunit [Source:HGNC Symbol;Acc:HGNC:563]	AP2B1	protein_coding	3846.49	3331.6	5221.55	1573.3	1793.76	1837.16	2127.89	1953.19	2182.86	1321.32	2099.55	1785.63	2148.84	1250.56	1300.28	1394.23	2294.05	1072.43	2344.88	1347.25	1754.56	1228.9	3734.96	3330.34	2576.23	1498.21	3126.7	2112.47	3143.42	2082.91	2825.26	1767.28	1128.99	1161.13
ENSG00000160746	430.775	-0.370214	0.000336751	3	43354859	43691594	anoctamin 10 [Source:HGNC Symbol;Acc:HGNC:25519]	ANO10	protein_coding	574.763	328.193	657.981	546.817	452.558	333.621	465.064	341.883	543.424	367.85	403.693	468.59	380.753	374.231	580.506	489.396	411.752	302.268	430.573	451.136	597.82	298.884	271.254	210.836	708.347	468.155	507.922	312.984	455.111	370.501	465.662	398.778	371.758	303.284
ENSG00000114013	431.87	0.530315	0.000337626	3	122055366	122121139	CD86 molecule [Source:HGNC Symbol;Acc:HGNC:1705]	CD86	protein_coding	113.184	138.187	165.233	231.198	417.013	527.361	514.788	536.608	360.144	413.463	98.7196	252.241	436.499	695.67	333.688	355.177	540.95	753.599	142.555	507.836	361.354	486.774	658.76	696.332	156.364	332.871	275.908	561.09	463.222	617.975	315.777	566.938	834.741	821.366
ENSG00000116791	63.5513	0.53743	0.000338424	1	74705482	74733408	crystallin zeta [Source:HGNC Symbol;Acc:HGNC:2419]	CRYZ	protein_coding	22.9905	15.1142	58.0282	95.9328	33.8118	73.3069	99.4476	130.807	73.3118	94.1696	26.4427	26.919	34.7095	51.618	24.8198	30.1307	52.5194	135.261	17.4557	36.9784	91.1061	97.9352	114.264	162.788	8.47755	19.5806	90.1405	109.794	47.7641	91.0251	29.1039	52.0494	53.5003	59.441
ENSG00000110660	26.9572	0.821924	0.000341796	11	107790991	107928293	solute carrier family 35 member F2 [Source:HGNC Symbol;Acc:HGNC:23615]	SLC35F2	protein_coding	7.074	2.15917	4.91764	40.2918	15.6055	18.7008	24.8619	52.0257	36.6559	88.284	18.5099	14.955	19.9843	25.809	9.65213	15.5219	12.6046	62.1098	16.001	38.211	13.3076	32.6451	38.7506	75.2985	10.3615	14.8338	15.6766	33.5086	18.0242	36.2678	13.8243	28.8273	32.2373	29.045
ENSG00000136603	972.723	-0.416182	0.00034259	3	170357678	170396835	SKI like proto-oncogene [Source:HGNC Symbol;Acc:HGNC:10897]	SKIL	protein_coding	2196.48	1066.63	835.999	1236.57	620.751	482.479	1301.59	737.278	1130.83	772.485	1406.75	1130.6	844.599	805.945	1479.53	1262.75	799.345	690.109	1626.29	1041.56	1450.53	847.32	712.414	572.268	968.325	689.475	732.881	600.302	786.757	622.242	1428.27	783.944	815.536	593.734
ENSG00000197561	213.041	1.22176	0.000344612	19	851014	856247	elastase, neutrophil expressed [Source:HGNC Symbol;Acc:HGNC:3309]	ELANE	protein_coding	7.074	12.955	91.4682	273.408	455.159	1092.87	19.012	266.074	159.453	1330.15	27.3242	19.94	109.388	212.338	11.031	10.9566	23.1085	9.66153	23.2742	44.3741	50.1596	102.288	43.7186	30.8365	48.0395	405.26	41.543	561.803	111.75	1535.34	19.6451	12.8122	53.5003	27.6941
ENSG00000143815	7625.21	-0.401363	0.000345697	1	225401502	225428925	lamin B receptor [Source:HGNC Symbol;Acc:HGNC:6518]	LBR	protein_coding	13760.7	6382.5	6984.04	8916.95	6605.45	4327.35	8751.39	6082.54	7967.16	7920.54	11329.8	8518.37	7464.66	5710.83	11546.7	8883.09	7075.41	3471.25	11562.9	9722.85	7315.11	5158.64	4887.54	5148.98	10437.7	8297.44	9215.49	6171.28	8448.85	6309.89	10121.6	6722.38	4405.54	3631.98
ENSG00000188811	315.134	-0.566457	0.000345697	13	39038306	39050109	NHL repeat containing 3 [Source:HGNC Symbol;Acc:HGNC:33751]	NHLRC3	protein_coding	481.032	785.937	310.795	153.492	300.839	246.102	386.091	185.806	361.061	258.966	519.159	413.755	237.708	195.914	474.333	295.829	226.884	135.261	587.674	242.825	398.205	214.006	195.74	159.92	447.426	235.561	252.393	158.987	243.327	241.074	651.199	205.795	275.046	236.413
ENSG00000170006	8418.01	0.53178	0.000348973	4	152618632	152680165	transmembrane protein 154 [Source:HGNC Symbol;Acc:HGNC:26489]	TMEM154	protein_coding	7250.85	12607.4	3425.63	9890.67	11494.3	9090.81	4179.72	7078.46	3758.15	8731.28	8906.8	8746.69	7725.5	9705.36	8099.51	11681.6	9967.13	12577.9	8349.63	13595.7	5968.99	8862.77	10426.9	8602.67	6261.14	10179.6	5118.41	12066.6	7363.79	8740.55	4944.74	9359.28	5226.56	6227.12
ENSG00000112299	6578.96	-0.779038	0.000350258	6	132681590	132714049	vanin 1 [Source:HGNC Symbol;Acc:HGNC:12705]	VNN1	protein_coding	24965.9	4193.1	6326.06	7661.19	2257.59	1011.34	9925.75	3916.79	9309.69	5093.98	4817.87	8801.52	6948.22	6435.83	5441.04	4295.91	6401.06	2897.08	16188.7	12602.2	4394.59	3487.94	2337.95	1825.81	11959	6436.09	4652.82	1463.68	10156.6	2706.58	18403.8	4408.18	1181.12	779.487
ENSG00000149516	385.805	1.13547	0.00035205	11	60056587	60071128	membrane spanning 4-domains A3 [Source:HGNC Symbol;Acc:HGNC:7317]	MS4A3	protein_coding	65.4345	71.2525	173.101	424.982	1411.43	2197.71	46.7989	561.877	197.942	1131.51	67.8697	47.856	153.563	642.879	56.5339	34.696	43.0659	147.683	64.0041	179.961	112.603	228.515	177.855	136.254	142.234	529.864	35.2724	829.872	362.287	2533.06	64.0285	96.8919	81.6222	66.8711
ENSG00000237943	77.8388	0.82222	0.000353271	10	6580419	6616452	PRKCQ antisense RNA 1 [Source:HGNC Symbol;Acc:HGNC:44689]	PRKCQ-AS1	processed_transcript	33.6015	41.0242	63.9294	35.4951	91.8989	83.0313	52.6487	127.834	63.2315	85.3412	13.2214	16.949	45.2276	77.427	11.031	67.5659	69.3256	233.257	14.5464	98.609	57.3252	127.678	118.239	134.103	26.3746	62.302	63.4903	141.164	28.8387	56.1796	42.9282	164.156	132.379	166.165
ENSG00000169764	2149.42	-0.389509	0.000353271	2	63840940	63891562	UDP-glucose pyrophosphorylase 2 [Source:HGNC Symbol;Acc:HGNC:12527]	UGP2	protein_coding	3611.28	2632.03	2857.15	2103.81	1588.29	1496.06	2394.05	1575.63	2009.66	1552.33	3609.44	2203.37	1699.72	1624.79	2579.88	1972.19	1592.39	1471.31	2893.28	2143.51	2493.65	1564.79	1382.1	1265.01	2946.42	1784.8	2416.55	1838.69	2134.97	2196.69	4570.03	1912.21	1445.88	1518.45
ENSG00000174437	394.361	-0.442246	0.00035514	12	110280756	110351093	ATPase sarcoplasmic/endoplasmic reticulum Ca2+ transporting 2 [Source:HGNC Symbol;Acc:HGNC:812]	ATP2A2	protein_coding	452.736	323.875	831.082	321.375	530.586	447.322	408.028	309.181	417.877	373.735	406.337	347.953	457.535	308.535	379.191	350.612	301.461	244.299	330.203	253.918	343.951	255.357	467.988	406.612	462.498	357.791	695.258	289.457	392.027	332.811	547.88	283.469	390.964	386.366
ENSG00000013016	334.95	-0.736101	0.000356498	2	31234337	31269447	EH domain containing 3 [Source:HGNC Symbol;Acc:HGNC:3244]	EHD3	protein_coding	481.032	224.553	1631.67	268.612	291.302	171.299	466.526	384.99	416.961	342.836	154.249	126.619	942.417	351.941	39.9874	88.5661	616.577	213.934	151.282	60.398	103.39	69.6428	343.787	197.927	694.217	388.646	737.584	289.457	290.19	184.895	180.444	132.125	155.7	194.534
ENSG00000113048	152.648	0.408661	0.000356868	5	72219409	72320646	mitochondrial ribosomal protein S27 [Source:HGNC Symbol;Acc:HGNC:14512]	MRPS27	protein_coding	95.499	84.2075	94.4188	154.452	155.188	194.488	146.246	211.076	150.289	200.11	86.3796	80.7571	179.859	191.221	88.248	110.479	136.55	198.751	87.2783	187.357	115.674	177.734	180.836	224.461	72.5302	115.704	126.981	212.459	142.391	209.073	128.057	184.175	245.553	221.553
ENSG00000112208	46.829	0.632463	0.00036046	6	57172326	57189833	BCL2 associated athanogene 2 [Source:HGNC Symbol;Acc:HGNC:938]	BAG2	protein_coding	37.1385	53.9792	44.2588	79.6242	32.9449	41.1417	49.7238	52.0257	42.1543	73.57	28.2056	23.928	46.2794	53.9643	20.6831	62.0876	33.6124	78.6725	27.6381	44.3741	26.6153	60.212	57.629	64.5415	34.8522	42.128	36.84	67.7301	23.4315	41.2458	18.9175	73.6699	54.8721	63.4938
ENSG00000146416	290.229	-0.60482	0.000364126	6	143060496	143340304	androgen induced 1 [Source:HGNC Symbol;Acc:HGNC:21607]	AIG1	protein_coding	466.884	207.28	897.962	223.523	304.307	261.062	304.193	176.887	471.029	319.294	349.926	118.643	403.893	335.517	129.614	80.3486	435.911	499.639	256.016	147.914	293.792	132.757	186.798	158.485	418.226	276.502	308.829	210.32	282.079	312.899	359.433	200.991	161.873	174.946
ENSG00000079393	46.5635	-1.01006	0.000368913	10	75094432	75109221	dual specificity phosphatase 13 [Source:HGNC Symbol;Acc:HGNC:19681]	DUSP13	protein_coding	114.953	8.63667	226.212	83.4615	40.7476	19.4488	52.6487	11.8916	67.8134	82.3984	46.7155	24.925	25.2433	37.5404	31.7141	5.47831	18.907	8.28131	37.8206	16.024	26.6153	13.7835	19.8721	8.60554	109.266	48.6549	47.0298	12.1201	66.6896	113.781	119.326	7.20684	19.8911	9.45652
ENSG00000152291	2707.36	-0.475303	0.000368927	2	85318020	85328425	trans-golgi network protein 2 [Source:HGNC Symbol;Acc:HGNC:15450]	TGOLN2	protein_coding	4357.58	3143.75	3583.98	2624.72	3371.65	2465.51	3066.79	1908.6	2115.05	1652.38	3102.62	4261.18	3345.79	1507.48	3142.46	3456.82	3034.57	1177.33	2760.9	2259.38	3251.16	2164	2248.53	1901.82	3928.87	2796.47	3118.86	1865.07	3558.88	1898.73	3625.61	2160.45	1618.04	1575.19
ENSG00000144224	2112.58	-0.321443	0.000370942	2	135741619	135785055	UBX domain protein 4 [Source:HGNC Symbol;Acc:HGNC:14860]	UBXN4	protein_coding	2992.3	2964.54	2161.8	2117.24	1868.32	1583.58	1921.68	1468.61	1968.42	1647.97	2571.12	2292.1	2265.59	1404.24	2475.08	2276.24	2117.58	1064.15	2065.59	1490.23	2250.01	1886.88	2016.02	1817.92	2860.7	2196	2053.64	1706.09	2168.31	1659.79	3661.99	2238.92	2346.47	2248.62
ENSG00000281655	1.9732	-1.36535	0.000374936	11	102681310	102683913		RP11-817J15.3	lincRNA	5.3055	0	10.8188	0	0	0	1.46246	0	4.58199	0	2.64427	0.997001	0	1.17314	1.37888	0	0	0	11.6371	1.23261	5.11832	0	0	0	10.3615	1.1867	3.13532	1.4259	1.80242	0	1.45519	0	1.3718	0
ENSG00000196924	15349.4	-0.565904	0.000375	X	154348524	154374638	filamin A [Source:HGNC Symbol;Acc:HGNC:3754]	FLNA	protein_coding	22129.2	9744.32	28089.6	11469.7	22136.4	21702.6	13619.9	13467.2	12422.7	11881.6	14124	9232.23	36435.6	16694.9	10195.4	6951.07	26036	7661.59	10125.7	5470.33	15737.8	7921.87	21050.5	12991.5	16970.2	18630.1	24469.6	14559.1	19933.9	17134.8	9829.83	8491.25	11646.6	12923.7
ENSG00000147119	106.532	0.928653	0.000375592	X	46573784	46598408	carbohydrate sulfotransferase 7 [Source:HGNC Symbol;Acc:HGNC:13817]	CHST7	protein_coding	24.759	157.619	31.4729	87.2988	217.61	201.22	29.2493	98.1055	31.1575	60.3274	108.415	58.823	72.5745	252.224	77.217	89.4791	76.6783	157.345	46.5484	99.8416	118.745	224.888	352.73	254.581	22.6068	69.4222	16.4604	156.849	38.752	211.207	16.7347	67.2638	44.5836	49.309
ENSG00000124635	543.784	0.491206	0.000379196	6	27125897	27132750	histone cluster 1 H2B family member j [Source:HGNC Symbol;Acc:HGNC:4761]	HIST1H2BJ	protein_coding	187.461	222.394	1207.77	928.629	358.059	533.345	618.623	676.334	908.15	1336.03	287.345	298.103	301.868	722.652	264.744	251.089	411.752	727.375	301.11	504.139	362.377	705.859	419.301	578.723	486.046	830.693	484.407	694.412	392.027	961.453	229.193	332.315	463.669	501.195
ENSG00000124574	105.172	-0.387143	0.000379196	6	43427366	43450430	ATP binding cassette subfamily C member 10 [Source:HGNC Symbol;Acc:HGNC:52]	ABCC10	protein_coding	130.869	53.9792	133.76	94.0141	118.775	103.976	116.997	80.2682	118.215	94.1696	149.842	151.544	115.698	106.755	154.434	125.088	79.8294	53.8285	113.462	103.539	148.431	92.1316	95.386	78.8841	115.86	98.4965	137.17	81.9891	118.059	91.0251	101.863	65.6623	80.9363	70.9239
ENSG00000135736	14.4923	0.86072	0.000380128	16	57512178	57536599	coiled-coil domain containing 102A [Source:HGNC Symbol;Acc:HGNC:28097]	CCDC102A	protein_coding	7.074	6.4775	4.91764	17.2679	11.2706	13.4645	11.6997	26.7561	13.746	16.1854	4.40712	6.97901	7.36263	24.6359	1.37888	9.13052	8.4031	20.7033	11.6371	34.5132	8.18932	13.058	27.8209	36.5735	3.7678	7.12023	13.3251	20.6755	8.11089	18.4895	4.36558	25.6243	21.2629	26.3432
ENSG00000233429	79.7228	0.752444	0.000383427	7	27095647	27100265	HOXA transcript antisense RNA, myeloid-specific 1 [Source:HGNC Symbol;Acc:HGNC:37117]	HOTAIRM1	antisense	21.222	51.82	43.2753	178.435	117.908	96.4959	29.2493	63.9172	43.0707	98.5838	26.4427	61.814	59.9529	63.3494	49.6395	118.697	94.5349	75.912	65.4587	122.029	58.3489	150.167	89.4244	166.374	76.298	189.279	43.8945	144.016	38.752	21.334	38.5626	68.0646	69.276	74.9767
ENSG00000165533	68.1487	-0.595587	0.000383776	14	88824153	88881078	tetratricopeptide repeat domain 8 [Source:HGNC Symbol;Acc:HGNC:20087]	TTC8	protein_coding	72.5085	38.865	90.4847	67.1529	58.087	38.8976	65.8109	44.5934	97.1382	61.7988	121.637	38.883	75.7299	56.3106	99.279	59.3484	45.1667	60.7296	97.4608	60.398	118.745	48.6049	34.7762	25.8166	178.029	62.302	79.1669	52.7582	82.9114	56.8907	60.3905	56.8539	51.4426	58.09
ENSG00000174529	31.02	0.707226	0.000384279	1	205083129	205084460	transmembrane protein 81 [Source:HGNC Symbol;Acc:HGNC:32349]	TMEM81	protein_coding	30.0645	58.2975	17.7035	60.4376	35.5458	19.4488	38.0241	44.5934	21.0772	32.3708	23.7985	51.844	22.0879	31.6747	31.7141	42.0004	22.0581	35.8857	18.9103	30.8153	17.4023	31.1942	16.8913	22.231	25.4327	42.128	24.2987	54.897	17.123	36.979	7.27596	32.0304	23.3206	35.1242
ENSG00000261804	23.198	0.817082	0.000388818	16	53373493	53384745		RP11-44F14.2	lincRNA	17.685	17.2733	5.90117	4.79664	21.6743	29.1732	10.2373	19.3238	8.24758	20.5996	5.28855	18.943	3.15541	12.9045	1.37888	18.261	33.6124	46.9274	17.4557	34.5132	3.07099	18.1361	50.6738	83.1869	1.8839	5.93352	29.7856	53.4711	30.6412	72.5356	13.8243	22.4213	28.1219	27.6941
ENSG00000115839	1074.89	-0.351835	0.000391326	2	135052265	135176394	RAB3 GTPase activating protein catalytic subunit 1 [Source:HGNC Symbol;Acc:HGNC:17063]	RAB3GAP1	protein_coding	1418.34	1409.94	1269.74	820.225	861.768	691.928	1323.53	1021.19	1247.22	899.025	1687.05	961.109	830.926	958.452	1334.75	966.009	697.457	822.61	1443	1090.86	1317.46	837.164	1056.2	780.236	1293.3	974.285	1148.31	821.316	1088.66	838.427	1705.49	1095.44	915.678	919.309
ENSG00000234741	524.954	0.503909	0.000392184	1	173863900	173868882	growth arrest specific 5 (non-protein coding) [Source:HGNC Symbol;Acc:HGNC:16355]	GAS5	processed_transcript	313.025	256.941	315.713	418.267	533.187	592.44	659.572	731.332	493.938	670.958	281.175	312.061	277.676	442.272	468.818	565.179	376.039	909.564	210.923	590.421	394.111	721.818	547.476	707.089	310.844	344.738	466.379	819.891	339.756	513.439	413.275	980.93	900.588	968.618
ENSG00000174885	151.993	0.885477	0.000392563	11	278365	285359	NLR family pyrin domain containing 6 [Source:HGNC Symbol;Acc:HGNC:22944]	NLRP6	protein_coding	100.805	913.328	43.2753	269.571	58.954	47.8739	23.3994	104.051	51.3183	150.083	94.3125	345.959	65.2119	78.6001	310.247	304.96	76.6783	53.8285	139.645	144.216	159.692	254.631	91.4116	115.458	93.2531	351.265	36.84	70.5819	105.442	186.317	56.0249	129.723	63.7888	77.0031
ENSG00000171823	76.1798	0.469289	0.00039763	12	1565993	1594165	F-box and leucine rich repeat protein 14 [Source:HGNC Symbol;Acc:HGNC:28624]	FBXL14	protein_coding	44.2125	60.4567	49.1764	100.729	48.5503	81.5353	59.9611	86.214	65.0642	94.1696	74.9211	103.688	63.1083	68.0419	81.3536	82.1747	75.6279	91.0944	42.1845	81.3524	83.9405	98.6606	73.5267	101.115	59.3429	79.5092	58.7873	91.9703	107.244	103.826	39.2902	98.4934	63.7888	77.0031
ENSG00000198625	746.603	-0.479834	0.00039763	1	204516379	204558120	MDM4, p53 regulator [Source:HGNC Symbol;Acc:HGNC:6974]	MDM4	protein_coding	1340.52	811.847	768.136	620.685	1127.93	839.29	1155.35	664.442	547.09	573.846	780.942	829.505	957.142	404.732	692.195	899.357	846.612	550.707	1008.06	600.282	724.754	511.439	735.267	684.14	865.652	668.708	915.514	616.7	771.436	384.012	1033.19	442.019	564.496	448.509
ENSG00000095261	370.321	-0.315837	0.000403308	9	120815496	120842984	proteasome 26S subunit, non-ATPase 5 [Source:HGNC Symbol;Acc:HGNC:9563]	PSMD5	protein_coding	403.218	280.692	358.004	402.918	245.353	216.929	362.691	266.074	367.476	254.552	582.622	575.269	398.634	278.033	488.122	371.612	288.857	248.439	513.487	378.412	454.507	369.977	254.363	240.238	415.4	292.523	346.453	311.558	463.222	291.565	641.74	417.196	414.284	396.498
ENSG00000199347	135.085	-0.483722	0.000403308	1	11908152	11908271	RNA, U5E small nuclear 1 [Source:HGNC Symbol;Acc:HGNC:10215]	RNU5E-1	snRNA	139.712	66.9342	70.8141	76.7462	58.087	59.8424	235.457	184.32	46.7363	45.6134	428.373	296.109	75.7299	52.7911	126.857	96.7836	42.0155	40.0263	130.917	86.2829	391.04	182.812	57.629	53.0675	347.58	189.873	293.153	208.181	166.724	125.871	93.1323	34.4327	50.0708	39.177
[truncated: 1,037 more rows]
