# Supplementary material for: Identification of a transcriptome profile associated with improvement of organ function in septic shock patients after early supportive therapy
Source: Crit Care. 2018 Nov 21;22:312. doi: 10.1186/s13054-018-2242-3 (PMC6249814; doi:10.1186/s13054-018-2242-3)
Supplement: Supplementary file 6 — Table S4. Gene Ontology (GO) enriched clusters obtained from differentially expressed gene (DEG) list – full table in responder (R) patients. This table is an extended and more detailed version of Table 2. All of the 66 significantly enriched GO terms are described, and we specify whether the GO term is found exclusively in Rs or in both Rs and non-responders (NRs) (Patient condition). (XLSX 17 kb) [file 13054_2018_2242_MOESM6_ESM.xlsx]

## Sheet: ClueGO_R_supplementary
Table S4: GO enriched clusters obtained from R DEGs list – full table.
GOGroups	Group adjusted Pvalue	GO ID	GO Term	Nr. Genes	Leading GO Term	Patient condition	Term adjusted PValue
Group00	6.37e-05	GO:0001820	serotonin secretion	6	x	R	0.0112719
Group01	3.99e-05	GO:0006650	glycerophospholipid metabolic process	44	x	R	0.00477033
Group02	4.59e-05	GO:0042981	regulation of apoptotic process	124	x	R and NR	0.0479651
Group03	7.67e-05	GO:0043281	regulation of cysteine-type endopeptidase activity involved in apoptotic process	29	x	R and NR	0.0268964
Group04	8.1e-05	GO:0002237	response to molecule of bacterial origin	40	x	R	0.0423973
Group05	5.76e-05	GO:0007167	enzyme linked receptor protein signaling pathway	91		R	0.0152064
Group05	5.76e-05	GO:0007169	transmembrane receptor protein tyrosine kinase signaling pathway	70	x	R	0.00591416
Group06	6.17e-05	GO:0018212	peptidyl-tyrosine modification	45		R	0.00938899
Group06	6.17e-05	GO:0038083	peptidyl-tyrosine autophosphorylation	14	x	R	0.00137886
Group07	6.05e-05	GO:0042035	regulation of cytokine biosynthetic process	18		R	0.0249606
Group07	6.05e-05	GO:0042089	cytokine biosynthetic process	20	x	R	0.0080681
Group08	1.12e-07	GO:0002696	positive regulation of leukocyte activation	48	x	R	0.00029874
Group08	1.12e-07	GO:0002705	positive regulation of leukocyte mediated immunity	17		R	0.0276317
Group08	1.12e-07	GO:0002706	regulation of lymphocyte mediated immunity	21		R	0.0104095
Group09	8.82e-20	GO:0006887	exocytosis	125		R and NR	4.3621e-18
Group09	8.82e-20	GO:0042119	neutrophil activation	92	x	R and NR	3.74866e-19
Group09	8.82e-20	GO:0043299	leukocyte degranulation	96		R and NR	5.34726e-19
Group09	8.82e-20	GO:0043312	neutrophil degranulation	91		R and NR	4.84843e-19
Group09	8.82e-20	GO:0045055	regulated exocytosis	116		R and NR	1.70253e-18
Group10	6.79e-05	GO:0015031	protein transport	157		R and NR	0.0424171
Group10	6.79e-05	GO:0015833	peptide transport	160		R	0.0354492
Group10	6.79e-05	GO:0050663	cytokine secretion	30	x	R	0.00412822
Group10	6.79e-05	GO:0050707	regulation of cytokine secretion	27		R	0.00734439
Group10	6.79e-05	GO:0050715	positive regulation of cytokine secretion	20		R	0.0308064
Group10	6.79e-05	GO:0051223	regulation of protein transport	78		R	0.00679209
Group10	6.79e-05	GO:0090087	regulation of peptide transport	80		R	0.00869149
Group10	6.79e-05	GO:1904951	positive regulation of establishment of protein localization	56		R and NR	0.0208522
Group11	3.85e-12	GO:0050851	antigen receptor-mediated signaling pathway	39		R	0.000907442
Group11	3.85e-12	GO:0051251	positive regulation of lymphocyte activation	42		R	0.00571708
Group11	3.85e-12	GO:0002253	activation of immune response	81	x	R	1.3087e-06
Group11	3.85e-12	GO:0002429	immune response-activating cell surface receptor signaling pathway	54		R	0.00196916
Group11	3.85e-12	GO:0002757	immune response-activating signal transduction	75		R	1.7311e-06
Group11	3.85e-12	GO:0002768	immune response-regulating cell surface receptor signaling pathway	59		R	0.00029249
Group11	3.85e-12	GO:0031349	positive regulation of defense response	52		R	0.000544697
Group11	3.85e-12	GO:0045088	regulation of innate immune response	51		R	0.000176761
Group11	3.85e-12	GO:0045089	positive regulation of innate immune response	40		R and NR	0.0117716
Group11	3.85e-12	GO:0050852	T cell receptor signaling pathway	28		R	0.00607651
Group12	1.44e-09	GO:0000165	MAPK cascade	83		R	0.0263567
Group12	1.44e-09	GO:0001932	regulation of protein phosphorylation	115		R and NR	0.0321902
Group12	1.44e-09	GO:0001934	positive regulation of protein phosphorylation	87		R and NR	0.0140501
Group12	1.44e-09	GO:0006468	protein phosphorylation	156		R and NR	0.00716158
Group12	1.44e-09	GO:0009967	positive regulation of signal transduction	149	x	R and NR	3.63506e-08
Group12	1.44e-09	GO:0023014	signal transduction by protein phosphorylation	91		R	0.000885013
Group12	1.44e-09	GO:0031401	positive regulation of protein modification process	111		R and NR	0.00120267
Group12	1.44e-09	GO:0032268	regulation of cellular protein metabolic process	199		R and NR	0.00301762
Group12	1.44e-09	GO:0032270	positive regulation of cellular protein metabolic process	136		R and NR	0.000228205
Group12	1.44e-09	GO:0042327	positive regulation of phosphorylation	92		R and NR	0.00564224
Group12	1.44e-09	GO:0043410	positive regulation of MAPK cascade	53		R	0.0245313
Group12	1.44e-09	GO:0045937	positive regulation of phosphate metabolic process	100		R and NR	0.0139242
Group12	1.44e-09	GO:0051247	positive regulation of protein metabolic process	143		R and NR	0.000200471
Group12	1.44e-09	GO:0071900	regulation of protein serine/threonine kinase activity	55		R and NR	0.00478124
Group12	1.44e-09	GO:1902531	regulation of intracellular signal transduction	164		R and NR	4.01184e-06
Group12	1.44e-09	GO:1902533	positive regulation of intracellular signal transduction	99		R and NR	8.54294e-06
Group13	1.25e-16	GO:0002286	T cell activation involved in immune response	18		R	0.00459071
Group13	1.25e-16	GO:0002521	leukocyte differentiation	66		R	1.1221e-07
Group13	1.25e-16	GO:0002696	positive regulation of leukocyte activation	48		R	0.00029874
Group13	1.25e-16	GO:0002705	positive regulation of leukocyte mediated immunity	17		R	0.0276317
Group13	1.25e-16	GO:0030097	hemopoiesis	96		R	5.03724e-08
Group13	1.25e-16	GO:0030098	lymphocyte differentiation	53		R	6.73208e-09
Group13	1.25e-16	GO:0030217	T cell differentiation	43	x	R	2.76832e-09
Group13	1.25e-16	GO:0046631	alpha-beta T cell activation	26		R	2.30789e-06
Group13	1.25e-16	GO:0046632	alpha-beta T cell differentiation	18		R	0.00285186
Group13	1.25e-16	GO:0048534	hematopoietic or lymphoid organ development	100		R	3.01145e-08
Group13	1.25e-16	GO:0050851	antigen receptor-mediated signaling pathway	39		R	0.000907442
Group13	1.25e-16	GO:0050863	regulation of T cell activation	48		R	5.52386e-06
Group13	1.25e-16	GO:0050870	positive regulation of T cell activation	31		R	0.00978565
Group13	1.25e-16	GO:0051249	regulation of lymphocyte activation	64		R	6.64435e-07
Group13	1.25e-16	GO:0051251	positive regulation of lymphocyte activation	42		R	0.00571708
Group13	1.25e-16	GO:1903039	positive regulation of leukocyte cell-cell adhesion	33		R	0.00295835
Group13	1.25e-16	GO:1903706	regulation of hemopoiesis	47		R	0.0147346
Legend: This table is an extended and more detailed version of Table 2. All the 66 significantly enriched GO terms are described and we specify if the GO term is found exclusively in R or in both R and NR (Patient condition).
