# Supplementary material for: Identification of a transcriptome profile associated with improvement of organ function in septic shock patients after early supportive therapy
Source: Crit Care. 2018 Nov 21;22:312. doi: 10.1186/s13054-018-2242-3 (PMC6249814; doi:10.1186/s13054-018-2242-3)
Supplement: Supplementary file 7 — Table S5. Gene Ontology (GO) enriched clusters obtained from differentially expressed gene (DEG) list – full table in non-responder (NR) patients. This table is an extended and more detailed version of Table 3. All of the 48 significantly enriched GO terms are described, and we specify whether the GO term is found exclusively in NRs or in both responders (Rs) and NRs (Patient condition). (XLSX 16 kb) [file 13054_2018_2242_MOESM7_ESM.xlsx]

## Sheet: ClueGO_NR_supplementary
Table S5: GO enriched clusters obtained from NR DEGs list – full table.
GO Groups	Group adjusted Pvalue	GO ID	GO Term	Nr. Genes	Leading GO Term	Patient condition	Term adjusted PValue
Group00	1.83e-05	GO:0019221	cytokine-mediated signaling pathway	69	x	NR	0.00264504
Group01	0.000114	GO:0006633	fatty acid biosynthetic process	20	x	NR	0.0283497
Group02	4.52e-05	GO:0030100	regulation of endocytosis	28	x	NR	0.0445454
Group03	1.32e-06	GO:0030168	platelet activation	28	x	NR	0.000104233
Group04	0.000108	GO:0033032	regulation of myeloid cell apoptotic process	9	x	NR	0.0357506
Group05	7.87e-06	GO:0002576	platelet degranulation	23	x	NR	0.000729002
Group06	8.84e-06	GO:0010506	regulation of autophagy	39	x	NR	0.000899977
Group06	8.84e-06	GO:0016241	regulation of macroautophagy	23		NR	0.0218778
Group07	7.56e-05	GO:0002218	activation of innate immune response	34	x	NR	0.0256926
Group07	7.56e-05	GO:0045089	positive regulation of innate immune response	37		NR and R	0.0372822
Group08	1.18e-05	GO:0032496	response to lipopolysaccharide	41		NR	0.00133074
Group08	1.18e-05	GO:0071222	cellular response to lipopolysaccharide	29	x	NR	0.000126032
Group09	4.65e-05	GO:0030334	regulation of cell migration	69	x	NR	0.00929544
Group09	4.65e-05	GO:0030335	positive regulation of cell migration	45		NR	0.0312865
Group10	5.26e-05	GO:0042981	regulation of apoptotic process	122	x	NR and R	0.00803609
Group10	5.26e-05	GO:0043068	positive regulation of programmed cell death	60		NR	0.0141139
Group11	1.29e-06	GO:0043154	negative regulation of cysteine-type endopeptidase activity involved in apoptotic process	19		NR	0.000968238
Group11	1.29e-06	GO:0043281	regulation of cysteine-type endopeptidase activity involved in apoptotic process	33	x	NR and R	0.000110613
Group12	1.78e-05	GO:0015031	protein transport	149		NR and R	0.0490979
Group12	1.78e-05	GO:0051047	positive regulation of secretion	42		NR	0.0349749
Group12	1.78e-05	GO:1903532	positive regulation of secretion by cell	40		NR	0.0278512
Group12	1.78e-05	GO:1904951	positive regulation of establishment of protein localization	56	x	NR and R	0.00375546
Group13	5.59e-25	GO:0006887	exocytosis	130		NR and R	7.56081e-23
Group13	5.59e-25	GO:0042119	neutrophil activation	93		NR and R	1.48709e-21
Group13	5.59e-25	GO:0043299	leukocyte degranulation	95		NR and R	2.89876e-20
Group13	5.59e-25	GO:0043312	neutrophil degranulation	91		NR and R	8.07912e-21
Group13	5.59e-25	GO:0045055	regulated exocytosis	122	x	NR and R	7.8756e-24
Group14	3.21e-10	GO:0001932	regulation of protein phosphorylation	109		NR and R	0.0421394
Group14	3.21e-10	GO:0001934	positive regulation of protein phosphorylation	83		NR and R	0.0145812
Group14	3.21e-10	GO:0006468	protein phosphorylation	148		NR and R	0.00910745
Group14	3.21e-10	GO:0009967	positive regulation of signal transduction	125		NR and R	0.00132517
Group14	3.21e-10	GO:0031399	regulation of protein modification process	142		NR	0.00125718
Group14	3.21e-10	GO:0031401	positive regulation of protein modification process	106		NR and R	0.00118582
Group14	3.21e-10	GO:0032268	regulation of cellular protein metabolic process	192		NR and R	0.000992621
Group14	3.21e-10	GO:0032269	negative regulation of cellular protein metabolic process	96		NR	0.00583795
Group14	3.21e-10	GO:0032270	positive regulation of cellular protein metabolic process	127		NR and R	0.00100674
Group14	3.21e-10	GO:0033674	positive regulation of kinase activity	59		NR	0.00155396
Group14	3.21e-10	GO:0042325	regulation of phosphorylation	118		NR	0.0288625
Group14	3.21e-10	GO:0042327	positive regulation of phosphorylation	89		NR and R	0.00290122
Group14	3.21e-10	GO:0043549	regulation of kinase activity	75		NR	0.0355667
Group14	3.21e-10	GO:0045860	positive regulation of protein kinase activity	54		NR	0.0069727
Group14	3.21e-10	GO:0045937	positive regulation of phosphate metabolic process	97		NR and R	0.00596794
Group14	3.21e-10	GO:0050730	regulation of peptidyl-tyrosine phosphorylation	29		NR	0.0463134
Group14	3.21e-10	GO:0051247	positive regulation of protein metabolic process	137		NR and R	0.000148939
Group14	3.21e-10	GO:0051248	negative regulation of protein metabolic process	104		NR	0.000664799
Group14	3.21e-10	GO:0071900	regulation of protein serine/threonine kinase activity	50		NR and R	0.0335068
Group14	3.21e-10	GO:1902531	regulation of intracellular signal transduction	152	x	NR and R	5.10093e-05
Group14	3.21e-10	GO:1902533	positive regulation of intracellular signal transduction	84		NR and R	0.00894056
Legend: This table is an extended and more detailed version of Table 3. All the 48 significantly enriched GO terms are described and we specify if the GO term is found exclusively in NR or in both R and NR (Patient condition).
