# Supplementary material for: Identification of a transcriptome profile associated with improvement of organ function in septic shock patients after early supportive therapy
Source: Crit Care. 2018 Nov 21;22:312. doi: 10.1186/s13054-018-2242-3 (PMC6249814; doi:10.1186/s13054-018-2242-3)
Supplement: Supplementary file 8 — Table S6. Trend analysis (Mann–Whitney test) – full table. This table describes the 125 genes exhibiting different expression trends in responders (Rs) and non-responders (NRs) between time point 1 (T1) and T2. For each gene, the following information is reported: log2FoldChange comparing T2 versus T1 in R (log2FC.R) and NR (log2FC.NR), the level of statistical significance in R and NR (padj.R, padj.NR), the level of significance of the Mann–Whitney test (pval.wilcox), the mean level of expression in R (basemean R) and NR (baseMean NR), genomic coordinates (chromosome, start, end), description of gene function (description), and type of gene (gene_biotype). (XLSX 33 kb) [file 13054_2018_2242_MOESM8_ESM.xlsx]

## Sheet: Trends_RvsNR
Table S6: Trend analysis (Mann-Whitney test) – full table.
Gene Symbol	log2FC.R	log2FC.NR	padj.R	padj.NR	pval.wilcox	basemean R	basemean NR	GeneID	chromosome	start	end	description	gene_biotype
FCER1A	1.40902	-0.662812	3.79125e-07	0.0578188	1.25427e-05	68.7228	34.4683	ENSG00000179639	1	159289714	159308224	Fc fragment of IgE receptor Ia [Source:HGNC Symbol;Acc:HGNC:3609]	protein_coding
IL5RA	2.05105	-0.0173815	4.07112e-13	0.972624	4.17147e-05	73.5941	33.1491	ENSG00000091181	3	3066326	3126613	interleukin 5 receptor subunit alpha [Source:HGNC Symbol;Acc:HGNC:6017]	protein_coding
CCDC167	0.37433	-0.607986	0.101329	0.00199951	4.17147e-05	47.5703	37.4557	ENSG00000198937	6	37482920	37499922	coiled-coil domain containing 167 [Source:HGNC Symbol;Acc:HGNC:21239]	protein_coding
CPA3	1.65589	-0.211716	1.99143e-08	0.659249	4.62101e-05	29.8565	11.9447	ENSG00000163751	3	148865256	148897196	carboxypeptidase A3 [Source:HGNC Symbol;Acc:HGNC:2298]	protein_coding
TKTL1	0.89035	-0.210722	0.00202055	0.533676	5.97293e-05	18.7123	14.3118	ENSG00000007350	X	154295671	154330350	transketolase like 1 [Source:HGNC Symbol;Acc:HGNC:11835]	protein_coding
HSPH1	0.470651	-0.6683	0.0208351	0.00444811	8.24112e-05	377.024	360.593	ENSG00000120694	13	31134974	31162388	heat shock protein family H (Hsp110) member 1 [Source:HGNC Symbol;Acc:HGNC:16969]	protein_coding
GRB10	-0.718348	0.358309	0.000975044	0.079122	0.000155636	732.183	1010.14	ENSG00000106070	7	50590063	50793462	growth factor receptor bound protein 10 [Source:HGNC Symbol;Acc:HGNC:4564]	protein_coding
MYO7A	-0.809086	0.291544	0.000556488	0.253884	0.000155636	39.0043	35.0047	ENSG00000137474	11	77128264	77215239	myosin VIIA [Source:HGNC Symbol;Acc:HGNC:7606]	protein_coding
GPER1	-1.19795	0.445716	3.05277e-05	0.230891	0.000155636	14.1159	15.0843	ENSG00000164850	7	1082208	1093815	G protein-coupled estrogen receptor 1 [Source:HGNC Symbol;Acc:HGNC:4485]	protein_coding
VSIG4	-1.13376	0.973221	0.000945057	0.00714374	0.000232587	465.167	646.358	ENSG00000155659	X	66021738	66040125	V-set and immunoglobulin domain containing 4 [Source:HGNC Symbol;Acc:HGNC:17032]	protein_coding
PTGDR2	1.6083	-0.163252	1.56993e-09	0.727461	0.000256089	44.9574	22.9172	ENSG00000183134	11	60850940	60855971	prostaglandin D2 receptor 2 [Source:HGNC Symbol;Acc:HGNC:4502]	protein_coding
MOCS3	0.0631635	0.516583	0.999074	0.00179282	0.000282605	62.7174	54.7217	ENSG00000124217	20	50958826	50963931	molybdenum cofactor synthesis 3 [Source:HGNC Symbol;Acc:HGNC:15765]	protein_coding
PICK1	-0.365967	0.546573	0.128008	0.00799235	0.000282605	89.2667	88.0718	ENSG00000100151	22	38056311	38075701	protein interacting with PRKCA 1 [Source:HGNC Symbol;Acc:HGNC:9394]	protein_coding
PLS3	-0.232384	-0.966692	0.999074	0.000364616	0.000341961	12.9089	10.4137	ENSG00000102024	X	115561174	115650861	plastin 3 [Source:HGNC Symbol;Acc:HGNC:9091]	protein_coding
C5orf30	-0.737513	0.886503	0.00176026	0.0116904	0.000341961	347.17	761.935	ENSG00000181751	5	103258702	103278660	chromosome 5 open reading frame 30 [Source:HGNC Symbol;Acc:HGNC:25052]	protein_coding
LINC00482	-0.238948	1.0208	0.999074	3.97152e-05	0.000342601	21.5479	23.1481	ENSG00000185168	17	81303771	81309248	long intergenic non-protein coding RNA 482 [Source:HGNC Symbol;Acc:HGNC:26816]	lincRNA
CLC	1.14837	-0.301087	0.000749285	0.476763	0.000412282	727.339	530.99	ENSG00000105205	19	39731250	39738028	Charcot-Leyden crystal galectin [Source:HGNC Symbol;Acc:HGNC:2014]	protein_coding
STS	-0.414067	0.557807	0.110722	0.000705308	0.000412282	178.276	199.4	ENSG00000101846	X	7219456	7354810	steroid sulfatase (microsomal), isozyme S [Source:HGNC Symbol;Acc:HGNC:11425]	protein_coding
FAM84B	0.871377	0.0391553	3.01076e-06	0.910355	0.000495153	39.2676	27.5773	ENSG00000168672	8	126552442	126558393	family with sequence similarity 84 member B [Source:HGNC Symbol;Acc:HGNC:24166]	protein_coding
CCR3	1.82027	0.309937	4.4259e-13	0.49145	0.000592656	133.984	61.9864	ENSG00000183625	3	46163604	46266706	C-C motif chemokine receptor 3 [Source:HGNC Symbol;Acc:HGNC:1604]	protein_coding
GCNT4	1.07399	0.0410374	5.3914e-07	0.906854	0.000706804	58.9972	33.874	ENSG00000176928	5	75025346	75030899	glucosaminyl (N-acetyl) transferase 4, core 2 [Source:HGNC Symbol;Acc:HGNC:17973]	protein_coding
ICOS	1.04134	0.135544	7.48919e-07	0.676863	0.000706804	61.429	36.6452	ENSG00000163600	2	203936748	203961577	inducible T-cell costimulator [Source:HGNC Symbol;Acc:HGNC:5351]	protein_coding
PM20D2	0.529416	-0.0913885	0.0006707	0.688847	0.000706804	95.7205	83.7994	ENSG00000146281	6	89146050	89165565	peptidase M20 domain containing 2 [Source:HGNC Symbol;Acc:HGNC:21408]	protein_coding
HELB	-0.0926627	-0.810731	0.999074	2.80254e-07	0.000706804	542.218	491.58	ENSG00000127311	12	66302545	66347645	DNA helicase B [Source:HGNC Symbol;Acc:HGNC:17196]	protein_coding
FLT3	-0.61235	1.09927	0.0961376	0.000964432	0.000706804	335.97	405.023	ENSG00000122025	13	28003274	28100592	fms related tyrosine kinase 3 [Source:HGNC Symbol;Acc:HGNC:3765]	protein_coding
TMIGD3	-1.13835	0.539441	4.04994e-08	0.178091	0.000706804	72.4086	153.298	ENSG00000121933	1	111483348	111563962	transmembrane and immunoglobulin domain containing 3 [Source:HGNC Symbol;Acc:HGNC:51375]	protein_coding
SOX4	0.132775	1.15907	0.999074	1.03269e-06	0.000840206	61.4887	51.3101	ENSG00000124766	6	21592768	21598619	SRY-box 4 [Source:HGNC Symbol;Acc:HGNC:11200]	protein_coding
IRAK3	-0.65749	-0.0840021	7.50922e-07	0.671171	0.000840206	11609.1	14158.6	ENSG00000090376	12	66188879	66254622	interleukin 1 receptor associated kinase 3 [Source:HGNC Symbol;Acc:HGNC:17020]	protein_coding
DUSP5	0.97241	-0.170754	0.00013022	0.607983	0.00099542	67.8839	39.2633	ENSG00000138166	10	110497838	110511544	dual specificity phosphatase 5 [Source:HGNC Symbol;Acc:HGNC:3071]	protein_coding
RBM3	-0.522361	0.249329	0.004116	0.301052	0.00138415	1481.4	1261.04	ENSG00000102317	X	48574449	48579066	RNA binding motif (RNP1, RRM) protein 3 [Source:HGNC Symbol;Acc:HGNC:9900]	protein_coding
ARHGAP29	-1.25093	-0.326821	8.00525e-08	0.220883	0.00138415	66.5824	92.7435	ENSG00000137962	1	94148988	94275068	Rho GTPase activating protein 29 [Source:HGNC Symbol;Acc:HGNC:30207]	protein_coding
LCK	1.02288	0.173689	1.56645e-10	0.489994	0.00162481	448.277	219.779	ENSG00000182866	1	32251239	32286165	LCK proto-oncogene, Src family tyrosine kinase [Source:HGNC Symbol;Acc:HGNC:6524]	protein_coding
GPR18	0.814507	0.0852054	3.8326e-05	0.805507	0.00162481	35.6257	19.8812	ENSG00000125245	13	99254714	99261744	G protein-coupled receptor 18 [Source:HGNC Symbol;Acc:HGNC:4472]	protein_coding
RGS1	0.758874	-0.762461	0.00950704	0.0289228	0.00162481	11.2753	12.2155	ENSG00000090104	1	192575727	192580031	regulator of G-protein signaling 1 [Source:HGNC Symbol;Acc:HGNC:9991]	protein_coding
CATSPERB	0.581585	-0.165854	0.00754575	0.63654	0.00162481	24.7352	16.0316	ENSG00000133962	14	91580696	91780707	cation channel sperm associated auxiliary subunit beta [Source:HGNC Symbol;Acc:HGNC:20500]	protein_coding
CD33	0.0742193	0.702121	0.999074	5.92771e-05	0.00162481	219.961	173.047	ENSG00000105383	19	51225064	51243860	CD33 molecule [Source:HGNC Symbol;Acc:HGNC:1659]	protein_coding
NACC2	0.0496312	0.565577	0.999074	0.000133398	0.00162481	655.219	575.288	ENSG00000148411	9	136006537	136095285	NACC family member 2 [Source:HGNC Symbol;Acc:HGNC:23846]	protein_coding
ASPH	-1.17655	-0.135348	6.58171e-13	0.67397	0.00162481	1665.25	2395.76	ENSG00000198363	8	61500556	61714640	aspartate beta-hydroxylase [Source:HGNC Symbol;Acc:HGNC:757]	protein_coding
TMEM97	0.672239	-0.0143188	0.00437362	0.970991	0.00174466	20.8783	16.6616	ENSG00000109084	17	28319095	28328685	transmembrane protein 97 [Source:HGNC Symbol;Acc:HGNC:28106]	protein_coding
KLRG1	1.18967	0.339622	1.46341e-12	0.18888	0.00190157	77.6402	42.2756	ENSG00000139187	12	8950044	9010760	killer cell lectin like receptor G1 [Source:HGNC Symbol;Acc:HGNC:6380]	protein_coding
ARG1	-1.12522	-0.0410725	7.14967e-08	0.914092	0.00190157	4449.4	7179.56	ENSG00000118520	6	131573144	131584332	arginase 1 [Source:HGNC Symbol;Acc:HGNC:663]	protein_coding
SLC39A14	0.839903	0.0971319	2.96628e-06	0.840323	0.00221923	28.4846	19.3836	ENSG00000104635	8	22367249	22434129	solute carrier family 39 member 14 [Source:HGNC Symbol;Acc:HGNC:20858]	protein_coding
CLUAP1	0.665865	0.0315809	0.000263436	0.916157	0.00221923	46.0228	34.0595	ENSG00000103351	16	3500924	3539048	clusterin associated protein 1 [Source:HGNC Symbol;Acc:HGNC:19009]	protein_coding
IRF8	-0.0719113	0.509657	0.999074	0.00357848	0.00221923	467.857	380.008	ENSG00000140968	16	85898803	85922609	interferon regulatory factor 8 [Source:HGNC Symbol;Acc:HGNC:5358]	protein_coding
RASGEF1A	-0.979436	-0.0447055	4.45371e-06	0.898863	0.00221923	167.876	191.653	ENSG00000198915	10	43194535	43266919	RasGEF domain family member 1A [Source:HGNC Symbol;Acc:HGNC:24246]	protein_coding
HIST1H3A	0.806771	-0.0653646	9.1501e-05	0.840323	0.00258255	72.7245	51.6242	ENSG00000275714	6	26020490	26020900	histone cluster 1 H3 family member a [Source:HGNC Symbol;Acc:HGNC:4766]	protein_coding
C12orf65	0.525443	-0.0333728	0.000778887	0.903014	0.00258255	71.1181	58.7237	ENSG00000130921	12	123232916	123257959	chromosome 12 open reading frame 65 [Source:HGNC Symbol;Acc:HGNC:26784]	protein_coding
GPR82	0.33417	1.4123	0.757839	1.85825e-07	0.00258255	39.9748	36.7321	ENSG00000171657	X	41724155	41730135	G protein-coupled receptor 82 [Source:HGNC Symbol;Acc:HGNC:4533]	protein_coding
CALR	0.187641	-0.549229	0.771225	0.00604585	0.00258255	1175.64	1041.26	ENSG00000179218	19	12938578	12944489	calreticulin [Source:HGNC Symbol;Acc:HGNC:1455]	protein_coding
SLC7A7	-0.0946112	0.566993	0.999074	0.00348163	0.00258255	1123.65	979.397	ENSG00000155465	14	22773222	22829820	solute carrier family 7 member 7 [Source:HGNC Symbol;Acc:HGNC:11065]	protein_coding
IRS2	-0.285834	0.607572	0.633322	0.00153098	0.00258255	515.181	705.545	ENSG00000185950	13	109752698	109786568	insulin receptor substrate 2 [Source:HGNC Symbol;Acc:HGNC:6126]	protein_coding
GZMM	0.924466	0.20774	4.0707e-07	0.395702	0.00299728	76.906	43.1261	ENSG00000197540	19	544034	549924	granzyme M [Source:HGNC Symbol;Acc:HGNC:4712]	protein_coding
EPB41L4A-AS1	0.172698	0.602156	0.857487	0.000724967	0.00299728	71.234	51.7591	ENSG00000224032	5	112160526	112164276	EPB41L4A antisense RNA 1 [Source:HGNC Symbol;Acc:HGNC:30749]	lincRNA
C20orf27	-0.181204	0.580583	0.999074	0.00377395	0.00299728	102.715	68.839	ENSG00000101220	20	3753508	3768387	chromosome 20 open reading frame 27 [Source:HGNC Symbol;Acc:HGNC:15873]	protein_coding
MSR1	-0.487969	0.852129	0.269529	0.00123743	0.00299728	135.884	158.895	ENSG00000038945	8	16107878	16567490	macrophage scavenger receptor 1 [Source:HGNC Symbol;Acc:HGNC:7376]	protein_coding
KLF9	-0.821096	0.237382	0.000780047	0.410701	0.00299728	511.995	701.927	ENSG00000119138	9	70384597	70414624	Kruppel like factor 9 [Source:HGNC Symbol;Acc:HGNC:1123]	protein_coding
PCSK9	-1.36576	0.00396412	0.00013521	0.993364	0.00313508	63.0441	112.266	ENSG00000169174	1	55039548	55064852	proprotein convertase subtilisin/kexin type 9 [Source:HGNC Symbol;Acc:HGNC:20001]	protein_coding
TIGIT	1.01437	0.0165258	6.58972e-10	0.966177	0.00346914	78.5068	46.4773	ENSG00000181847	3	114276913	114310288	T-cell immunoreceptor with Ig and ITIM domains [Source:HGNC Symbol;Acc:HGNC:26838]	protein_coding
GPR171	0.961208	0.0166867	2.44466e-06	0.966948	0.00346914	79.4347	51.8064	ENSG00000174946	3	151197832	151203201	G protein-coupled receptor 171 [Source:HGNC Symbol;Acc:HGNC:30057]	protein_coding
RP11-798M19.3	-0.0648251	0.597457	0.999074	0.000571316	0.00346914	30.3433	42.6006	ENSG00000248774	4	173322206	173329694		antisense
CPM	-0.526399	0.449793	0.00693829	0.112839	0.00346914	88.7938	78.5262	ENSG00000135678	12	68842197	68971570	carboxypeptidase M [Source:HGNC Symbol;Acc:HGNC:2311]	protein_coding
HIST2H2BF	0.535217	-0.00365373	6.30878e-05	0.987403	0.00400496	534.842	536.956	ENSG00000203814	1	149782689	149812373	histone cluster 2 H2B family member f [Source:HGNC Symbol;Acc:HGNC:24700]	protein_coding
TNNC2	-0.0816488	-0.881495	0.999074	0.00098707	0.00400496	19.336	15.7195	ENSG00000101470	20	45823214	45833745	troponin C2, fast skeletal type [Source:HGNC Symbol;Acc:HGNC:11944]	protein_coding
FKBP5	-1.02724	-0.0425037	0.000801262	0.913842	0.00400496	4804.04	6689.02	ENSG00000096060	6	35573585	35728583	FK506 binding protein 5 [Source:HGNC Symbol;Acc:HGNC:3721]	protein_coding
GZMH	0.780158	-0.149896	7.58889e-05	0.673766	0.00461151	134.925	82.6336	ENSG00000100450	14	24606480	24609699	granzyme H [Source:HGNC Symbol;Acc:HGNC:4710]	protein_coding
DSCC1	0.609963	-0.0987692	0.00726372	0.795655	0.00461151	21.8777	17.6458	ENSG00000136982	8	119833976	119856010	DNA replication and sister chromatid cohesion 1 [Source:HGNC Symbol;Acc:HGNC:24453]	protein_coding
ZSCAN12	0.542917	-0.0220973	9.06236e-05	0.94826	0.00461151	39.1482	26.9621	ENSG00000158691	6	28378955	28399734	zinc finger and SCAN domain containing 12 [Source:HGNC Symbol;Acc:HGNC:13172]	protein_coding
HIST1H2BG	0.510706	-0.07818	0.00011495	0.733674	0.00461151	460.184	420.289	ENSG00000273802	6	26215159	26216692	histone cluster 1 H2B family member g [Source:HGNC Symbol;Acc:HGNC:4746]	protein_coding
DNAJC9	0.507301	0.0529711	0.000631801	0.818108	0.00461151	150.896	117.254	ENSG00000213551	10	73183362	73248862	DnaJ heat shock protein family (Hsp40) member C9 [Source:HGNC Symbol;Acc:HGNC:19123]	protein_coding
TUBA1B	-0.151641	-0.623324	0.808788	7.39488e-07	0.00461151	2419.12	2146.08	ENSG00000123416	12	49127782	49131397	tubulin alpha 1b [Source:HGNC Symbol;Acc:HGNC:18809]	protein_coding
TPST1	-0.280753	0.842331	0.975128	0.00653106	0.00461151	558.329	815.178	ENSG00000169902	7	66205199	66420543	tyrosylprotein sulfotransferase 1 [Source:HGNC Symbol;Acc:HGNC:12020]	protein_coding
ATRN	-0.520299	-0.0395961	0.000441269	0.863159	0.00461151	270.993	228.195	ENSG00000088812	20	3471040	3651122	attractin [Source:HGNC Symbol;Acc:HGNC:885]	protein_coding
TCN2	-0.908445	0.233652	3.89429e-05	0.578744	0.00461151	124.75	115.007	ENSG00000185339	22	30606838	30627278	transcobalamin 2 [Source:HGNC Symbol;Acc:HGNC:11653]	protein_coding
TSEN54	0.858253	0.0965917	1.81978e-06	0.796781	0.00529681	38.691	25.9078	ENSG00000182173	17	75516060	75524739	tRNA splicing endonuclease subunit 54 [Source:HGNC Symbol;Acc:HGNC:27561]	protein_coding
MYBL1	0.835722	-0.0307213	5.3774e-10	0.93646	0.00529681	86.6134	71.8355	ENSG00000185697	8	66562175	66614247	MYB proto-oncogene like 1 [Source:HGNC Symbol;Acc:HGNC:7547]	protein_coding
CD247	0.774031	-0.0404561	2.02342e-06	0.910087	0.00529681	324.765	181.408	ENSG00000198821	1	167430640	167518610	CD247 molecule [Source:HGNC Symbol;Acc:HGNC:1677]	protein_coding
FZD3	0.662099	0.129936	0.00175499	0.685854	0.00529681	19.3835	19.5852	ENSG00000104290	8	28494205	28574268	frizzled class receptor 3 [Source:HGNC Symbol;Acc:HGNC:4041]	protein_coding
CCL5	-0.239687	-0.926514	0.588584	5.25893e-07	0.00529681	1409.86	951.777	ENSG00000271503	17	35871491	35880793	C-C motif chemokine ligand 5 [Source:HGNC Symbol;Acc:HGNC:10632]	protein_coding
ZBTB16	-0.316221	0.851776	0.926135	0.00138902	0.00529681	66.1344	113.985	ENSG00000109906	11	114059593	114250676	zinc finger and BTB domain containing 16 [Source:HGNC Symbol;Acc:HGNC:12930]	protein_coding
RP11-293M10.6	-0.816423	-0.11114	0.00247957	0.721025	0.00529681	19.0298	20.9706	ENSG00000259319	14	75423683	75427741		antisense
ST6GALNAC3	-1.23724	-0.527721	2.9139e-15	0.00457758	0.00529681	506.43	631.294	ENSG00000184005	1	76074719	76634601	ST6 N-acetylgalactosaminide alpha-2,6-sialyltransferase 3 [Source:HGNC Symbol;Acc:HGNC:19343]	protein_coding
SORT1	-1.45579	-0.709071	4.79195e-16	7.84967e-06	0.00529681	4234.99	5217.57	ENSG00000134243	1	109309568	109397951	sortilin 1 [Source:HGNC Symbol;Acc:HGNC:11186]	protein_coding
RP11-76E17.4	-0.134421	0.932597	0.999074	0.00276396	0.00599088	19.9273	36.4988	ENSG00000258831	15	93882082	93886743		lincRNA
AVPR1A	-0.390343	-1.25158	0.340014	2.98765e-09	0.00599088	50.3983	60.7595	ENSG00000166148	12	63142759	63150942	arginine vasopressin receptor 1A [Source:HGNC Symbol;Acc:HGNC:895]	protein_coding
IKZF2	0.712872	0.0393812	2.57961e-06	0.910355	0.00606879	98.9881	63.7792	ENSG00000030419	2	212999691	213152427	IKAROS family zinc finger 2 [Source:HGNC Symbol;Acc:HGNC:13177]	protein_coding
NT5C3B	0.605241	0.0798266	0.000608616	0.814117	0.00606879	35.6075	20.0416	ENSG00000141698	17	41825181	41836263	5'-nucleotidase, cytosolic IIIB [Source:HGNC Symbol;Acc:HGNC:28300]	protein_coding
PAICS	0.55865	0.100386	0.00170115	0.58838	0.00606879	149.526	126.445	ENSG00000128050	4	56435741	56464579	phosphoribosylaminoimidazole carboxylase; phosphoribosylaminoimidazolesuccinocarboxamide synthase [Source:HGNC Symbol;Acc:HGNC:8587]	protein_coding
HIST1H2BK	0.526794	0.194674	4.12305e-10	0.124305	0.00606879	1093.43	1043.78	ENSG00000197903	6	27146418	27146798	histone cluster 1 H2B family member k [Source:HGNC Symbol;Acc:HGNC:13954]	protein_coding
CD302	0.048199	0.666717	0.999074	0.000412191	0.00606879	1716.07	1645.88	ENSG00000241399	2	159768630	159798255	CD302 molecule [Source:HGNC Symbol;Acc:HGNC:30843]	protein_coding
MAOA	-0.104915	1.00897	0.999074	0.00312114	0.00606879	225.471	384.925	ENSG00000189221	X	43654907	43746824	monoamine oxidase A [Source:HGNC Symbol;Acc:HGNC:6833]	protein_coding
RBKS	-0.384332	-0.969544	0.1618	1.25273e-07	0.00606879	25.1387	24.6271	ENSG00000171174	2	27781364	27891098	ribokinase [Source:HGNC Symbol;Acc:HGNC:30325]	protein_coding
IL1R2	-1.52983	-0.326541	7.83651e-10	0.354546	0.00606879	19734.8	29566.7	ENSG00000115590	2	101991844	102028544	interleukin 1 receptor type 2 [Source:HGNC Symbol;Acc:HGNC:5994]	protein_coding
MATK	1.01187	0.137349	1.07201e-08	0.702408	0.00693677	56.1022	33.4213	ENSG00000007264	19	3777970	3802129	megakaryocyte-associated tyrosine kinase [Source:HGNC Symbol;Acc:HGNC:6906]	protein_coding
TMEM252	0.858218	-0.117401	0.0066224	0.760277	0.00693677	29.0137	22.1421	ENSG00000181778	9	68536580	68540867	transmembrane protein 252 [Source:HGNC Symbol;Acc:HGNC:28537]	protein_coding
SYTL2	0.690473	-0.140542	2.3498e-06	0.690643	0.00693677	99.9285	66.466	ENSG00000137501	11	85694224	85811159	synaptotagmin like 2 [Source:HGNC Symbol;Acc:HGNC:15585]	protein_coding
ZFP82	0.669116	0.0285094	0.000280439	0.939607	0.00693677	34.6566	21.1667	ENSG00000181007	19	36383120	36418656	ZFP82 zinc finger protein [Source:HGNC Symbol;Acc:HGNC:28682]	protein_coding
ZNF10	0.589865	0.0404188	0.00301697	0.906713	0.00693677	25.0044	21.5345	ENSG00000256223	12	133130575	133159465	zinc finger protein 10 [Source:HGNC Symbol;Acc:HGNC:12879]	protein_coding
CRYZ	0.53743	-0.0353836	0.000338424	0.908392	0.00693677	63.5513	44.7953	ENSG00000116791	1	74705482	74733408	crystallin zeta [Source:HGNC Symbol;Acc:HGNC:2419]	protein_coding
FGD6	0.0872471	0.644279	0.999074	0.000714789	0.00693677	61.1003	46.426	ENSG00000180263	12	95076749	95217482	FYVE, RhoGEF and PH domain containing 6 [Source:HGNC Symbol;Acc:HGNC:21740]	protein_coding
SOD1	0.000256969	-0.561504	0.999701	0.00146779	0.00693677	594.47	646.847	ENSG00000142168	21	31659622	31668931	superoxide dismutase 1, soluble [Source:HGNC Symbol;Acc:HGNC:11179]	protein_coding
MEST	-0.0739429	-0.542008	0.999074	0.00098707	0.00693677	85.4436	70.2225	ENSG00000106484	7	130486171	130506296	mesoderm specific transcript [Source:HGNC Symbol;Acc:HGNC:7028]	protein_coding
HIBCH	-0.0756294	-0.525622	0.999074	1.74906e-06	0.00693677	121.539	111.776	ENSG00000198130	2	190189735	190344193	3-hydroxyisobutyryl-CoA hydrolase [Source:HGNC Symbol;Acc:HGNC:4908]	protein_coding
TRIM13	-0.151544	-0.634981	0.999074	1.74367e-07	0.00693677	440.414	396.858	ENSG00000204977	13	49995888	50020481	tripartite motif containing 13 [Source:HGNC Symbol;Acc:HGNC:9976]	protein_coding
RHOH	-0.170191	-0.98252	0.999074	4.29424e-06	0.00693677	340.389	302.731	ENSG00000168421	4	40191053	40246967	ras homolog family member H [Source:HGNC Symbol;Acc:HGNC:686]	protein_coding
ZNF784	-0.541712	-0.0186934	4.30759e-05	0.952481	0.00693677	56.6289	48.6282	ENSG00000179922	19	55620742	55624601	zinc finger protein 784 [Source:HGNC Symbol;Acc:HGNC:33111]	protein_coding
ERLIN2	-0.720255	-0.32772	4.58286e-13	0.0537693	0.00693677	441.291	474.091	ENSG00000147475	8	37736599	37759101	ER lipid raft associated 2 [Source:HGNC Symbol;Acc:HGNC:1356]	protein_coding
MAGEH1	0.924617	0.17383	2.89646e-07	0.564113	0.00790993	46.5809	28.4151	ENSG00000187601	X	55452105	55453566	MAGE family member H1 [Source:HGNC Symbol;Acc:HGNC:24092]	protein_coding
SH2D1A	0.849223	0.166966	3.88691e-06	0.591885	0.00790993	115.419	61.4343	ENSG00000183918	X	124227868	124373197	SH2 domain containing 1A [Source:HGNC Symbol;Acc:HGNC:10820]	protein_coding
BMPR1A	0.768398	0.184134	1.82917e-05	0.572259	0.00790993	24.1518	18.021	ENSG00000107779	10	86756650	86932838	bone morphogenetic protein receptor type 1A [Source:HGNC Symbol;Acc:HGNC:1076]	protein_coding
NPM3	0.743451	0.0651254	5.24356e-05	0.859174	0.00790993	31.5421	23.8982	ENSG00000107833	10	101781325	101783413	nucleophosmin/nucleoplasmin 3 [Source:HGNC Symbol;Acc:HGNC:7931]	protein_coding
HACD3	0.543117	-0.0113398	0.00486736	0.961549	0.00790993	158.149	106.867	ENSG00000074696	15	65530418	65578352	3-hydroxyacyl-CoA dehydratase 3 [Source:HGNC Symbol;Acc:HGNC:24175]	protein_coding
RP11-1094M14.11	0.375549	0.770004	0.0128743	5.47374e-06	0.00790993	50.2366	42.3537	ENSG00000267321	17	35568120	35574792		lincRNA
PLD3	-0.0662655	0.623378	0.999074	0.00237238	0.00790993	262.013	237.727	ENSG00000105223	19	40348456	40380439	phospholipase D family member 3 [Source:HGNC Symbol;Acc:HGNC:17158]	protein_coding
STYXL1	-0.298993	-0.647429	0.0386204	3.36383e-11	0.00790993	214.839	229.92	ENSG00000127952	7	75996338	76048004	serine/threonine/tyrosine interacting like 1 [Source:HGNC Symbol;Acc:HGNC:18165]	protein_coding
E2F3	-0.629266	-0.214603	7.34508e-06	0.114151	0.00790993	546.54	692.675	ENSG00000112242	6	20401906	20493715	E2F transcription factor 3 [Source:HGNC Symbol;Acc:HGNC:3115]	protein_coding
TMED8	-0.801426	-0.38634	7.53699e-09	0.00236068	0.00790993	2009.91	2230.39	ENSG00000100580	14	77335021	77377109	transmembrane p24 trafficking protein family member 8 [Source:HGNC Symbol;Acc:HGNC:18633]	protein_coding
ANKS1A	-0.906572	-0.144403	6.27142e-07	0.60505	0.00790993	576.767	691.735	ENSG00000064999	6	34889265	35091413	ankyrin repeat and sterile alpha motif domain containing 1A [Source:HGNC Symbol;Acc:HGNC:20961]	protein_coding
CYYR1	-1.03431	-0.279487	5.35956e-06	0.362838	0.00790993	36.3958	52.9009	ENSG00000166265	21	26466209	26573284	cysteine and tyrosine rich 1 [Source:HGNC Symbol;Acc:HGNC:16274]	protein_coding
FMN1	-1.0438	0.0679181	5.88061e-06	0.87517	0.00790993	112.622	164.846	ENSG00000248905	15	32765545	33194733	formin 1 [Source:HGNC Symbol;Acc:HGNC:3768]	protein_coding
ARRDC3	0.538189	0.139158	0.000269236	0.382354	0.00899896	3820.82	3831.19	ENSG00000113369	5	91368724	91383359	arrestin domain containing 3 [Source:HGNC Symbol;Acc:HGNC:29263]	protein_coding
NUDT3	-0.0411264	0.50966	0.999074	0.00616653	0.00899896	1152.17	1098.47	ENSG00000272325	6	34279679	34392674	nudix hydrolase 3 [Source:HGNC Symbol;Acc:HGNC:8050]	protein_coding
CDK5R1	-0.0971169	0.867265	0.999074	7.66459e-05	0.00899896	113.31	109.873	ENSG00000176749	17	32486619	32491256	cyclin dependent kinase 5 regulatory subunit 1 [Source:HGNC Symbol;Acc:HGNC:1775]	protein_coding
PAXBP1-AS1	-0.560871	0.0280603	0.00462122	0.93581	0.00899896	24.806	25.5556	ENSG00000238197	21	32728115	32743122	PAXBP1 antisense RNA 1 [Source:HGNC Symbol;Acc:HGNC:39603]	antisense
SLC36A4	-0.700625	-0.195276	6.19612e-06	0.226555	0.00899896	418.502	479.204	ENSG00000180773	11	93144171	93197964	solute carrier family 36 member 4 [Source:HGNC Symbol;Acc:HGNC:19660]	protein_coding
G0S2	-0.926066	-1.65977	1.14369e-06	2.67156e-14	0.00899896	135.641	236.062	ENSG00000123689	1	209675420	209676388	G0/G1 switch 2 [Source:HGNC Symbol;Acc:HGNC:30229]	protein_coding
Legend: This table describes the 125 genes showing a different expression trend in R and NR between T1 and T2. For each gene is reported: log2FoldChange comparing T2 vs T1 in R (log2FC.R) and NR (log2FC.NR), level of statistical significance in R and NR (padj.R, padj.NR), the level of significance of the Mann-Whitney test (pval.wilcox), the mean level of expression across R (basemean R) and NR (b…
